# Supplementary material for: PIWI-interacting RNA-YBX1 inhibits proliferation and metastasis by the MAPK signaling pathway via YBX1 in triple-negative breast cancer
Source: Cell Death Discov. 2024 Jan 5;10:7. doi: 10.1038/s41420-023-01771-w (PMC10770055; doi:10.1038/s41420-023-01771-w)
Supplement: Supplementary file 5 — Additional file 5 Table S4 [file 41420_2023_1771_MOESM5_ESM.xlsx]

## Sheet: BT 549
Supplementary Table S4. The changed genes of RNA-seq in three pairs of BT549 cells.
gene id	gene name	log2FC	Pvalue	Qvalue	updown
ENSG00000065978	YBX1	-4.52635	7.94569e-80	8.54717e-76	DOWN
ENSG00000277957	SENP3-EIF4A1	#NAME?	4.13463e-62	2.96508e-58	DOWN
ENSG00000105647	PIK3R2	5.12338	7.73036e-58	4.15777e-54	UP
ENSG00000262660	AC139530.2	#NAME?	9.40869e-57	4.04837e-53	DOWN
ENSG00000169105	CHST14	4.49953	8.58669e-50	3.0789e-46	UP
ENSG00000241360	PDXP	4.01017	6.95395e-48	2.13725e-44	UP
ENSG00000177311	ZBTB38	-3.70876	1.3749e-46	3.69744e-43	DOWN
ENSG00000198211	AC092143.1	#NAME?	1.57482e-46	3.76452e-43	DOWN
ENSG00000151835	SACS	3.46968	3.79468e-44	8.16387e-41	UP
ENSG00000224861	YBX1P1	-3.60799	1.62908e-43	3.18619e-40	DOWN
ENSG00000181029	TRAPPC5	3.41642	3.99141e-43	7.15594e-40	UP
ENSG00000241978	AKAP2	3.19115	1.1867e-39	1.9639e-36	UP
ENSG00000260342	AC138811.2	3.42288	6.01164e-38	9.23817e-35	UP
ENSG00000056558	TRAF1	-2.97309	6.67649e-36	9.57586e-33	DOWN
ENSG00000257390	AC023055.1	5.60514	1.67926e-33	2.25797e-30	UP
ENSG00000258947	TUBB3	2.71933	1.19509e-32	1.51243e-29	UP
ENSG00000162924	REL	-6.33189	3.38451e-32	4.04525e-29	DOWN
ENSG00000248919	ATP5MF-PTCD1	-3.96551	1.10384e-31	1.24989e-28	DOWN
ENSG00000170100	ZNF778	-3.64149	1.20699e-30	1.29836e-27	DOWN
ENSG00000135870	RC3H1	-3.33024	2.90424e-30	2.97533e-27	DOWN
ENSG00000215837	SDHAP2	#NAME?	1.12776e-28	1.10284e-25	DOWN
ENSG00000164080	RAD54L2	-2.6804	1.75829e-28	1.64469e-25	DOWN
ENSG00000267368	UPK3BL1	4.89897	1.16067e-27	1.04045e-24	UP
ENSG00000205213	LGR4	-2.46755	2.84813e-27	2.45099e-24	DOWN
ENSG00000102908	NFAT5	-2.64065	4.21524e-27	3.48795e-24	DOWN
ENSG00000181827	RFX7	-2.8374	4.71554e-27	3.75741e-24	DOWN
ENSG00000259316	AC087632.2	-3.78192	5.96167e-27	4.58069e-24	DOWN
ENSG00000171492	LRRC8D	-2.64866	9.53965e-27	7.07711e-24	DOWN
ENSG00000115904	SOS1	-2.38159	5.46301e-26	3.9177e-23	DOWN
ENSG00000172466	ZNF24	-2.40606	7.16362e-26	4.97155e-23	DOWN
ENSG00000156671	SAMD8	-2.55685	1.0393e-25	6.98734e-23	DOWN
ENSG00000259075	POC1B-GALNT4	#NAME?	1.36534e-25	8.90116e-23	DOWN
ENSG00000178904	DPY19L3	-2.64609	1.88709e-25	1.19408e-22	DOWN
ENSG00000206527	HACD2	-2.39222	2.26197e-25	1.3904e-22	DOWN
ENSG00000238227	TMEM250	-2.32433	5.64221e-25	3.37185e-22	DOWN
ENSG00000118058	KMT2A	-2.39497	8.95748e-25	5.20841e-22	DOWN
ENSG00000131374	TBC1D5	-2.43246	1.19025e-24	6.73871e-22	DOWN
ENSG00000198040	ZNF84	-2.68407	7.50616e-24	4.14071e-21	DOWN
ENSG00000196214	ZNF766	2.93982	8.80616e-24	4.7364e-21	UP
ENSG00000149591	TAGLN	2.3504	1.02904e-23	5.39968e-21	UP
ENSG00000107249	GLIS3	-2.72145	1.3732e-23	7.03405e-21	DOWN
ENSG00000185022	MAFF	2.28343	2.37329e-23	1.18742e-20	UP
ENSG00000181588	MEX3D	2.36167	2.99918e-23	1.46646e-20	UP
ENSG00000127418	FGFRL1	2.30128	3.43534e-23	1.6424e-20	UP
ENSG00000188211	NCR3LG1	-2.33791	5.41166e-23	2.53101e-20	DOWN
ENSG00000164400	CSF2	-3.01825	1.28984e-22	5.90415e-20	DOWN
ENSG00000117899	MESD	2.20192	4.88236e-22	2.18831e-19	UP
ENSG00000154114	TBCEL	-2.43376	7.31095e-22	3.20996e-19	DOWN
ENSG00000221869	CEBPD	2.16212	1.18625e-21	5.10419e-19	UP
ENSG00000267645	AC105052.3	-4.73459	1.58134e-21	6.67076e-19	DOWN
ENSG00000144677	CTDSPL	2.44489	6.16421e-21	2.50221e-18	UP
ENSG00000265590	CFAP298-TCP10L	#NAME?	6.05238e-21	2.50221e-18	DOWN
ENSG00000166710	B2M	2.06489	8.31574e-21	3.31305e-18	UP
ENSG00000174151	CYB561D1	-2.64822	1.72627e-20	6.75253e-18	DOWN
ENSG00000168542	COL3A1	2.04674	2.7277e-20	1.04793e-17	UP
ENSG00000109501	WFS1	2.19177	3.60503e-20	1.36068e-17	UP
ENSG00000170113	NIPA1	2.33273	4.08204e-20	1.51416e-17	UP
ENSG00000091039	OSBPL8	-2.04675	5.80582e-20	2.11706e-17	DOWN
ENSG00000070756	PABPC1	-1.88168	6.46184e-20	2.317e-17	DOWN
ENSG00000101654	RNMT	-2.06059	7.10437e-20	2.50563e-17	DOWN
ENSG00000108946	PRKAR1A	-1.94665	9.50823e-20	3.29936e-17	DOWN
ENSG00000213866	YBX1P10	#NAME?	1.00645e-19	3.43695e-17	DOWN
ENSG00000206262	FOXL2NB	-3.04277	1.02564e-19	3.44777e-17	DOWN
ENSG00000091986	CCDC80	2.2088	1.40676e-19	4.65615e-17	UP
ENSG00000166128	RAB8B	-2.83898	1.66736e-19	5.4351e-17	DOWN
ENSG00000260772	AC012321.1	2.65413	2.12289e-19	6.81669e-17	UP
ENSG00000141425	RPRD1A	-2.03808	2.47929e-19	7.84404e-17	DOWN
ENSG00000180957	PITPNB	-1.95897	2.92735e-19	9.12739e-17	DOWN
ENSG00000180447	GAS1	2.05011	3.40487e-19	1.04646e-16	UP
ENSG00000091622	PITPNM3	-2.08752	5.80656e-19	1.75947e-16	DOWN
ENSG00000198625	MDM4	2.28859	1.22862e-18	3.67118e-16	UP
ENSG00000069020	MAST4	-2.62769	1.46059e-18	4.30455e-16	DOWN
ENSG00000156510	HKDC1	-2.21767	1.57223e-18	4.57093e-16	DOWN
ENSG00000132912	DCTN4	-1.89812	1.71527e-18	4.92032e-16	DOWN
ENSG00000115827	DCAF17	-2.39324	1.90651e-18	5.39692e-16	DOWN
ENSG00000163349	HIPK1	-1.95371	2.32225e-18	6.48842e-16	DOWN
ENSG00000243449	C4orf48	2.62094	2.7824e-18	7.67444e-16	UP
ENSG00000103353	UBFD1	-1.89186	3.82424e-18	1.04145e-15	DOWN
ENSG00000161813	LARP4	-1.93336	3.95659e-18	1.06403e-15	DOWN
ENSG00000114857	NKTR	-2.06051	5.53824e-18	1.45756e-15	DOWN
ENSG00000143401	ANP32E	-1.84183	5.55546e-18	1.45756e-15	DOWN
ENSG00000180008	SOCS4	-2.0332	6.55977e-18	1.70032e-15	DOWN
ENSG00000162601	MYSM1	-1.97671	7.28969e-18	1.86703e-15	DOWN
ENSG00000274810	NPHP3-ACAD11	-4.00774	1.37461e-17	3.47922e-15	DOWN
ENSG00000168140	VASN	2.0201	1.41287e-17	3.53448e-15	UP
ENSG00000248167	TRIM39-RPP21	Inf	1.46208e-17	3.61553e-15	UP
ENSG00000130956	HABP4	2.1335	1.73602e-17	4.24417e-15	UP
ENSG00000130312	MRPL34	1.97143	1.96379e-17	4.74707e-15	UP
ENSG00000172201	ID4	2.02377	4.79341e-17	1.14584e-14	UP
ENSG00000112852	PCDHB2	2.1057	6.11295e-17	1.44521e-14	UP
ENSG00000126821	SGPP1	-1.94388	6.34906e-17	1.48471e-14	DOWN
ENSG00000151690	MFSD6	-2.1016	8.9504e-17	2.05391e-14	DOWN
ENSG00000161682	FAM171A2	2.31912	8.97405e-17	2.05391e-14	UP
ENSG00000060491	OGFR	1.86781	1.19625e-16	2.70907e-14	UP
ENSG00000171827	ZNF570	3.09825	1.69426e-16	3.79691e-14	UP
ENSG00000126773	PCNX4	-1.84921	2.07701e-16	4.60668e-14	DOWN
ENSG00000165156	ZHX1	1.96163	2.44528e-16	5.36815e-14	UP
ENSG00000088256	GNA11	1.84629	2.64539e-16	5.74878e-14	UP
ENSG00000125538	IL1B	-2.00662	2.7143e-16	5.83954e-14	DOWN
ENSG00000108774	RAB5C	1.85034	2.86031e-16	6.09274e-14	UP
ENSG00000149177	PTPRJ	1.82569	3.68051e-16	7.76299e-14	UP
ENSG00000023445	BIRC3	-1.81448	3.77816e-16	7.89158e-14	DOWN
ENSG00000110880	CORO1C	-1.68766	4.31947e-16	8.93549e-14	DOWN
ENSG00000234444	ZNF736	-2.25991	6.15976e-16	1.2621e-13	DOWN
ENSG00000173218	VANGL1	-1.77826	7.80149e-16	1.58341e-13	DOWN
ENSG00000136826	KLF4	1.83802	8.08977e-16	1.62657e-13	UP
ENSG00000168807	SNTB2	-1.81444	9.17449e-16	1.82759e-13	DOWN
ENSG00000134590	RTL8C	1.79144	1.50483e-15	2.97017e-13	UP
ENSG00000169429	CXCL8	-1.61686	1.60039e-15	3.13006e-13	DOWN
ENSG00000108342	CSF3	-1.72935	2.20155e-15	4.26704e-13	DOWN
ENSG00000231167	YBX1P2	-3.74669	3.72642e-15	7.15806e-13	DOWN
ENSG00000100867	DHRS2	-2.17261	4.69329e-15	8.93552e-13	DOWN
ENSG00000172795	DCP2	1.91542	4.84794e-15	9.149e-13	UP
ENSG00000099864	PALM	1.99418	6.96727e-15	1.30343e-12	UP
ENSG00000153395	LPCAT1	1.75583	7.81395e-15	1.44922e-12	UP
ENSG00000108352	RAPGEFL1	1.81575	8.46547e-15	1.55663e-12	UP
ENSG00000165029	ABCA1	-1.76476	1.50836e-14	2.75008e-12	DOWN
ENSG00000196628	TCF4	-2.05747	1.76426e-14	3.18961e-12	DOWN
ENSG00000166913	YWHAB	-1.5626	1.87192e-14	3.35604e-12	DOWN
ENSG00000165757	JCAD	-1.81239	3.19613e-14	5.68277e-12	DOWN
ENSG00000196639	HRH1	-1.68468	4.04058e-14	7.12533e-12	DOWN
ENSG00000258790	AL121594.1	-2.048	4.43295e-14	7.7537e-12	DOWN
ENSG00000119729	RHOQ	1.84724	4.60531e-14	7.99021e-12	UP
ENSG00000182648	LINC01006	-1.78262	5.67443e-14	9.76638e-12	DOWN
ENSG00000158186	MRAS	1.85489	7.15954e-14	1.22246e-11	UP
ENSG00000169499	PLEKHA2	-1.7293	8.01923e-14	1.35847e-11	DOWN
ENSG00000136603	SKIL	-1.86391	8.76508e-14	1.4618e-11	DOWN
ENSG00000166845	C18orf54	-1.82522	8.73967e-14	1.4618e-11	DOWN
ENSG00000196826	AC008758.1	Inf	8.98453e-14	1.48687e-11	UP
ENSG00000149311	ATM	-1.63296	9.47972e-14	1.55684e-11	DOWN
ENSG00000164105	SAP30	1.8837	1.04436e-13	1.70216e-11	UP
ENSG00000248871	TNFSF12-TNFSF13	#NAME?	1.05572e-13	1.70773e-11	DOWN
ENSG00000069011	PITX1	1.80405	1.09497e-13	1.75799e-11	UP
ENSG00000158435	CNOT11	-1.64796	1.18013e-13	1.88069e-11	DOWN
ENSG00000123179	EBPL	1.85816	1.443e-13	2.2827e-11	UP
ENSG00000143570	SLC39A1	1.62836	1.47081e-13	2.3097e-11	UP
ENSG00000186063	AIDA	-2.15637	1.5668e-13	2.44262e-11	DOWN
ENSG00000123131	PRDX4	1.62654	2.33015e-13	3.60653e-11	UP
ENSG00000196136	SERPINA3	-2.99766	2.39423e-13	3.67925e-11	DOWN
ENSG00000161939	RNASEK-C17orf49	1.73251	2.7275e-13	4.16167e-11	UP
ENSG00000176853	FAM91A1	-1.54749	2.91695e-13	4.41939e-11	DOWN
ENSG00000060749	QSER1	-1.55965	3.01245e-13	4.53216e-11	DOWN
ENSG00000100030	MAPK1	-1.50908	3.26956e-13	4.85113e-11	DOWN
ENSG00000177732	SOX12	1.6717	3.26867e-13	4.85113e-11	UP
ENSG00000183760	ACP7	-1.6969	3.65886e-13	5.39155e-11	DOWN
ENSG00000060982	BCAT1	-1.48035	4.73876e-13	6.93535e-11	DOWN
ENSG00000187634	SAMD11	2.01846	4.87644e-13	7.08863e-11	UP
ENSG00000257315	ZBED6	-2.03638	7.04254e-13	1.01687e-10	DOWN
ENSG00000128228	SDF2L1	1.63191	9.73374e-13	1.39608e-10	UP
ENSG00000270882	H4C14	1.79064	1.13792e-12	1.62128e-10	UP
ENSG00000171700	RGS19	1.72738	1.20364e-12	1.70363e-10	UP
ENSG00000234616	JRK	1.96467	1.22666e-12	1.72486e-10	UP
ENSG00000187867	PALM3	2.03356	1.30269e-12	1.81987e-10	UP
ENSG00000142544	CTU1	1.80129	1.34381e-12	1.85325e-10	UP
ENSG00000173457	PPP1R14B	1.60095	1.34103e-12	1.85325e-10	UP
ENSG00000177885	GRB2	1.59764	1.48044e-12	2.02867e-10	UP
ENSG00000182534	MXRA7	-1.59358	1.85662e-12	2.52806e-10	DOWN
ENSG00000197928	ZNF677	-1.93177	2.17551e-12	2.94364e-10	DOWN
ENSG00000118523	CCN2	1.54109	2.31011e-12	3.10549e-10	UP
ENSG00000146674	IGFBP3	1.54125	2.32399e-12	3.10549e-10	UP
ENSG00000248592	STIMATE-MUSTN1	-2.42088	2.41138e-12	3.20237e-10	DOWN
ENSG00000024526	DEPDC1	-1.51153	2.5458e-12	3.36014e-10	DOWN
ENSG00000058063	ATP11B	-1.53124	2.68872e-12	3.52714e-10	DOWN
ENSG00000028137	TNFRSF1B	-1.61395	2.71898e-12	3.54521e-10	DOWN
ENSG00000048052	HDAC9	-1.60207	2.76682e-12	3.58587e-10	DOWN
ENSG00000154930	ACSS1	-1.74988	2.81361e-12	3.62467e-10	DOWN
ENSG00000166833	NAV2	-1.55519	2.9087e-12	3.72487e-10	DOWN
ENSG00000263244	AC087190.3	2.60169	2.93854e-12	3.74081e-10	UP
ENSG00000133101	CCNA1	-1.99766	3.06048e-12	3.87312e-10	DOWN
ENSG00000133083	DCLK1	-1.92409	3.25018e-12	4.0869e-10	DOWN
ENSG00000147536	GINS4	1.62075	3.26739e-12	4.0869e-10	UP
ENSG00000228110	ST13P19	Inf	3.33429e-12	4.14647e-10	UP
ENSG00000006125	AP2B1	-1.40263	3.63918e-12	4.47583e-10	DOWN
ENSG00000157077	ZFYVE9	-1.50833	3.64074e-12	4.47583e-10	DOWN
ENSG00000164171	ITGA2	-1.59057	3.75611e-12	4.59142e-10	DOWN
ENSG00000205060	SLC35B4	-1.5617	5.9161e-12	7.1909e-10	DOWN
ENSG00000029153	ARNTL2	-1.47324	6.1555e-12	7.43985e-10	DOWN
ENSG00000118217	ATF6	-1.49353	6.25724e-12	7.52058e-10	DOWN
ENSG00000123411	IKZF4	-2.74562	6.6911e-12	7.99735e-10	DOWN
ENSG00000172000	ZNF556	-3.41278	6.8991e-12	8.20041e-10	DOWN
ENSG00000164970	FAM219A	1.56983	7.21665e-12	8.53071e-10	UP
ENSG00000185298	CCDC137	-1.59178	7.88347e-12	9.26803e-10	DOWN
ENSG00000109189	USP46	-1.72174	8.43151e-12	9.82084e-10	DOWN
ENSG00000181061	HIGD1A	-1.42472	8.44499e-12	9.82084e-10	DOWN
ENSG00000112149	CD83	-1.61985	8.69988e-12	1.00611e-09	DOWN
ENSG00000206053	JPT2	1.55675	8.74514e-12	1.00611e-09	UP
ENSG00000187808	SOWAHD	1.62913	9.30412e-12	1.06473e-09	UP
ENSG00000007545	CRAMP1	-1.5424	1.00657e-11	1.14578e-09	DOWN
ENSG00000213846	AC098614.2	1.77372	1.05559e-11	1.19526e-09	UP
ENSG00000260001	TGFBR3L	3.42015	1.11834e-11	1.25969e-09	UP
ENSG00000147526	TACC1	-1.42874	1.17432e-11	1.31585e-09	DOWN
ENSG00000152332	UHMK1	-1.40412	1.25205e-11	1.39568e-09	DOWN
ENSG00000131459	GFPT2	-1.36757	1.26006e-11	1.39736e-09	DOWN
ENSG00000039068	CDH1	-2.03416	1.39707e-11	1.54136e-09	DOWN
ENSG00000116044	NFE2L2	-1.38252	1.54432e-11	1.69513e-09	DOWN
ENSG00000204116	CHIC1	-1.61532	1.65139e-11	1.80345e-09	DOWN
ENSG00000145675	PIK3R1	-1.43355	1.67234e-11	1.8171e-09	DOWN
ENSG00000132613	MTSS2	1.55771	1.71784e-11	1.85717e-09	UP
ENSG00000131467	PSME3	1.51448	1.88205e-11	2.02452e-09	UP
ENSG00000197043	ANXA6	1.48607	2.0264e-11	2.16895e-09	UP
ENSG00000198682	PAPSS2	-1.92576	2.18355e-11	2.32559e-09	DOWN
ENSG00000233276	GPX1	-1.34692	2.2016e-11	2.33326e-09	DOWN
ENSG00000159335	PTMS	1.49252	2.2512e-11	2.36255e-09	UP
ENSG00000242265	PEG10	-1.43801	2.24718e-11	2.36255e-09	DOWN
ENSG00000198794	SCAMP5	1.76789	2.35519e-11	2.45969e-09	UP
ENSG00000136874	STX17	-1.81868	2.62222e-11	2.72534e-09	DOWN
ENSG00000167106	FAM102A	1.52591	2.68822e-11	2.7805e-09	UP
ENSG00000185252	ZNF74	1.85033	2.7043e-11	2.78375e-09	UP
ENSG00000115137	DNAJC27	-2.61659	3.01611e-11	3.08993e-09	DOWN
ENSG00000204160	ZDHHC18	1.51782	3.1846e-11	3.24709e-09	UP
ENSG00000132329	RAMP1	1.49637	3.36847e-11	3.41836e-09	UP
ENSG00000152104	PTPN14	-1.40997	3.67834e-11	3.7153e-09	DOWN
ENSG00000166471	TMEM41B	-1.51439	3.71576e-11	3.73555e-09	DOWN
ENSG00000103174	NAGPA	1.58505	3.74162e-11	3.74405e-09	UP
ENSG00000162733	DDR2	-1.41363	3.80293e-11	3.78779e-09	DOWN
ENSG00000203883	SOX18	2.07855	4.1696e-11	4.13386e-09	UP
ENSG00000122068	FYTTD1	-1.41368	4.20031e-11	4.14521e-09	DOWN
ENSG00000162654	GBP4	-2.03828	4.43717e-11	4.35896e-09	DOWN
ENSG00000217576	AL158066.1	Inf	4.79413e-11	4.68822e-09	UP
ENSG00000112679	DUSP22	1.75344	4.87922e-11	4.74984e-09	UP
ENSG00000166181	API5	-1.38358	4.94143e-11	4.78873e-09	DOWN
ENSG00000087842	PIR	1.55906	5.12471e-11	4.92384e-09	UP
ENSG00000151846	PABPC3	-1.81966	5.12661e-11	4.92384e-09	DOWN
ENSG00000144802	NFKBIZ	-1.32267	5.39541e-11	5.1453e-09	DOWN
ENSG00000177427	MIEF2	1.84257	5.40502e-11	5.1453e-09	UP
ENSG00000181450	ZNF678	-3.50006	5.48047e-11	5.19413e-09	DOWN
ENSG00000272886	DCP1A	-1.45563	5.52573e-11	5.21406e-09	DOWN
ENSG00000186767	SPIN4	-1.46889	5.61262e-11	5.27292e-09	DOWN
ENSG00000170214	ADRA1B	1.82028	6.21549e-11	5.81392e-09	UP
ENSG00000139618	BRCA2	-1.5041	6.25063e-11	5.82148e-09	DOWN
ENSG00000273003	ARL2-SNX15	#NAME?	6.45764e-11	5.98835e-09	DOWN
ENSG00000167460	TPM4	1.43211	6.57111e-11	6.06742e-09	UP
ENSG00000242852	ZNF709	-3.12893	7.20319e-11	6.62262e-09	DOWN
ENSG00000178585	CTNNBIP1	1.54906	8.11649e-11	7.43056e-09	UP
ENSG00000183778	B3GALT5	-2.3099	8.22368e-11	7.49679e-09	DOWN
ENSG00000114450	GNB4	-1.40788	9.94851e-11	9.03089e-09	DOWN
ENSG00000164327	RICTOR	-1.44441	1.02855e-10	9.2976e-09	DOWN
ENSG00000104888	SLC17A7	1.89355	1.0792e-10	9.71459e-09	UP
ENSG00000204070	SYS1	-1.39647	1.13353e-10	1.01612e-08	DOWN
ENSG00000156928	MALSU1	1.53008	1.17419e-10	1.0482e-08	UP
ENSG00000154518	ATP5MC3	-1.33881	1.19233e-10	1.05999e-08	DOWN
ENSG00000113742	CPEB4	-1.68706	1.32861e-10	1.17629e-08	DOWN
ENSG00000163376	KBTBD8	-2.64788	1.33746e-10	1.17927e-08	DOWN
ENSG00000178537	SLC25A20	1.47483	1.39057e-10	1.22109e-08	UP
ENSG00000196396	PTPN1	-1.28444	1.43995e-10	1.25931e-08	DOWN
ENSG00000128050	PAICS	-1.28833	1.46272e-10	1.27405e-08	DOWN
ENSG00000172840	PDP2	-1.42016	1.50415e-10	1.30485e-08	DOWN
ENSG00000143970	ASXL2	-1.37761	1.60054e-10	1.38289e-08	DOWN
ENSG00000141979	AC008764.1	3.75715	1.63327e-10	1.40552e-08	UP
ENSG00000259522	AL136295.4	1.54245	1.70318e-10	1.45985e-08	UP
ENSG00000189079	ARID2	-1.53357	1.82058e-10	1.55428e-08	DOWN
ENSG00000121274	TENT4B	-1.62215	1.84019e-10	1.56481e-08	DOWN
ENSG00000139645	ANKRD52	-1.32404	1.8616e-10	1.57679e-08	DOWN
ENSG00000243406	MRPS31P5	-3.23722	1.96528e-10	1.65808e-08	DOWN
ENSG00000119950	MXI1	-1.90863	1.99976e-10	1.68058e-08	DOWN
ENSG00000179583	CIITA	-1.96388	2.0108e-10	1.68328e-08	DOWN
ENSG00000170860	LSM3	-1.35414	2.03928e-10	1.70051e-08	DOWN
ENSG00000161920	MED11	1.584	2.10948e-10	1.75226e-08	UP
ENSG00000143303	RRNAD1	1.52493	2.12851e-10	1.76126e-08	UP
ENSG00000157224	CLDN12	-1.43862	2.22621e-10	1.83505e-08	DOWN
ENSG00000123119	NECAB1	-1.3774	2.42158e-10	1.98847e-08	DOWN
ENSG00000138942	RNF185	1.47425	2.45866e-10	2.01124e-08	UP
ENSG00000130702	LAMA5	-1.26931	2.56028e-10	2.08644e-08	DOWN
ENSG00000181904	C5orf24	-1.37669	2.65686e-10	2.15697e-08	DOWN
ENSG00000115539	PDCL3	1.58378	2.74926e-10	2.21665e-08	UP
ENSG00000149016	TUT1	1.63143	2.75098e-10	2.21665e-08	UP
ENSG00000069869	NEDD4	-1.33301	2.80514e-10	2.25186e-08	DOWN
ENSG00000143079	CTTNBP2NL	-1.40615	3.1401e-10	2.51138e-08	DOWN
ENSG00000128510	CPA4	-1.71154	3.19109e-10	2.53417e-08	DOWN
ENSG00000258441	LINC00641	-1.54775	3.19215e-10	2.53417e-08	DOWN
ENSG00000086827	ZW10	1.48697	3.40166e-10	2.69056e-08	UP
ENSG00000261067	AC109460.3	1.59488	3.52581e-10	2.77855e-08	UP
ENSG00000063438	AHRR	-1.38232	3.62793e-10	2.84859e-08	DOWN
ENSG00000136197	C7orf25	1.59525	3.8629e-10	3.01751e-08	UP
ENSG00000267009	AC007780.1	-4.39031	3.87113e-10	3.01751e-08	DOWN
ENSG00000139436	GIT2	-1.3664	3.95773e-10	3.07388e-08	DOWN
ENSG00000176390	CRLF3	-1.44551	4.09987e-10	3.17283e-08	DOWN
ENSG00000227344	HAUS6P1	-2.20119	4.13763e-10	3.19057e-08	DOWN
ENSG00000030419	IKZF2	-1.83819	4.23945e-10	3.25741e-08	DOWN
ENSG00000154319	FAM167A	-1.61759	4.46331e-10	3.41721e-08	DOWN
ENSG00000117620	SLC35A3	-1.56052	4.53448e-10	3.44716e-08	DOWN
ENSG00000138061	CYP1B1	1.36969	4.51938e-10	3.44716e-08	UP
ENSG00000078369	GNB1	-1.24228	4.73749e-10	3.58882e-08	DOWN
ENSG00000115084	SLC35F5	-1.378	4.75685e-10	3.59084e-08	DOWN
ENSG00000251357	AP000350.4	1.97833	4.8766e-10	3.66836e-08	UP
ENSG00000166326	TRIM44	-1.27232	4.99502e-10	3.74435e-08	DOWN
ENSG00000163539	CLASP2	-1.33129	5.0973e-10	3.80775e-08	DOWN
ENSG00000054277	OPN3	1.4704	5.43055e-10	4.04266e-08	UP
ENSG00000244879	GABPB1-AS1	-1.78667	5.5322e-10	4.10413e-08	DOWN
ENSG00000120162	MOB3B	-1.55365	5.61795e-10	4.15342e-08	DOWN
ENSG00000158014	SLC30A2	1.56869	5.84587e-10	4.30712e-08	UP
ENSG00000084710	EFR3B	-1.82565	6.05976e-10	4.43434e-08	DOWN
ENSG00000170873	MTSS1	-1.76882	6.0506e-10	4.43434e-08	DOWN
ENSG00000104765	BNIP3L	-1.25141	6.15764e-10	4.49069e-08	DOWN
ENSG00000108306	FBXL20	-1.60535	6.48065e-10	4.71029e-08	DOWN
ENSG00000198894	CIPC	1.74696	6.89424e-10	4.99403e-08	UP
ENSG00000033100	CHPF2	1.40444	6.9797e-10	5.03897e-08	UP
ENSG00000266074	BAHCC1	-1.38468	7.18031e-10	5.16646e-08	DOWN
ENSG00000125898	FAM110A	1.76079	7.37763e-10	5.29074e-08	UP
ENSG00000142798	HSPG2	-1.22617	7.51097e-10	5.36847e-08	DOWN
ENSG00000197969	VPS13A	-1.28315	8.12578e-10	5.78868e-08	DOWN
ENSG00000117691	NENF	1.5082	8.30092e-10	5.89393e-08	UP
ENSG00000204186	ZDBF2	-1.47914	8.58656e-10	6.07668e-08	DOWN
ENSG00000074370	ATP2A3	1.57436	9.59224e-10	6.76615e-08	UP
ENSG00000243414	TICAM2	2.65343	9.65857e-10	6.79067e-08	UP
ENSG00000087086	FTL	-1.20571	1.0676e-09	7.46413e-08	DOWN
ENSG00000089289	IGBP1	-1.37247	1.06858e-09	7.46413e-08	DOWN
ENSG00000102897	LYRM1	-1.36119	1.11867e-09	7.76356e-08	DOWN
ENSG00000260257	AL035071.1	2.11933	1.11563e-09	7.76356e-08	UP
ENSG00000188419	CHM	-1.34732	1.23073e-09	8.51382e-08	DOWN
ENSG00000065534	MYLK	-1.70157	1.25753e-09	8.67133e-08	DOWN
ENSG00000241258	CRCP	-1.5306	1.29769e-09	8.91964e-08	DOWN
ENSG00000146858	ZC3HAV1L	-2.11794	1.31039e-09	8.97826e-08	DOWN
ENSG00000215301	DDX3X	-1.22367	1.35194e-09	9.23355e-08	DOWN
ENSG00000133657	ATP13A3	-1.21414	1.37934e-09	9.39085e-08	DOWN
ENSG00000160446	ZDHHC12	1.43836	1.50907e-09	1.02417e-07	UP
ENSG00000086758	HUWE1	-1.20214	1.54858e-09	1.04768e-07	DOWN
ENSG00000219201	AC138392.1	-1.53823	1.56842e-09	1.05778e-07	DOWN
ENSG00000165997	ARL5B	-1.34558	1.57734e-09	1.06047e-07	DOWN
ENSG00000089902	RCOR1	-1.31994	1.58422e-09	1.06177e-07	DOWN
ENSG00000116903	EXOC8	-1.3151	1.63329e-09	1.09126e-07	DOWN
ENSG00000169258	GPRIN1	1.44046	1.70846e-09	1.13795e-07	UP
ENSG00000119707	RBM25	-1.22068	1.82558e-09	1.2122e-07	DOWN
ENSG00000277027	RMRP	-2.78185	1.89918e-09	1.2572e-07	DOWN
ENSG00000101255	TRIB3	1.32287	1.92454e-09	1.27008e-07	UP
ENSG00000273259	AL049839.2	2.6577	1.96314e-09	1.29159e-07	UP
ENSG00000176912	TYMSOS	2.20505	2.00558e-09	1.31549e-07	UP
ENSG00000153317	ASAP1	-1.19687	2.02062e-09	1.32133e-07	DOWN
ENSG00000141753	IGFBP4	1.39592	2.07962e-09	1.35579e-07	UP
ENSG00000146966	DENND2A	1.39985	2.12474e-09	1.37686e-07	UP
ENSG00000281398	SNHG4	-1.82297	2.12054e-09	1.37686e-07	DOWN
ENSG00000134243	SORT1	-1.2347	2.16589e-09	1.39931e-07	DOWN
ENSG00000184164	CRELD2	1.36138	2.25063e-09	1.44971e-07	UP
ENSG00000168061	SAC3D1	1.44783	2.37591e-09	1.52583e-07	UP
ENSG00000148468	FAM171A1	-1.32081	2.41201e-09	1.54441e-07	DOWN
ENSG00000142871	CCN1	1.30267	2.42887e-09	1.55058e-07	UP
ENSG00000114439	BBX	-1.23033	2.46213e-09	1.56717e-07	DOWN
ENSG00000171307	ZDHHC16	1.38539	2.70051e-09	1.71383e-07	UP
ENSG00000169242	EFNA1	1.45924	2.81931e-09	1.77873e-07	UP
ENSG00000170903	MSANTD4	-2.80498	2.81334e-09	1.77873e-07	DOWN
ENSG00000130119	GNL3L	-1.30851	2.96367e-09	1.86434e-07	DOWN
ENSG00000196739	COL27A1	-1.41549	2.98229e-09	1.87052e-07	DOWN
ENSG00000228300	FAM174C	1.34677	2.99089e-09	1.87052e-07	UP
ENSG00000180573	H2AC6	1.35295	3.0904e-09	1.92715e-07	UP
ENSG00000039560	RAI14	-1.22572	3.14798e-09	1.95739e-07	DOWN
ENSG00000047056	WDR37	-1.4638	3.1936e-09	1.98003e-07	DOWN
ENSG00000166135	HIF1AN	-1.2265	3.38806e-09	2.09456e-07	DOWN
ENSG00000089597	GANAB	1.29209	3.51469e-09	2.16662e-07	UP
ENSG00000133318	RTN3	-1.21116	3.53559e-09	2.17328e-07	DOWN
ENSG00000175893	ZDHHC21	-1.30578	3.55789e-09	2.18075e-07	DOWN
ENSG00000257524	AL157935.2	-2.6454	3.57751e-09	2.18655e-07	DOWN
ENSG00000185947	ZNF267	1.55714	3.62466e-09	2.20523e-07	UP
ENSG00000198890	PRMT6	1.42272	3.62858e-09	2.20523e-07	UP
ENSG00000188994	ZNF292	-1.26628	3.75343e-09	2.27468e-07	DOWN
ENSG00000073712	FERMT2	-1.24761	3.83388e-09	2.31691e-07	DOWN
ENSG00000134852	CLOCK	-1.21936	3.99239e-09	2.40595e-07	DOWN
ENSG00000275216	AL161431.1	1.31843	4.02099e-09	2.41641e-07	UP
ENSG00000164512	ANKRD55	-2.13513	4.08742e-09	2.44269e-07	DOWN
ENSG00000267048	AC092143.3	4.58706	4.08541e-09	2.44269e-07	UP
ENSG00000111371	SLC38A1	-1.17199	4.35877e-09	2.59764e-07	DOWN
ENSG00000138613	APH1B	1.79376	4.42294e-09	2.6286e-07	UP
ENSG00000066933	MYO9A	-1.35755	4.47987e-09	2.6521e-07	DOWN
ENSG00000158292	GPR153	1.54695	4.48714e-09	2.6521e-07	UP
ENSG00000144228	SPOPL	-1.33253	4.53026e-09	2.67025e-07	DOWN
ENSG00000103534	TMC5	1.38576	4.56336e-09	2.68241e-07	UP
ENSG00000173391	OLR1	-1.85212	4.7144e-09	2.76364e-07	DOWN
ENSG00000095739	BAMBI	1.31295	4.85552e-09	2.83863e-07	UP
ENSG00000140323	DISP2	1.40397	5.0665e-09	2.95395e-07	UP
ENSG00000167799	NUDT8	1.82734	5.63375e-09	3.2758e-07	UP
ENSG00000125378	BMP4	1.45323	5.71321e-09	3.31305e-07	UP
ENSG00000174106	LEMD3	-1.37831	5.74526e-09	3.32267e-07	DOWN
ENSG00000084444	FAM234B	-1.39772	6.2722e-09	3.6177e-07	DOWN
ENSG00000250479	CHCHD10	1.48039	6.44855e-09	3.70947e-07	UP
ENSG00000181444	ZNF467	1.90332	6.54074e-09	3.75247e-07	UP
ENSG00000117569	PTBP2	-1.47158	6.58568e-09	3.76059e-07	DOWN
ENSG00000272121	AC006058.3	2.12499	6.58985e-09	3.76059e-07	UP
ENSG00000143479	DYRK3	-1.27788	6.61893e-09	3.76719e-07	DOWN
ENSG00000181274	FRAT2	1.44884	6.66295e-09	3.78223e-07	UP
ENSG00000150281	CTF1	1.57582	6.75407e-09	3.82387e-07	UP
ENSG00000178445	GLDC	-1.33072	6.7876e-09	3.83277e-07	DOWN
ENSG00000183426	NPIPA1	1.41328	6.8528e-09	3.85945e-07	UP
ENSG00000151790	TDO2	-1.73461	6.89655e-09	3.87395e-07	DOWN
ENSG00000257704	INAFM1	1.41513	7.04532e-09	3.94721e-07	UP
ENSG00000178252	WDR6	-1.16526	7.27088e-09	4.063e-07	DOWN
ENSG00000163320	CGGBP1	-1.17038	7.6515e-09	4.26462e-07	DOWN
ENSG00000100711	ZFYVE21	1.44529	7.75387e-09	4.31051e-07	UP
ENSG00000107771	CCSER2	-1.25216	7.91347e-09	4.37662e-07	DOWN
ENSG00000130294	KIF1A	-1.35529	7.90897e-09	4.37662e-07	DOWN
ENSG00000213221	DNLZ	1.62365	8.19004e-09	4.51796e-07	UP
ENSG00000147155	EBP	1.3297	9.12853e-09	5.02279e-07	UP
ENSG00000149289	ZC3H12C	-1.30002	9.16552e-09	5.03028e-07	DOWN
ENSG00000143878	RHOB	1.46111	9.24518e-09	5.06109e-07	UP
ENSG00000067798	NAV3	-1.28652	9.3928e-09	5.10295e-07	DOWN
ENSG00000197451	HNRNPAB	-1.14598	9.34805e-09	5.10295e-07	DOWN
ENSG00000197930	ERO1A	1.28242	9.39016e-09	5.10295e-07	UP
ENSG00000180488	MIGA1	-1.27932	9.59286e-09	5.19851e-07	DOWN
ENSG00000085117	CD82	-1.17916	1.05188e-08	5.68598e-07	DOWN
ENSG00000120868	APAF1	-1.25049	1.06825e-08	5.76001e-07	DOWN
ENSG00000124198	ARFGEF2	-1.14978	1.0804e-08	5.81092e-07	DOWN
ENSG00000124942	AHNAK	-1.1282	1.11221e-08	5.96713e-07	DOWN
ENSG00000197442	MAP3K5	-1.22688	1.12021e-08	5.99505e-07	DOWN
ENSG00000144426	NBEAL1	-1.46747	1.12322e-08	5.99626e-07	DOWN
ENSG00000134690	CDCA8	-1.15953	1.14063e-08	6.07415e-07	DOWN
ENSG00000184524	CEND1	-1.30356	1.15856e-08	6.1544e-07	DOWN
ENSG00000170776	AKAP13	-1.17442	1.17933e-08	6.2413e-07	DOWN
ENSG00000267058	AC006213.2	#NAME?	1.18072e-08	6.2413e-07	DOWN
ENSG00000196440	ARMCX4	-1.94876	1.18527e-08	6.24998e-07	DOWN
ENSG00000110944	IL23A	-2.71645	1.19273e-08	6.27392e-07	DOWN
ENSG00000116661	FBXO2	1.303	1.20468e-08	6.32134e-07	UP
ENSG00000006327	TNFRSF12A	1.27223	1.21818e-08	6.37662e-07	UP
ENSG00000141959	PFKL	1.26582	1.27156e-08	6.63989e-07	UP
ENSG00000242779	ZNF702P	1.68561	1.34461e-08	7.00435e-07	UP
ENSG00000167522	ANKRD11	1.26004	1.40917e-08	7.32291e-07	UP
ENSG00000163597	SNHG16	-1.24755	1.45852e-08	7.56109e-07	DOWN
ENSG00000090857	PDPR	-1.15108	1.52212e-08	7.87187e-07	DOWN
ENSG00000113615	SEC24A	-1.24772	1.54462e-08	7.96904e-07	DOWN
ENSG00000174695	TMEM167A	-1.14863	1.56151e-08	8.03692e-07	DOWN
ENSG00000005884	ITGA3	-1.12144	1.58196e-08	8.12273e-07	DOWN
ENSG00000154133	ROBO4	-1.14664	1.61259e-08	8.26029e-07	DOWN
ENSG00000162623	TYW3	-1.1981	1.73695e-08	8.87617e-07	DOWN
ENSG00000143248	RGS5	1.42353	1.75035e-08	8.92346e-07	UP
ENSG00000258839	MC1R	-1.36337	1.75815e-08	8.94204e-07	DOWN
ENSG00000130723	PRRC2B	-1.13448	1.79744e-08	9.12033e-07	DOWN
ENSG00000244509	APOBEC3C	-3.34341	1.84384e-08	9.31182e-07	DOWN
ENSG00000274602	PI4KAP1	3.07911	1.84384e-08	9.31182e-07	UP
ENSG00000144476	ACKR3	1.62727	1.85362e-08	9.33927e-07	UP
ENSG00000056586	RC3H2	-1.14058	1.89741e-08	9.53758e-07	DOWN
ENSG00000127603	MACF1	-1.11045	1.91068e-08	9.58189e-07	DOWN
ENSG00000178531	CTXN1	1.31273	1.98301e-08	9.9053e-07	UP
ENSG00000274523	RCC1L	1.27415	1.98437e-08	9.9053e-07	UP
ENSG00000281649	EBLN3P	-1.14406	2.00467e-08	9.98342e-07	DOWN
ENSG00000127774	EMC6	1.29712	2.09233e-08	1.03959e-06	UP
ENSG00000133805	AMPD3	-1.89216	2.12076e-08	1.05129e-06	DOWN
ENSG00000164284	GRPEL2	1.29868	2.25839e-08	1.11694e-06	UP
ENSG00000169908	TM4SF1	1.22802	2.34746e-08	1.15833e-06	UP
ENSG00000215012	RTL10	1.39466	2.36978e-08	1.16667e-06	UP
ENSG00000078699	CBFA2T2	-1.24115	2.40706e-08	1.18232e-06	DOWN
ENSG00000166908	PIP4K2C	-1.16666	2.47789e-08	1.21433e-06	DOWN
ENSG00000157106	SMG1	-1.11408	2.4939e-08	1.2194e-06	DOWN
ENSG00000074603	DPP8	-1.30049	2.56482e-08	1.25124e-06	DOWN
ENSG00000125962	ARMCX5	-1.55868	2.69048e-08	1.30957e-06	DOWN
ENSG00000118260	CREB1	-1.36218	2.77317e-08	1.34677e-06	DOWN
ENSG00000213722	DDAH2	1.26769	2.79436e-08	1.35401e-06	UP
ENSG00000265972	TXNIP	1.2374	2.86481e-08	1.38502e-06	UP
ENSG00000198862	LTN1	-1.18394	2.90479e-08	1.4012e-06	DOWN
ENSG00000106246	PTCD1	1.32052	2.92412e-08	1.40496e-06	UP
ENSG00000116237	ICMT	1.22974	2.92563e-08	1.40496e-06	UP
ENSG00000115363	EVA1A	1.38754	2.95113e-08	1.41404e-06	UP
ENSG00000109084	TMEM97	1.27262	3.04303e-08	1.45484e-06	UP
ENSG00000162065	TBC1D24	1.3599	3.15695e-08	1.50595e-06	UP
ENSG00000108821	COL1A1	1.25081	3.1713e-08	1.50612e-06	UP
ENSG00000223764	LINC02593	2.23366	3.17116e-08	1.50612e-06	UP
ENSG00000056097	ZFR	-1.1158	3.20906e-08	1.5207e-06	DOWN
ENSG00000173237	C11orf86	1.64316	3.24289e-08	1.53335e-06	UP
ENSG00000149084	HSD17B12	-1.24122	3.29722e-08	1.55335e-06	DOWN
ENSG00000196935	SRGAP1	-1.243	3.29963e-08	1.55335e-06	DOWN
ENSG00000039319	ZFYVE16	-1.18045	3.33599e-08	1.56363e-06	DOWN
ENSG00000125107	CNOT1	-1.09141	3.32926e-08	1.56363e-06	DOWN
ENSG00000147874	HAUS6	-1.12183	3.3601e-08	1.57151e-06	DOWN
ENSG00000003137	CYP26B1	-2.6606	3.54047e-08	1.6487e-06	DOWN
ENSG00000174607	UGT8	-2.6606	3.54047e-08	1.6487e-06	DOWN
ENSG00000165732	DDX21	-1.08569	3.59457e-08	1.67027e-06	DOWN
ENSG00000130522	JUND	1.2278	3.60336e-08	1.67075e-06	UP
ENSG00000158747	NBL1	1.28663	3.62079e-08	1.67522e-06	UP
ENSG00000169221	TBC1D10B	1.25176	3.72766e-08	1.72096e-06	UP
ENSG00000116183	PAPPA2	-1.66247	3.99417e-08	1.83447e-06	DOWN
ENSG00000133740	E2F5	-1.21824	3.99909e-08	1.83447e-06	DOWN
ENSG00000138778	CENPE	-1.13402	3.99344e-08	1.83447e-06	DOWN
ENSG00000101972	STAG2	-1.09171	4.02388e-08	1.84191e-06	DOWN
ENSG00000152818	UTRN	-1.1229	4.19095e-08	1.91431e-06	DOWN
ENSG00000183098	GPC6	-1.15952	4.41822e-08	2.01385e-06	DOWN
ENSG00000179542	SLITRK4	-1.47073	4.481e-08	2.03814e-06	DOWN
ENSG00000128340	RAC2	-1.51473	4.56144e-08	2.06965e-06	DOWN
ENSG00000131711	MAP1B	-1.09322	4.5695e-08	2.06965e-06	DOWN
ENSG00000132359	RAP1GAP2	-1.26168	4.59797e-08	2.07817e-06	DOWN
ENSG00000137166	FOXP4	1.3309	4.65358e-08	2.09889e-06	UP
ENSG00000148773	MKI67	-1.08817	4.71686e-08	2.12084e-06	DOWN
ENSG00000170144	HNRNPA3	-1.09256	4.72195e-08	2.12084e-06	DOWN
ENSG00000198589	LRBA	-1.19395	4.76129e-08	2.13405e-06	DOWN
ENSG00000225733	FGD5-AS1	-1.09317	5.04817e-08	2.25793e-06	DOWN
ENSG00000096696	DSP	-1.11407	5.06369e-08	2.26017e-06	DOWN
ENSG00000135269	TES	-1.18242	5.1312e-08	2.28556e-06	DOWN
ENSG00000241697	TMEFF1	-1.40824	5.17936e-08	2.30225e-06	DOWN
ENSG00000269825	AC022150.4	-1.52008	5.25973e-08	2.33315e-06	DOWN
ENSG00000178502	KLHL11	-1.93054	5.42692e-08	2.40236e-06	DOWN
ENSG00000105879	CBLL1	-1.47778	5.50826e-08	2.43336e-06	DOWN
ENSG00000165895	ARHGAP42	-1.42215	5.5805e-08	2.46022e-06	DOWN
ENSG00000134278	SPIRE1	-1.10834	5.79358e-08	2.54894e-06	DOWN
ENSG00000172340	SUCLG2	-1.20339	5.85264e-08	2.56477e-06	DOWN
ENSG00000178951	ZBTB7A	1.26711	5.85341e-08	2.56477e-06	UP
ENSG00000250264	AL669918.1	-2.91529	5.98948e-08	2.61906e-06	DOWN
ENSG00000167244	IGF2	1.3422	6.06392e-08	2.64623e-06	UP
ENSG00000135686	KLHL36	-1.24303	6.08624e-08	2.65059e-06	DOWN
ENSG00000104343	UBE2W	-1.21001	6.16931e-08	2.68135e-06	DOWN
ENSG00000163866	SMIM12	-1.20069	6.24331e-08	2.70804e-06	DOWN
ENSG00000143384	MCL1	-1.0709	6.26135e-08	2.71039e-06	DOWN
ENSG00000198932	GPRASP1	-3.55575	6.37385e-08	2.75356e-06	DOWN
ENSG00000122861	PLAU	-1.06421	6.51356e-08	2.80827e-06	DOWN
ENSG00000166266	CUL5	-1.19554	6.55536e-08	2.82064e-06	DOWN
ENSG00000132436	FIGNL1	-1.15499	7.12709e-08	3.06052e-06	DOWN
ENSG00000115977	AAK1	-1.15009	7.37151e-08	3.15918e-06	DOWN
ENSG00000197157	SND1	-1.07723	7.39804e-08	3.16424e-06	DOWN
ENSG00000164442	CITED2	1.20202	7.45065e-08	3.18042e-06	UP
ENSG00000157368	IL34	-1.27329	7.51083e-08	3.19976e-06	DOWN
ENSG00000157193	LRP8	-1.11398	7.75617e-08	3.29775e-06	DOWN
ENSG00000103066	PLA2G15	-1.1749	7.78779e-08	3.30466e-06	DOWN
ENSG00000128342	LIF	-1.05538	7.84698e-08	3.32323e-06	DOWN
ENSG00000100985	MMP9	-1.37353	7.99356e-08	3.37866e-06	DOWN
ENSG00000158715	SLC45A3	-1.75373	8.07015e-08	3.40434e-06	DOWN
ENSG00000125968	ID1	1.17926	8.45503e-08	3.55972e-06	UP
ENSG00000169981	ZNF35	1.97961	8.55154e-08	3.59332e-06	UP
ENSG00000111252	SH2B3	-1.07714	8.60252e-08	3.60068e-06	DOWN
ENSG00000132821	VSTM2L	1.68998	8.58838e-08	3.60068e-06	UP
ENSG00000091009	RBM27	-1.13388	8.71965e-08	3.64261e-06	DOWN
ENSG00000120137	PANK3	-1.06862	9.00758e-08	3.7556e-06	DOWN
ENSG00000226121	AHCTF1P1	-1.18724	9.26332e-08	3.85476e-06	DOWN
ENSG00000154127	UBASH3B	-1.10228	9.61824e-08	3.99472e-06	DOWN
ENSG00000155287	SLC25A28	1.24609	9.71925e-08	4.0289e-06	UP
ENSG00000006210	CX3CL1	-1.31683	9.87903e-08	4.08726e-06	DOWN
ENSG00000130675	MNX1	1.36117	9.91671e-08	4.09497e-06	UP
ENSG00000185670	ZBTB3	1.97298	1.00053e-07	4.12363e-06	UP
ENSG00000160404	TOR2A	1.35832	1.00664e-07	4.14088e-06	UP
ENSG00000110395	CBL	-1.09725	1.04996e-07	4.31086e-06	DOWN
ENSG00000129038	LOXL1	1.22369	1.06546e-07	4.36614e-06	UP
ENSG00000130821	SLC6A8	1.19348	1.09574e-07	4.48171e-06	UP
ENSG00000105379	ETFB	1.1995	1.10563e-07	4.51359e-06	UP
ENSG00000204389	HSPA1A	1.33045	1.1185e-07	4.55746e-06	UP
ENSG00000119771	KLHL29	-1.57532	1.14439e-07	4.65415e-06	DOWN
ENSG00000173917	HOXB2	-1.07094	1.15756e-07	4.69884e-06	DOWN
ENSG00000261553	AL137782.1	-1.52818	1.16514e-07	4.72067e-06	DOWN
ENSG00000247556	OIP5-AS1	1.2291	1.1694e-07	4.72902e-06	UP
ENSG00000206560	ANKRD28	-1.07106	1.18801e-07	4.79526e-06	DOWN
ENSG00000205937	RNPS1	1.19602	1.22391e-07	4.93094e-06	UP
ENSG00000105583	WDR83OS	-1.08953	1.2484e-07	5.0202e-06	DOWN
ENSG00000144959	NCEH1	-1.06889	1.25524e-07	5.03831e-06	DOWN
ENSG00000178691	SUZ12	-1.07714	1.28946e-07	5.16602e-06	DOWN
ENSG00000172216	CEBPB	1.16157	1.32008e-07	5.27884e-06	UP
ENSG00000121060	TRIM25	-1.04571	1.32372e-07	5.28359e-06	DOWN
ENSG00000272808	AC015712.6	-2.03951	1.38077e-07	5.50109e-06	DOWN
ENSG00000155508	CNOT8	-1.10385	1.43724e-07	5.71548e-06	DOWN
ENSG00000196865	NHLRC2	-1.15513	1.47915e-07	5.87132e-06	DOWN
ENSG00000151718	WWC2	-1.07384	1.49804e-07	5.93531e-06	DOWN
ENSG00000168234	TTC39C	-1.50354	1.50305e-07	5.94422e-06	DOWN
ENSG00000184557	SOCS3	1.27141	1.55278e-07	6.12962e-06	UP
ENSG00000175215	CTDSP2	-1.04854	1.58461e-07	6.24383e-06	DOWN
ENSG00000081154	PCNP	-1.10606	1.58823e-07	6.24666e-06	DOWN
ENSG00000081307	UBA5	-1.1251	1.60831e-07	6.31408e-06	DOWN
ENSG00000101935	AMMECR1	-1.10715	1.63433e-07	6.40455e-06	DOWN
ENSG00000132205	EMILIN2	1.20469	1.64439e-07	6.43224e-06	UP
ENSG00000143367	TUFT1	1.18022	1.66843e-07	6.49572e-06	UP
ENSG00000166396	SERPINB7	1.49034	1.66967e-07	6.49572e-06	UP
ENSG00000188483	IER5L	1.18476	1.66599e-07	6.49572e-06	UP
ENSG00000134954	ETS1	-1.03566	1.70632e-07	6.62633e-06	DOWN
ENSG00000155858	LSM11	-1.37421	1.72219e-07	6.67588e-06	DOWN
ENSG00000270299	AL121758.1	#NAME?	1.75007e-07	6.77175e-06	DOWN
ENSG00000066583	ISOC1	-1.21468	1.79432e-07	6.93054e-06	DOWN
ENSG00000119401	TRIM32	-1.35208	1.82917e-07	7.05247e-06	DOWN
ENSG00000108511	HOXB6	-1.24036	1.84129e-07	7.07385e-06	DOWN
ENSG00000147133	TAF1	-1.14494	1.83941e-07	7.07385e-06	DOWN
ENSG00000188647	PTAR1	-1.09398	1.85265e-07	7.10478e-06	DOWN
ENSG00000065911	MTHFD2	-1.02435	1.86684e-07	7.14648e-06	DOWN
ENSG00000179965	ZNF771	1.55964	1.89041e-07	7.22383e-06	UP
ENSG00000100767	PAPLN	-2.82784	1.90808e-07	7.27844e-06	DOWN
ENSG00000038219	BOD1L1	-1.13239	1.96498e-07	7.48223e-06	DOWN
ENSG00000160551	TAOK1	-1.05112	1.99135e-07	7.56926e-06	DOWN
ENSG00000168243	GNG4	1.55125	2.00967e-07	7.61199e-06	UP
ENSG00000179862	CITED4	1.21345	2.00908e-07	7.61199e-06	UP
ENSG00000124702	KLHDC3	1.15964	2.04384e-07	7.72779e-06	UP
ENSG00000107443	CCNJ	-1.26631	2.07617e-07	7.83626e-06	DOWN
ENSG00000143751	SDE2	-1.12639	2.13285e-07	8.02502e-06	DOWN
ENSG00000232774	AL355916.1	-1.75511	2.13364e-07	8.02502e-06	DOWN
ENSG00000169871	TRIM56	-1.04475	2.22839e-07	8.36677e-06	DOWN
ENSG00000179431	FJX1	1.14589	2.37979e-07	8.91965e-06	UP
ENSG00000185728	YTHDF3	-1.1299	2.44198e-07	9.13684e-06	DOWN
ENSG00000090905	TNRC6A	-1.05291	2.51825e-07	9.40583e-06	DOWN
ENSG00000165474	GJB2	-1.23119	2.52912e-07	9.42342e-06	DOWN
ENSG00000166250	CLMP	-1.0244	2.53172e-07	9.42342e-06	DOWN
ENSG00000049089	COL9A2	1.43669	2.55009e-07	9.47298e-06	UP
ENSG00000115009	CCL20	-1.22953	2.55384e-07	9.47298e-06	DOWN
ENSG00000141696	P3H4	1.1586	2.56507e-07	9.49825e-06	UP
ENSG00000165806	CASP7	1.33558	2.67004e-07	9.86998e-06	UP
ENSG00000166750	SLFN5	-1.05626	2.70006e-07	9.96382e-06	DOWN
ENSG00000218350	LYPLA1P3	-2.2371	2.79526e-07	1.02975e-05	DOWN
ENSG00000117318	ID3	1.12602	2.87493e-07	1.05729e-05	UP
ENSG00000169683	LRRC45	1.27696	2.92458e-07	1.07371e-05	UP
ENSG00000164048	ZNF589	-1.7346	2.97361e-07	1.088e-05	DOWN
ENSG00000167034	NKX3-1	-1.27519	2.96993e-07	1.088e-05	DOWN
ENSG00000114631	PODXL2	1.17001	2.97903e-07	1.08813e-05	UP
ENSG00000141480	ARRB2	1.17413	3.01111e-07	1.09798e-05	UP
ENSG00000175556	LONRF3	-1.38003	3.02005e-07	1.09849e-05	DOWN
ENSG00000233493	TMEM238	4.23092	3.02271e-07	1.09849e-05	UP
ENSG00000075651	PLD1	-1.05778	3.11572e-07	1.13038e-05	DOWN
ENSG00000134987	WDR36	-1.0774	3.19426e-07	1.15693e-05	DOWN
ENSG00000118193	KIF14	-1.05345	3.22436e-07	1.16525e-05	DOWN
ENSG00000229419	RALGAPA1P1	-1.45295	3.22809e-07	1.16525e-05	DOWN
ENSG00000058272	PPP1R12A	-1.06955	3.3748e-07	1.21617e-05	DOWN
ENSG00000196182	STK40	1.15968	3.39842e-07	1.22264e-05	UP
ENSG00000101311	FERMT1	-1.10196	3.42528e-07	1.23024e-05	DOWN
ENSG00000143333	RGS16	-1.66064	3.45766e-07	1.2398e-05	DOWN
ENSG00000164898	FMC1	1.23285	3.51945e-07	1.25986e-05	UP
ENSG00000136695	IL36RN	-1.64443	3.61659e-07	1.2882e-05	DOWN
ENSG00000158636	EMSY	-1.18788	3.61445e-07	1.2882e-05	DOWN
ENSG00000160113	NR2F6	1.18205	3.63543e-07	1.29277e-05	UP
ENSG00000121879	PIK3CA	-1.10649	3.75525e-07	1.33318e-05	DOWN
ENSG00000151240	DIP2C	1.39466	3.76573e-07	1.33469e-05	UP
ENSG00000173402	DAG1	-1.06322	3.84266e-07	1.35972e-05	DOWN
ENSG00000110841	PPFIBP1	-1.05798	3.94006e-07	1.38965e-05	DOWN
ENSG00000154642	C21orf91	-1.11738	3.94016e-07	1.38965e-05	DOWN
ENSG00000103426	CORO7-PAM16	4.98007	4.1078e-07	1.44404e-05	UP
ENSG00000211448	DIO2	4.98007	4.1078e-07	1.44404e-05	UP
ENSG00000134250	NOTCH2	-1.00393	4.20981e-07	1.47748e-05	DOWN
ENSG00000104936	DMPK	1.12992	4.37127e-07	1.53165e-05	UP
ENSG00000102109	PCSK1N	1.30859	4.39017e-07	1.53577e-05	UP
ENSG00000120685	PROSER1	-1.08921	4.46303e-07	1.5562e-05	DOWN
ENSG00000259207	ITGB3	-1.17881	4.45787e-07	1.5562e-05	DOWN
ENSG00000139998	RAB15	-1.28278	4.52506e-07	1.57528e-05	DOWN
ENSG00000105088	OLFM2	1.23041	4.58765e-07	1.59192e-05	UP
ENSG00000142733	MAP3K6	1.14763	4.65461e-07	1.60996e-05	UP
ENSG00000174945	AMZ1	-2.06039	4.65059e-07	1.60996e-05	DOWN
ENSG00000202198	AL162581.1	-1.34857	4.6819e-07	1.6168e-05	DOWN
ENSG00000197568	HHLA3	1.45208	4.72221e-07	1.6281e-05	UP
ENSG00000162972	MAIP1	1.3072	4.8568e-07	1.67183e-05	UP
ENSG00000163155	LYSMD1	-1.25986	4.90328e-07	1.68244e-05	DOWN
ENSG00000183723	CMTM4	-1.11519	5.00191e-07	1.71355e-05	DOWN
ENSG00000261801	LOXL1-AS1	-1.1463	5.19941e-07	1.77838e-05	DOWN
ENSG00000112159	MDN1	-1.0052	5.2233e-07	1.78371e-05	DOWN
ENSG00000233327	USP32P2	#NAME?	5.23325e-07	1.78428e-05	DOWN
ENSG00000005448	WDR54	1.23751	5.35167e-07	1.82177e-05	UP
ENSG00000196313	POM121	-1.06439	5.42933e-07	1.84529e-05	DOWN
ENSG00000111057	KRT18	1.10281	5.54152e-07	1.88045e-05	UP
ENSG00000154608	CEP170P1	-1.17761	5.73978e-07	1.94465e-05	DOWN
ENSG00000123080	CDKN2C	1.12272	5.85587e-07	1.98087e-05	UP
ENSG00000139679	LPAR6	1.40628	6.19259e-07	2.0882e-05	UP
ENSG00000169122	FAM110B	-1.38281	6.18627e-07	2.0882e-05	DOWN
ENSG00000157064	NMNAT2	-1.04285	6.27038e-07	2.11113e-05	DOWN
ENSG00000163904	SENP2	-1.0511	6.37948e-07	2.1445e-05	DOWN
ENSG00000153721	CNKSR3	1.19487	6.41129e-07	2.15183e-05	UP
ENSG00000009413	REV3L	-1.06211	6.48491e-07	2.17315e-05	DOWN
ENSG00000174373	RALGAPA1	-1.25042	6.51691e-07	2.18048e-05	DOWN
ENSG00000168843	FSTL5	1.71017	6.52778e-07	2.18072e-05	UP
ENSG00000180263	FGD6	-1.38761	6.72977e-07	2.24472e-05	DOWN
ENSG00000106635	BCL7B	1.13253	6.7475e-07	2.24715e-05	UP
ENSG00000090316	MAEA	-1.0147	6.83554e-07	2.27295e-05	DOWN
ENSG00000198780	FAM169A	-1.50863	7.06905e-07	2.34697e-05	DOWN
ENSG00000169738	DCXR	1.18833	7.13524e-07	2.36529e-05	UP
ENSG00000197134	ZNF257	1.61329	7.17986e-07	2.37642e-05	UP
ENSG00000129925	PGAP6	1.11205	7.23234e-07	2.38894e-05	UP
ENSG00000271853	AL162258.1	1.85408	7.23988e-07	2.38894e-05	UP
ENSG00000198467	TPM2	1.09425	7.26732e-07	2.39432e-05	UP
ENSG00000135437	RDH5	3.75725	7.59982e-07	2.50004e-05	UP
ENSG00000102743	SLC25A15	-1.17555	8.18586e-07	2.68871e-05	DOWN
ENSG00000112303	VNN2	1.82178	8.29435e-07	2.72019e-05	UP
ENSG00000204103	MAFB	1.37786	8.39593e-07	2.74932e-05	UP
ENSG00000115641	FHL2	1.11038	8.71001e-07	2.84193e-05	UP
ENSG00000172493	AFF1	-1.1824	8.71837e-07	2.84193e-05	DOWN
ENSG00000160352	ZNF714	1.6462	8.83433e-07	2.87537e-05	UP
ENSG00000198466	ZNF587	-1.1074	8.85352e-07	2.87726e-05	DOWN
ENSG00000066422	ZBTB11	-1.03708	9.06288e-07	2.94086e-05	DOWN
ENSG00000177697	CD151	1.08633	9.09497e-07	2.94239e-05	UP
ENSG00000267303	AC011511.4	#NAME?	9.08175e-07	2.94239e-05	DOWN
ENSG00000085644	ZNF213	1.35216	9.12915e-07	2.94902e-05	UP
ENSG00000142546	NOSIP	1.14511	9.21658e-07	2.9728e-05	UP
ENSG00000130962	PRRG1	-1.14763	9.46708e-07	3.04447e-05	DOWN
ENSG00000156136	DCK	-1.02222	9.45999e-07	3.04447e-05	DOWN
ENSG00000242498	ARPIN	-1.05012	9.50032e-07	3.05059e-05	DOWN
ENSG00000171951	SCG2	1.5873	9.53757e-07	3.05799e-05	UP
ENSG00000279800	BCLAF1P2	-1.1293	9.86609e-07	3.15392e-05	DOWN
ENSG00000169085	VXN	-1.91023	9.95856e-07	3.17876e-05	DOWN
ENSG00000242612	DECR2	1.24672	1.0285e-06	3.27809e-05	UP
ENSG00000115020	PIKFYVE	-1.02128	1.03588e-06	3.29117e-05	DOWN
ENSG00000164323	CFAP97	-1.0189	1.03719e-06	3.29117e-05	DOWN
ENSG00000172379	ARNT2	-1.73459	1.03543e-06	3.29117e-05	DOWN
ENSG00000101417	PXMP4	1.16299	1.05803e-06	3.34742e-05	UP
ENSG00000185909	KLHDC8B	1.22966	1.05686e-06	3.34742e-05	UP
ENSG00000246705	H2AJ	1.09168	1.06894e-06	3.37698e-05	UP
ENSG00000235454	HAUS6P3	-1.80176	1.07248e-06	3.38318e-05	DOWN
ENSG00000169896	ITGAM	-1.33023	1.1202e-06	3.52295e-05	DOWN
ENSG00000179841	AKAP5	-1.99765	1.1217e-06	3.52295e-05	DOWN
ENSG00000114544	SLC41A3	1.11366	1.12355e-06	3.52363e-05	UP
ENSG00000196705	ZNF431	-1.25971	1.16417e-06	3.6404e-05	DOWN
ENSG00000233673	ANAPC1P1	-2.81859	1.18844e-06	3.71091e-05	DOWN
ENSG00000142784	WDTC1	1.11131	1.20307e-06	3.75115e-05	UP
ENSG00000133393	CEP20	1.16281	1.20489e-06	3.75138e-05	UP
ENSG00000156453	PCDH1	1.12963	1.20862e-06	3.75756e-05	UP
ENSG00000160712	IL6R	1.3737	1.22398e-06	3.79982e-05	UP
ENSG00000138759	FRAS1	-1.85126	1.23308e-06	3.82254e-05	DOWN
ENSG00000196358	NTNG2	-2.01476	1.25466e-06	3.88025e-05	DOWN
ENSG00000261455	LINC01003	1.40775	1.26736e-06	3.91191e-05	UP
ENSG00000117481	NSUN4	1.13859	1.2787e-06	3.94125e-05	UP
ENSG00000068078	FGFR3	1.8097	1.31039e-06	4.03137e-05	UP
ENSG00000170522	ELOVL6	-1.05273	1.31169e-06	4.03137e-05	DOWN
ENSG00000151422	FER	-1.11807	1.31849e-06	4.04649e-05	DOWN
ENSG00000183048	SLC25A10	1.14994	1.32069e-06	4.04748e-05	UP
ENSG00000214736	TOMM6	-1.24381	1.33859e-06	4.0965e-05	DOWN
ENSG00000175793	SFN	1.57436	1.34051e-06	4.09657e-05	UP
ENSG00000258659	TRIM34	#NAME?	1.3552e-06	4.12046e-05	DOWN
ENSG00000260809	VPS35P1	#NAME?	1.3552e-06	4.12046e-05	DOWN
ENSG00000276547	PCDHGB5	#NAME?	1.3552e-06	4.12046e-05	DOWN
ENSG00000172301	COPRS	1.08723	1.3798e-06	4.18689e-05	UP
ENSG00000235106	BRD3OS	1.22076	1.41921e-06	4.30041e-05	UP
ENSG00000150779	TIMM8B	-1.03443	1.43744e-06	4.34953e-05	DOWN
ENSG00000167674	HDGFL2	1.10488	1.45042e-06	4.37782e-05	UP
ENSG00000168564	CDKN2AIP	-1.32115	1.45086e-06	4.37782e-05	DOWN
ENSG00000214331	AC009053.1	-1.33993	1.46233e-06	4.40625e-05	DOWN
ENSG00000281881	SPRY4-IT1	-3.66097	1.46665e-06	4.41308e-05	DOWN
ENSG00000128923	MINDY2	-1.24222	1.47892e-06	4.43759e-05	DOWN
ENSG00000172954	LCLAT1	-1.12051	1.51943e-06	4.55279e-05	DOWN
ENSG00000103160	HSDL1	1.17533	1.52839e-06	4.57328e-05	UP
ENSG00000254788	CKLF-CMTM1	#NAME?	1.5797e-06	4.69462e-05	DOWN
ENSG00000274600	RIMBP3B	#NAME?	1.5797e-06	4.69462e-05	DOWN
ENSG00000224424	PRKAR2A-AS1	-2.3088	1.59907e-06	4.74517e-05	DOWN
ENSG00000143537	ADAM15	1.07724	1.66074e-06	4.9146e-05	UP
ENSG00000104626	ERI1	1.11431	1.70618e-06	5.03523e-05	UP
ENSG00000121900	TMEM54	1.09766	1.77306e-06	5.21524e-05	UP
ENSG00000077264	PAK3	-2.76308	1.79919e-06	5.28075e-05	DOWN
ENSG00000272196	H2AC19	1.19108	1.87132e-06	5.4775e-05	UP
ENSG00000107902	LHPP	1.48853	1.92084e-06	5.60357e-05	UP
ENSG00000155545	MIER3	-1.04003	1.94803e-06	5.6639e-05	DOWN
ENSG00000165887	ANKRD2	2.39468	1.94817e-06	5.6639e-05	UP
ENSG00000137142	IGFBPL1	1.88686	2.01508e-06	5.84265e-05	UP
ENSG00000189129	PLAC9	1.43946	2.06417e-06	5.96888e-05	UP
ENSG00000178607	ERN1	-1.1229	2.0796e-06	6.00543e-05	DOWN
ENSG00000050405	LIMA1	1.0706	2.10328e-06	6.05756e-05	UP
ENSG00000170265	ZNF282	-1.00804	2.12122e-06	6.10105e-05	DOWN
ENSG00000139624	CERS5	1.16161	2.13241e-06	6.12505e-05	UP
ENSG00000243753	HLA-L	-1.92047	2.16716e-06	6.20828e-05	DOWN
ENSG00000221926	TRIM16	1.10331	2.18478e-06	6.25043e-05	UP
ENSG00000150995	ITPR1	-1.04072	2.20039e-06	6.27842e-05	DOWN
ENSG00000181544	FANCB	-1.30212	2.23548e-06	6.36166e-05	DOWN
ENSG00000076706	MCAM	1.11254	2.25956e-06	6.4217e-05	UP
ENSG00000196873	CBWD3	-1.64299	2.2783e-06	6.46642e-05	DOWN
ENSG00000278948	AL031587.5	-1.05088	2.30304e-06	6.52801e-05	DOWN
ENSG00000164053	ATRIP	1.27537	2.3576e-06	6.67386e-05	UP
ENSG00000277283	AC004812.2	1.5474	2.38022e-06	6.71832e-05	UP
ENSG00000282034	AC106886.6	-1.06867	2.38267e-06	6.71832e-05	DOWN
ENSG00000165983	PTER	-1.09806	2.39091e-06	6.73273e-05	DOWN
ENSG00000254726	MEX3A	1.18594	2.47701e-06	6.95698e-05	UP
ENSG00000272897	AL109827.1	#NAME?	2.47519e-06	6.95698e-05	DOWN
ENSG00000171462	DLK2	1.24014	2.53646e-06	7.08694e-05	UP
ENSG00000160325	CACFD1	1.24335	2.56238e-06	7.15006e-05	UP
ENSG00000198816	ZNF358	1.14627	2.58407e-06	7.20127e-05	UP
ENSG00000169715	MT1E	1.03637	2.70251e-06	7.52159e-05	UP
ENSG00000115159	GPD2	-1.00581	2.84069e-06	7.87558e-05	DOWN
ENSG00000162772	ATF3	1.24266	2.83854e-06	7.87558e-05	UP
ENSG00000115884	SDC1	1.05419	2.86927e-06	7.94459e-05	UP
ENSG00000158373	H2BC5	1.15223	2.96176e-06	8.14824e-05	UP
ENSG00000228544	CCDC183-AS1	-1.73464	2.98997e-06	8.21537e-05	DOWN
ENSG00000167157	PRRX2	1.18476	3.14445e-06	8.61201e-05	UP
ENSG00000185860	CCDC190	2.71655	3.15035e-06	8.61201e-05	UP
ENSG00000225264	ZNRF2P2	-2.96726	3.15035e-06	8.61201e-05	DOWN
ENSG00000080298	RFX3	-1.15838	3.20416e-06	8.74187e-05	DOWN
ENSG00000158859	ADAMTS4	-1.02728	3.22918e-06	8.78597e-05	DOWN
ENSG00000272916	AC022400.5	1.5722	3.23032e-06	8.78597e-05	UP
ENSG00000182022	CHST15	-1.02542	3.25364e-06	8.83822e-05	DOWN
ENSG00000173894	CBX2	1.13903	3.28713e-06	8.91796e-05	UP
ENSG00000176396	EID2	1.19302	3.33223e-06	9.01756e-05	UP
ENSG00000168116	KIAA1586	-1.09672	3.37347e-06	9.11769e-05	DOWN
ENSG00000047597	XK	-1.66059	3.43352e-06	9.24515e-05	DOWN
ENSG00000157601	MX1	1.33543	3.43295e-06	9.24515e-05	UP
ENSG00000163818	LZTFL1	-1.01296	3.48746e-06	9.37865e-05	DOWN
ENSG00000170006	TMEM154	-4.45669	3.61809e-06	9.70569e-05	DOWN
ENSG00000169718	DUS1L	1.06298	3.77412e-06	0.000100991	UP
ENSG00000008853	RHOBTB2	1.02227	3.84332e-06	0.000102587	UP
ENSG00000159164	SV2A	-1.38789	3.86401e-06	0.000102757	DOWN
ENSG00000270504	AL391422.4	1.72868	3.8605e-06	0.000102757	UP
ENSG00000138134	STAMBPL1	-1.14388	3.91901e-06	0.000103963	DOWN
ENSG00000258988	AL135978.1	3.34233	3.93054e-06	0.00010414	UP
ENSG00000232533	AC093673.1	1.60292	3.93873e-06	0.000104214	UP
ENSG00000282936	AC004706.3	-1.9976	3.94303e-06	0.000104214	DOWN
ENSG00000108861	DUSP3	1.09261	4.01431e-06	0.000105708	UP
ENSG00000134291	TMEM106C	1.03168	4.01277e-06	0.000105708	UP
ENSG00000154328	NEIL2	1.13554	4.05081e-06	0.000106539	UP
ENSG00000148943	LIN7C	-1.02527	4.06447e-06	0.00010674	DOWN
ENSG00000188060	RAB42	-1.51377	4.06838e-06	0.00010674	DOWN
ENSG00000105202	FBL	1.02033	4.09974e-06	0.000107432	UP
ENSG00000040731	CDH10	1.03269	4.15084e-06	0.000108507	UP
ENSG00000186162	CIDECP1	-1.02827	4.14907e-06	0.000108507	DOWN
ENSG00000135736	CCDC102A	1.14391	4.18095e-06	0.000108897	UP
ENSG00000068001	HYAL2	1.04576	4.37822e-06	0.00011376	UP
ENSG00000121743	GJA3	-1.43207	4.39607e-06	0.000114086	DOWN
ENSG00000135821	GLUL	-1.04523	4.53933e-06	0.000116957	DOWN
ENSG00000162692	VCAM1	#NAME?	4.53786e-06	0.000116957	DOWN
ENSG00000258588	TRIM6-TRIM34	Inf	4.53786e-06	0.000116957	UP
ENSG00000273046	AC012531.2	#NAME?	4.53786e-06	0.000116957	DOWN
ENSG00000114353	GNAI2	1.0169	4.56936e-06	0.00011759	UP
ENSG00000204611	ZNF616	1.37214	4.63794e-06	0.000118825	UP
ENSG00000231025	RP11-175O19.4	1.41128	4.63945e-06	0.000118825	UP
ENSG00000165312	OTUD1	1.20185	4.72189e-06	0.000120793	UP
ENSG00000060140	STYK1	#NAME?	4.812e-06	0.000122515	DOWN
ENSG00000255408	PCDHA3	#NAME?	4.812e-06	0.000122515	DOWN
ENSG00000270800	RPS10-NUDT3	#NAME?	4.812e-06	0.000122515	DOWN
ENSG00000179331	RAB39A	-1.9152	4.84003e-06	0.000123083	DOWN
ENSG00000161270	NPHS1	-2.03716	4.98127e-06	0.000126525	DOWN
ENSG00000148408	CACNA1B	-2.43825	5.01418e-06	0.000127211	DOWN
ENSG00000099203	TMED1	1.03007	5.03079e-06	0.000127482	UP
ENSG00000197822	OCLN	-1.07397	5.09205e-06	0.000128731	DOWN
ENSG00000111348	ARHGDIB	1.11574	5.10363e-06	0.000128873	UP
ENSG00000170185	USP38	-1.00869	5.1448e-06	0.00012976	DOWN
ENSG00000108828	VAT1	1.01076	5.19249e-06	0.000130809	UP
ENSG00000103653	CSK	1.05409	5.33964e-06	0.000134046	UP
ENSG00000146376	ARHGAP18	1.08099	5.38482e-06	0.00013497	UP
ENSG00000103126	AXIN1	1.06301	5.41963e-06	0.000135422	UP
ENSG00000196586	MYO6	-1.00666	5.55258e-06	0.000138583	DOWN
ENSG00000130560	UBAC1	1.07532	5.76154e-06	0.000143299	UP
ENSG00000170430	MGMT	1.16528	5.78425e-06	0.000143698	UP
ENSG00000258941	RP11-407N17.3	-4.36647	6.10365e-06	0.000151283	DOWN
ENSG00000079482	OPHN1	-1.19031	6.22629e-06	0.000154145	DOWN
ENSG00000167797	CDK2AP2	1.05477	6.2399e-06	0.000154305	UP
ENSG00000165410	CFL2	1.02922	6.25321e-06	0.000154456	UP
ENSG00000260597	AC012531.1	-2.08256	6.3245e-06	0.000156038	DOWN
ENSG00000104419	NDRG1	-1.20854	6.46017e-06	0.000159203	DOWN
ENSG00000145860	RNF145	1.01422	6.86317e-06	0.000168363	UP
ENSG00000184897	H1-10	1.00565	6.99e-06	0.000171084	UP
ENSG00000162735	PEX19	1.07775	7.0869e-06	0.00017267	UP
ENSG00000163453	IGFBP7	1.05306	7.13738e-06	0.000173703	UP
ENSG00000269826	AC092327.2	-1.57023	7.24426e-06	0.000175906	DOWN
ENSG00000198538	ZNF28	-1.14124	7.34886e-06	0.000178245	DOWN
ENSG00000243477	NAA80	1.36341	7.43029e-06	0.000180017	UP
ENSG00000100385	IL2RB	-2.8721	7.45832e-06	0.000180493	DOWN
ENSG00000178295	GEN1	1.13605	7.51139e-06	0.000181369	UP
ENSG00000137843	PAK6	-1.31959	7.60447e-06	0.000183205	DOWN
ENSG00000255284	AP006621.3	1.38908	7.60447e-06	0.000183205	UP
ENSG00000240053	LY6G5B	-1.0653	7.64436e-06	0.00018396	DOWN
ENSG00000256073	URB1-AS1	1.30932	7.88129e-06	0.00018945	UP
ENSG00000255154	HTD2	-1.17038	8.0638e-06	0.000193621	DOWN
ENSG00000267740	AC024592.3	1.03102	8.09831e-06	0.000194233	UP
ENSG00000116254	CHD5	1.04835	8.31366e-06	0.000198733	UP
ENSG00000164023	SGMS2	-1.1262	8.51446e-06	0.000203308	DOWN
ENSG00000165424	ZCCHC24	2.01183	8.76189e-06	0.000208752	UP
ENSG00000158079	PTPDC1	-1.03227	8.98685e-06	0.000213403	DOWN
ENSG00000169740	ZNF32	1.08303	8.9844e-06	0.000213403	UP
ENSG00000140931	CMTM3	1.09088	9.00009e-06	0.000213482	UP
ENSG00000249641	HOXC13-AS	1.60479	9.11983e-06	0.000216084	UP
ENSG00000111863	ADTRP	-1.97745	9.41362e-06	0.000221823	DOWN
ENSG00000155008	APOOL	-1.38467	9.43666e-06	0.000222123	DOWN
ENSG00000204271	SPIN3	-1.39358	9.46361e-06	0.000222514	DOWN
ENSG00000143867	OSR1	1.75169	9.70011e-06	0.000227826	UP
ENSG00000049249	TNFRSF9	-3.03726	9.86585e-06	0.000231213	DOWN
ENSG00000181744	DIPK2A	-1.05169	1.00377e-05	0.000234985	DOWN
ENSG00000153233	PTPRR	-1.15344	1.03102e-05	0.000240317	DOWN
ENSG00000054690	PLEKHH1	-2.06809	1.03465e-05	0.000240644	DOWN
ENSG00000125846	ZNF133	1.22798	1.04096e-05	0.000241818	UP
ENSG00000236739	CLIC4P1	-1.6757	1.04781e-05	0.000242655	DOWN
ENSG00000172766	NAA16	-1.07428	1.06093e-05	0.000245165	DOWN
ENSG00000110042	DTX4	-1.61148	1.08685e-05	0.000250079	DOWN
ENSG00000172006	ZNF554	1.64783	1.08685e-05	0.000250079	UP
ENSG00000174428	GTF2IRD2B	1.11289	1.09052e-05	0.000250657	UP
ENSG00000204231	RXRB	1.01397	1.10072e-05	0.000252731	UP
ENSG00000103888	CEMIP	1.10814	1.13045e-05	0.00025928	UP
ENSG00000243708	PLA2G4B	-2.44255	1.14762e-05	0.000262368	DOWN
ENSG00000147655	RSPO2	1.24166	1.15317e-05	0.000263089	UP
ENSG00000271430	RP3-368A4.5	-1.39253	1.15615e-05	0.00026349	DOWN
ENSG00000138639	ARHGAP24	1.09102	1.15975e-05	0.000264031	UP
ENSG00000179588	ZFPM1	1.33827	1.16396e-05	0.000264428	UP
ENSG00000196378	ZNF34	1.52591	1.16939e-05	0.000265383	UP
ENSG00000168152	THAP9	1.76317	1.20095e-05	0.000271582	UP
ENSG00000247315	ZCCHC3	1.05893	1.23696e-05	0.000278368	UP
ENSG00000170638	TRABD	1.00152	1.36083e-05	0.000304651	UP
ENSG00000250486	FAM218A	1.40833	1.37607e-05	0.000307423	UP
ENSG00000176971	FIBIN	-2.58251	1.43018e-05	0.000318188	DOWN
ENSG00000240429	LRRFIP1P1	-2.61421	1.43018e-05	0.000318188	DOWN
ENSG00000280099	AL603750.1	2.3529	1.43018e-05	0.000318188	UP
ENSG00000104679	R3HCC1	1.03179	1.4449e-05	0.000321132	UP
ENSG00000131094	C1QL1	1.11284	1.50047e-05	0.000332111	UP
ENSG00000113657	DPYSL3	#NAME?	1.54285e-05	0.000339742	DOWN
ENSG00000172575	RASGRP1	#NAME?	1.54285e-05	0.000339742	DOWN
ENSG00000196139	AKR1C3	4.58781	1.54285e-05	0.000339742	UP
ENSG00000167136	ENDOG	1.10311	1.57468e-05	0.000346044	UP
ENSG00000070269	TMEM260	-1.01903	1.58798e-05	0.000348254	DOWN
ENSG00000040608	RTN4R	1.73416	1.63682e-05	0.000357871	UP
ENSG00000179899	PHC1P1	-1.24807	1.66009e-05	0.000361857	DOWN
ENSG00000180628	PCGF5	-1.04454	1.67512e-05	0.000364761	DOWN
ENSG00000183671	GPR1	-1.36172	1.7037e-05	0.00037061	DOWN
ENSG00000265107	GJA5	1.69922	1.73178e-05	0.00037558	UP
ENSG00000167508	MVD	1.0343	1.74078e-05	0.000377151	UP
ENSG00000260953	AC009093.4	-1.39068	1.75705e-05	0.000379911	DOWN
ENSG00000004660	CAMKK1	1.14207	1.76251e-05	0.000380327	UP
ENSG00000196268	ZNF493	1.49421	1.77913e-05	0.000383528	UP
ENSG00000124785	NRN1	-1.27282	1.79039e-05	0.00038557	DOWN
ENSG00000267288	AC138150.2	1.6072	1.79837e-05	0.000386902	UP
ENSG00000075643	MOCOS	-1.50667	1.81468e-05	0.000390021	DOWN
ENSG00000110921	MVK	1.03216	1.87865e-05	0.000402563	UP
ENSG00000159111	MRPL10	1.02313	1.93776e-05	0.000413171	UP
ENSG00000100360	IFT27	1.07829	1.94634e-05	0.000414589	UP
ENSG00000108506	INTS2	-1.05886	1.97299e-05	0.000419437	DOWN
ENSG00000254485	AC026191.1	2.2118	1.98164e-05	0.000420858	UP
ENSG00000213190	MLLT11	1.03209	1.99811e-05	0.000423938	UP
ENSG00000196460	RFX8	-1.75373	2.00625e-05	0.000424409	DOWN
ENSG00000242588	AC108010.1	-1.75373	2.00625e-05	0.000424409	DOWN
ENSG00000070778	PTPN21	-1.03853	2.02087e-05	0.000427083	DOWN
ENSG00000184860	SDR42E1	-1.34279	2.04422e-05	0.000431593	DOWN
ENSG00000111490	TBC1D30	-2.02156	2.05119e-05	0.00043264	DOWN
ENSG00000077713	SLC25A43	-1.04111	2.07007e-05	0.000436195	DOWN
ENSG00000186665	C17orf58	-1.00472	2.11227e-05	0.00044335	DOWN
ENSG00000154734	ADAMTS1	1.07773	2.14992e-05	0.000450292	UP
ENSG00000181773	GPR3	1.21916	2.21354e-05	0.000462349	UP
ENSG00000123297	TSFM	1.00042	2.26416e-05	0.00047155	UP
ENSG00000265763	ZNF488	1.53353	2.28023e-05	0.000473979	UP
ENSG00000131242	RAB11FIP4	-1.19135	2.29301e-05	0.000476175	DOWN
ENSG00000154310	TNIK	-1.99766	2.32146e-05	0.000481156	DOWN
ENSG00000135503	ACVR1B	1.08612	2.33213e-05	0.000482436	UP
ENSG00000144583	MARCHF4	1.01241	2.33526e-05	0.000482621	UP
ENSG00000139438	FAM222A	1.40175	2.43971e-05	0.000500329	UP
ENSG00000169255	B3GALNT1	-1.24182	2.46472e-05	0.00050405	DOWN
ENSG00000133247	KMT5C	1.13291	2.53229e-05	0.000515907	UP
ENSG00000182310	SPACA6	1.34139	2.629e-05	0.000534092	UP
ENSG00000156049	GNA14	-2.07558	2.69074e-05	0.000544578	DOWN
ENSG00000173801	JUP	1.03328	2.82433e-05	0.000570005	UP
ENSG00000259992	AC025287.1	#NAME?	2.86152e-05	0.000576429	DOWN
ENSG00000075340	ADD2	-1.6077	2.90372e-05	0.000582748	DOWN
ENSG00000277209	RPPH1	-4.21963	2.95077e-05	0.000590538	DOWN
ENSG00000205364	MT1M	1.01638	3.09786e-05	0.000617105	UP
ENSG00000176410	DNAJC30	1.01173	3.12218e-05	0.0006208	UP
ENSG00000166106	ADAMTS15	1.01951	3.15342e-05	0.000625279	UP
ENSG00000127824	TUBA4A	1.16068	3.32554e-05	0.000653386	UP
ENSG00000259516	ANP32AP1	-1.8938	3.33746e-05	0.000655129	DOWN
ENSG00000133106	EPSTI1	1.30003	3.43138e-05	0.000672338	UP
ENSG00000089094	KDM2B	1.03543	3.46577e-05	0.000677842	UP
ENSG00000255642	PABPC1P4	-1.77528	3.53941e-05	0.000690989	DOWN
ENSG00000047936	ROS1	-2.16755	3.54976e-05	0.000691881	DOWN
ENSG00000177842	ZNF620	-1.43915	3.55363e-05	0.000691881	DOWN
ENSG00000251333	RTN3P1	-1.43915	3.55363e-05	0.000691881	DOWN
ENSG00000132563	REEP2	-1.14277	3.60704e-05	0.000700377	DOWN
ENSG00000111907	TPD52L1	1.02043	3.67334e-05	0.00070941	UP
ENSG00000026103	FAS	-1.71645	3.71948e-05	0.00071639	DOWN
ENSG00000064489	BORCS8-MEF2B	1.66532	3.71948e-05	0.00071639	UP
ENSG00000162641	AKNAD1	1.56714	3.72848e-05	0.000717481	UP
ENSG00000168743	NPNT	-1.63509	3.77401e-05	0.000723011	DOWN
ENSG00000231856	AL162377.1	1.66006	3.77401e-05	0.000723011	UP
ENSG00000111981	ULBP1	-1.04901	3.78968e-05	0.000725366	DOWN
ENSG00000127419	TMEM175	1.04946	3.90079e-05	0.000743987	UP
ENSG00000251474	RPL32P3	-1.14965	3.91271e-05	0.000745597	DOWN
ENSG00000174871	CNIH2	1.08326	3.93939e-05	0.000749889	UP
ENSG00000185278	ZBTB37	-1.06805	4.01822e-05	0.000763001	DOWN
ENSG00000197410	DCHS2	-1.0268	4.10639e-05	0.000779055	DOWN
ENSG00000124613	ZNF391	-1.13585	4.13344e-05	0.000782806	DOWN
ENSG00000186792	HYAL3	1.2424	4.16855e-05	0.000787006	UP
ENSG00000261270	AC012181.2	-2.73458	4.17025e-05	0.000787006	DOWN
ENSG00000169660	HEXD	1.12475	4.25711e-05	0.000799199	UP
ENSG00000177570	SAMD12	-1.88402	4.25715e-05	0.000799199	DOWN
ENSG00000111846	GCNT2	1.02063	4.26681e-05	0.000800315	UP
ENSG00000133519	ZDHHC8P1	1.13104	4.33575e-05	0.000811729	UP
ENSG00000143631	FLG	-3.31992	4.67603e-05	0.00086575	DOWN
ENSG00000168077	SCARA3	1.04452	4.71431e-05	0.00087059	UP
ENSG00000112561	TFEB	1.25406	4.76123e-05	0.000877747	UP
ENSG00000229186	ADAM1A	-1.75511	4.77692e-05	0.000879886	DOWN
ENSG00000162817	C1orf115	1.3196	4.81893e-05	0.000886865	UP
ENSG00000241399	CD302	-1.02301	4.98995e-05	0.000915118	DOWN
ENSG00000050438	SLC4A8	-1.06562	5.00773e-05	0.000916904	DOWN
ENSG00000268592	RAET1E-AS1	2.53493	5.25415e-05	0.000955518	UP
ENSG00000171649	ZIK1	-1.09208	5.27139e-05	0.000957844	DOWN
ENSG00000095370	SH2D3C	#NAME?	5.32834e-05	0.000960888	DOWN
ENSG00000176092	CRYBG2	#NAME?	5.32834e-05	0.000960888	DOWN
ENSG00000240567	LINC02067	#NAME?	5.32834e-05	0.000960888	DOWN
ENSG00000242073	AC211429.1	#NAME?	5.32834e-05	0.000960888	DOWN
ENSG00000249319	AC068533.4	Inf	5.32834e-05	0.000960888	UP
ENSG00000249590	AC004832.3	#NAME?	5.32834e-05	0.000960888	DOWN
ENSG00000178082	TWF1P1	-1.36208	5.34412e-05	0.000962121	DOWN
ENSG00000224877	NDUFAF8	1.00349	5.47224e-05	0.000979449	UP
ENSG00000158301	GPRASP2	1.26784	5.48559e-05	0.000981022	UP
ENSG00000179104	TMTC2	-1.18903	5.62145e-05	0.00100365	DOWN
ENSG00000267414	SETBP1-DT	2.17223	5.64529e-05	0.00100624	UP
ENSG00000185745	IFIT1	1.13986	5.6909e-05	0.00101353	UP
ENSG00000111058	ACSS3	-1.31081	5.91648e-05	0.00104505	DOWN
ENSG00000260456	C16orf95	1.37431	5.91648e-05	0.00104505	UP
ENSG00000213762	ZNF134	1.0036	6.1207e-05	0.00107407	UP
ENSG00000240038	AMY2B	-1.49242	6.13151e-05	0.00107509	DOWN
ENSG00000242288	BMS1P4-AGAP5	-2.15996	6.27333e-05	0.00109727	DOWN
ENSG00000206195	DUXAP8	-1.36378	6.33663e-05	0.00110565	DOWN
ENSG00000215861	AC245297.1	1.61287	6.49923e-05	0.00113035	UP
ENSG00000265666	RARA-AS1	1.63978	6.51609e-05	0.00113237	UP
ENSG00000079335	CDC14A	-1.09513	6.52444e-05	0.0011329	DOWN
ENSG00000176293	ZNF135	1.2782	6.79901e-05	0.00117498	UP
ENSG00000144401	METTL21A	1.05325	7.25989e-05	0.00124256	UP
ENSG00000164877	MICALL2	1.04148	7.51688e-05	0.00128144	UP
ENSG00000197779	ZNF81	-1.11117	7.62241e-05	0.00129657	DOWN
ENSG00000167654	ATCAY	-3.27103	7.67958e-05	0.00130298	DOWN
ENSG00000103260	METRN	1.01101	7.83717e-05	0.00132763	UP
ENSG00000161955	TNFSF13	3.6745	8.08043e-05	0.00135921	UP
ENSG00000269388	AC018755.3	3.6745	8.08043e-05	0.00135921	UP
ENSG00000204956	PCDHGA1	1.35598	8.11858e-05	0.00136456	UP
ENSG00000170439	METTL7B	1.84364	8.23111e-05	0.00137809	UP
ENSG00000154330	PGM5	1.58731	8.34855e-05	0.00139558	UP
ENSG00000196872	CRACDL	2.26541	8.39027e-05	0.00140037	UP
ENSG00000118707	TGIF2	1.58729	8.45295e-05	0.00140865	UP
ENSG00000222020	HDAC4-AS1	3.25028	8.47349e-05	0.0014088	UP
ENSG00000223949	ROR1-AS1	-4.05613	8.47349e-05	0.0014088	DOWN
ENSG00000115604	IL18R1	-1.80498	8.549e-05	0.00141371	DOWN
ENSG00000243444	PALM2	-1.80498	8.549e-05	0.00141371	DOWN
ENSG00000171346	KRT15	-1.75659	8.63371e-05	0.00142552	DOWN
ENSG00000259264	RP11-60L3.1	-1.69283	8.67712e-05	0.00143159	DOWN
ENSG00000226328	NUP50-DT	1.04898	8.70629e-05	0.00143317	UP
ENSG00000167637	ZNF283	-1.02243	8.88269e-05	0.00145991	DOWN
ENSG00000133138	TBC1D8B	-1.06669	9.01172e-05	0.00147556	DOWN
ENSG00000150636	CCDC102B	1.21425	9.01222e-05	0.00147556	UP
ENSG00000105085	MED26	1.11692	9.1522e-05	0.00149393	UP
ENSG00000070759	TESK2	-1.16189	9.17673e-05	0.00149477	DOWN
ENSG00000205707	ETFRF1	1.0231	9.17815e-05	0.00149477	UP
ENSG00000057704	TMCC3	-1.19029	9.27462e-05	0.00150934	DOWN
ENSG00000107796	ACTA2	1.21227	9.32613e-05	0.00151543	UP
ENSG00000184363	PKP3	1.10778	9.61911e-05	0.00155481	UP
ENSG00000244563	RPS26P19	1.10778	9.61911e-05	0.00155481	UP
ENSG00000171791	BCL2	-1.06179	9.77812e-05	0.00157933	DOWN
ENSG00000058335	RASGRF1	-2.6221	9.82733e-05	0.0015848	DOWN
ENSG00000263212	AC004224.2	#NAME?	9.96168e-05	0.00160056	DOWN
ENSG00000163661	PTX3	1.27127	0.000101608	0.00162771	UP
ENSG00000187902	SHISA7	-1.32291	0.000101808	0.00162871	DOWN
ENSG00000103021	CCDC113	-2.82784	0.000103608	0.0016548	DOWN
ENSG00000176182	MYPOP	1.08346	0.00010412	0.00166175	UP
ENSG00000213906	LTB4R2	-1.10518	0.000104826	0.00167054	DOWN
ENSG00000197951	ZNF71	1.00566	0.000106779	0.00169664	UP
ENSG00000273154	AL121845.3	1.05831	0.000106965	0.00169834	UP
ENSG00000126803	HSPA2	1.1529	0.0001083	0.00171574	UP
ENSG00000198003	CCDC151	1.5873	0.000113737	0.00179	UP
ENSG00000125864	BFSP1	1.05892	0.000114199	0.00179309	UP
ENSG00000164114	MAP9	-1.78615	0.000114266	0.00179309	DOWN
ENSG00000118402	ELOVL4	-1.04632	0.000116313	0.00182254	DOWN
ENSG00000180747	SMG1P3	-1.36877	0.000117311	0.00183418	DOWN
ENSG00000154957	ZNF18	1.14311	0.000123264	0.00191889	UP
ENSG00000116833	NR5A2	-3.22037	0.000126105	0.00195886	DOWN
ENSG00000272468	AL021807.1	2.42386	0.000128569	0.00199023	UP
ENSG00000235531	MSC-AS1	-2.0648	0.000134587	0.00206969	DOWN
ENSG00000167889	MGAT5B	1.07745	0.000135371	0.00207768	UP
ENSG00000182759	MAFA	3.17226	0.000143701	0.00219106	UP
ENSG00000182272	B4GALNT4	1.01874	0.000145818	0.00221706	UP
ENSG00000173221	GLRX	-1.00424	0.00014606	0.0022176	DOWN
ENSG00000008382	MPND	1.05509	0.000149804	0.00226803	UP
ENSG00000250471	GMPSP1	1.56035	0.000150034	0.00226992	UP
ENSG00000123405	NFE2	1.92836	0.000153408	0.00231445	UP
ENSG00000186073	C15orf41	1.13479	0.000157924	0.00237926	UP
ENSG00000153404	PLEKHG4B	-1.71221	0.000158383	0.0023845	DOWN
ENSG00000166823	MESP1	1.05559	0.000162825	0.00243942	UP
ENSG00000126822	PLEKHG3	-1.28716	0.000178834	0.00264066	DOWN
ENSG00000166482	MFAP4	1.06304	0.000182105	0.00267976	UP
ENSG00000172748	ZNF596	1.51332	0.000182622	0.00268553	UP
ENSG00000184160	ADRA2C	2.03473	0.000184687	0.0027085	UP
ENSG00000243978	RTL9	-1.33871	0.000185746	0.00272216	DOWN
ENSG00000094841	UPRT	1.16077	0.000186971	0.00272939	UP
ENSG00000255042	AC109635.3	#NAME?	0.000187	0.00272939	DOWN
ENSG00000275714	H3C1	4.17277	0.000187	0.00272939	UP
ENSG00000278600	AC015871.3	-1.50957	0.000187747	0.00273658	DOWN
ENSG00000131650	KREMEN2	1.28993	0.000195222	0.00282083	UP
ENSG00000093134	VNN3	1.109	0.000199486	0.00286436	UP
ENSG00000162975	KCNF1	1.07651	0.00021021	0.00299444	UP
ENSG00000165181	SHOC1	-1.99762	0.000212314	0.003017	DOWN
ENSG00000095637	SORBS1	-1.88656	0.000216503	0.00306438	DOWN
ENSG00000276980	AC008760.2	1.72479	0.000216832	0.003065	UP
ENSG00000278981	AC079298.1	-1.73459	0.000216832	0.003065	DOWN
ENSG00000162366	PDZK1IP1	1.78524	0.000218753	0.00309012	UP
ENSG00000178385	PLEKHM3	-1.41267	0.000228795	0.00321447	DOWN
ENSG00000076067	RBMS2	1.07274	0.000229521	0.00321744	UP
ENSG00000271816	BMS1P4	-2.54196	0.00023063	0.00323033	DOWN
ENSG00000114268	PFKFB4	1.27244	0.000237637	0.00331766	UP
ENSG00000161149	TUBA3FP	1.04675	0.000251173	0.00347507	UP
ENSG00000219529	AP000580.1	3.49397	0.000252789	0.00349519	UP
ENSG00000269897	COMMD3-BMI1	-2.3001	0.000254748	0.00351775	DOWN
ENSG00000145819	ARHGAP26	-1.0126	0.00026028	0.00358263	DOWN
ENSG00000073910	FRY	-2.68582	0.000264517	0.00362473	DOWN
ENSG00000101470	TNNC2	2.72472	0.000264517	0.00362473	UP
ENSG00000154548	SRSF12	-2.68582	0.000264517	0.00362473	DOWN
ENSG00000054793	ATP9A	-1.26068	0.000269446	0.00367005	DOWN
ENSG00000165626	BEND7	1.35903	0.000269375	0.00367005	UP
ENSG00000257949	TEN1	1.35903	0.000269375	0.00367005	UP
ENSG00000176024	ZNF613	1.17227	0.000272571	0.00370208	UP
ENSG00000282907	Z98883.1	2.1234	0.000273436	0.00370914	UP
ENSG00000137494	ANKRD42	-1.15744	0.000281267	0.00380338	DOWN
ENSG00000273270	AC090114.2	1.5873	0.000282516	0.00381308	UP
ENSG00000174951	FUT1	-1.02191	0.00028371	0.0038244	DOWN
ENSG00000141933	TPGS1	1.01989	0.000284208	0.00382632	UP
ENSG00000103034	NDRG4	-1.64295	0.000289093	0.00388721	DOWN
ENSG00000259080	AC074091.2	-1.71035	0.000294925	0.00395575	DOWN
ENSG00000229809	ZNF688	1.17226	0.00029532	0.00395857	UP
ENSG00000178977	LINC00324	1.9313	0.000296643	0.00397137	UP
ENSG00000242338	BMS1P4	1.9313	0.000296643	0.00397137	UP
ENSG00000130283	GDF1	1.85033	0.000305088	0.00406061	UP
ENSG00000163131	CTSS	-1.79126	0.000305231	0.00406061	DOWN
ENSG00000205309	NT5M	1.85033	0.000305088	0.00406061	UP
ENSG00000133424	LARGE1	1.16528	0.000307937	0.00408947	UP
ENSG00000197766	CFD	1.06501	0.000312457	0.00414439	UP
ENSG00000105855	ITGB8	-1.14203	0.000322925	0.00424658	DOWN
ENSG00000205426	KRT81	-1.14203	0.000322925	0.00424658	DOWN
ENSG00000203812	H2AC18	1.01942	0.000332114	0.00435321	UP
ENSG00000152056	AP1S3	-1.36266	0.000333099	0.00435666	DOWN
ENSG00000069667	RORA	-1.08255	0.000335453	0.00438453	DOWN
ENSG00000096654	ZNF184	1.07485	0.000337727	0.00440355	UP
ENSG00000115112	TFCP2L1	-3.05687	0.000339552	0.00442199	DOWN
ENSG00000196312	MFSD14C	1.11916	0.000344884	0.00447517	UP
ENSG00000155592	ZKSCAN2	-1.03418	0.000351129	0.00453978	DOWN
ENSG00000139220	PPFIA2	#NAME?	0.000352487	0.00454368	DOWN
ENSG00000162676	GFI1	#NAME?	0.000352487	0.00454368	DOWN
ENSG00000181856	SLC2A4	#NAME?	0.000352487	0.00454368	DOWN
ENSG00000230882	AC005077.4	#NAME?	0.000352487	0.00454368	DOWN
ENSG00000253636	AC022893.1	#NAME?	0.000352487	0.00454368	DOWN
ENSG00000196456	ZNF775	1.05905	0.000365564	0.00468698	UP
ENSG00000137449	CPEB2	-1.04406	0.000366152	0.00469125	DOWN
ENSG00000273253	AL022328.4	1.55693	0.000366334	0.00469125	UP
ENSG00000142408	CACNG8	-1.55956	0.000378252	0.00482664	DOWN
ENSG00000144893	MED12L	-1.37613	0.000378996	0.0048319	DOWN
ENSG00000248751	AC004997.1	1.08158	0.000379113	0.0048319	UP
ENSG00000147642	SYBU	-2.26058	0.000382556	0.00485851	DOWN
ENSG00000162039	MEIOB	-2.26058	0.000382556	0.00485851	DOWN
ENSG00000111728	ST8SIA1	1.19572	0.000401306	0.00503423	UP
ENSG00000197054	ZNF763	-2.07576	0.00040416	0.00506707	DOWN
ENSG00000269937	AC093525.7	-1.60908	0.000410333	0.00513549	DOWN
ENSG00000101670	LIPG	-3.8717	0.00041343	0.00516224	DOWN
ENSG00000203837	PNLIPRP3	-3.8717	0.00041343	0.00516224	DOWN
ENSG00000257242	LINC01619	-3.8717	0.00041343	0.00516224	DOWN
ENSG00000113196	HAND1	1.70281	0.000418716	0.00521312	UP
ENSG00000189367	KIAA0408	-1.68119	0.000418716	0.00521312	DOWN
ENSG00000196843	ARID5A	1.20622	0.000424834	0.00528011	UP
ENSG00000246792	AC106038.1	3.39441	0.000447975	0.00551403	UP
ENSG00000255135	AP002360.1	1.04551	0.000448268	0.00551403	UP
ENSG00000078081	LAMP3	-1.32419	0.000464327	0.00567909	DOWN
ENSG00000167680	SEMA6B	1.21694	0.000468234	0.00572037	UP
ENSG00000177875	CCDC184	1.15667	0.000476955	0.00580714	UP
ENSG00000179922	ZNF784	1.01442	0.000490931	0.00595036	UP
ENSG00000073605	GSDMB	1.13164	0.000509216	0.00613054	UP
ENSG00000240370	RPL13P5	1.21532	0.000510379	0.00613767	UP
ENSG00000280239	AC011498.7	1.25358	0.000521197	0.0062503	UP
ENSG00000107738	VSIR	1.03008	0.000523486	0.00627425	UP
ENSG00000115461	IGFBP5	1.62124	0.00052461	0.00628072	UP
ENSG00000102554	KLF5	-1.08147	0.00052592	0.00629291	DOWN
ENSG00000142623	PADI1	2.17224	0.000538084	0.00640993	UP
ENSG00000169760	NLGN1	-1.16759	0.000544969	0.00647045	DOWN
ENSG00000081148	IMPG2	-2.99799	0.000556462	0.00658149	DOWN
ENSG00000122035	RASL11A	1.42384	0.000561363	0.00661763	UP
ENSG00000157654	PALM2AKAP2	-1.43379	0.000561363	0.00661763	DOWN
ENSG00000154874	CCDC144B	-2.21996	0.00057344	0.0067195	DOWN
ENSG00000170647	TMEM133	2.11783	0.00057344	0.0067195	UP
ENSG00000176753	C15orf56	-2.21996	0.00057344	0.0067195	DOWN
ENSG00000108405	P2RX1	1.33938	0.000576244	0.00674868	UP
ENSG00000212643	ZRSR2P1	-1.65372	0.000577021	0.00675042	DOWN
ENSG00000230756	RHOQP3	-1.05012	0.000587082	0.00684208	DOWN
ENSG00000100583	SAMD15	-1.70554	0.000591283	0.00687614	DOWN
ENSG00000073150	PANX2	1.20877	0.000595218	0.0069107	UP
ENSG00000055163	CYFIP2	-2.03726	0.00059626	0.00691161	DOWN
ENSG00000167037	SGSM1	2.07276	0.00059626	0.00691161	UP
ENSG00000259712	AC023906.5	-2.03726	0.00059626	0.00691161	DOWN
ENSG00000258186	SLC7A5P2	1.76789	0.000602715	0.00696765	UP
ENSG00000105550	FGF21	-1.8721	0.000610301	0.00703268	DOWN
ENSG00000168071	CCDC88B	1.02281	0.000616542	0.00707428	UP
ENSG00000214407	LINC02085	1.49805	0.000616405	0.00707428	UP
ENSG00000102796	DHRS12	1.16409	0.000626988	0.00716972	UP
ENSG00000106003	LFNG	1.23369	0.000638974	0.00728891	UP
ENSG00000167995	BEST1	-1.35459	0.000658114	0.00747949	DOWN
ENSG00000140678	ITGAX	#NAME?	0.000667207	0.00753902	DOWN
ENSG00000168477	TNXB	#NAME?	0.000667207	0.00753902	DOWN
ENSG00000182575	NXPH3	#NAME?	0.000667207	0.00753902	DOWN
ENSG00000231760	AL355312.2	#NAME?	0.000667207	0.00753902	DOWN
ENSG00000254221	PCDHGB1	#NAME?	0.000667207	0.00753902	DOWN
ENSG00000257489	AC010203.1	#NAME?	0.000667207	0.00753902	DOWN
ENSG00000274267	HIST1H3B	2.58725	0.000672116	0.00758652	UP
ENSG00000128849	CGNL1	-1.51225	0.000674911	0.00760236	DOWN
ENSG00000137393	RNF144B	-1.51225	0.000674911	0.00760236	DOWN
ENSG00000281344	HELLPAR	-1.16943	0.000674933	0.00760236	DOWN
ENSG00000248383	PCDHAC1	-1.31083	0.0006773	0.00762504	DOWN
ENSG00000280063	AC012676.5	-1.09075	0.000681198	0.00765689	DOWN
ENSG00000162892	IL24	-3.80461	0.000700954	0.00782175	DOWN
ENSG00000279500	AC108704.2	-3.80461	0.000700954	0.00782175	DOWN
ENSG00000183111	ARHGEF37	1.12646	0.000717528	0.00796537	UP
ENSG00000280152	AC009078.3	-1.55563	0.000764908	0.00841178	DOWN
ENSG00000268812	AC004264.1	1.10187	0.000767184	0.00842962	UP
ENSG00000206417	H1-10-AS1	1.07541	0.000771331	0.00846222	UP
ENSG00000213658	LAT	1.17227	0.000776147	0.00851066	UP
ENSG00000148677	ANKRD1	1.14842	0.000797253	0.0086563	UP
ENSG00000184669	OR7E14P	1.03919	0.000805343	0.00872415	UP
ENSG00000174332	GLIS1	2.11083	0.000819566	0.00883374	UP
ENSG00000233087	RAB6D	-2.41268	0.000819566	0.00883374	DOWN
ENSG00000227199	ST7-AS1	1.62912	0.000820646	0.00883652	UP
ENSG00000169181	GSG1L	2.06123	0.000857787	0.00917523	UP
ENSG00000160229	ZNF66	-1.99775	0.000877812	0.00934665	DOWN
ENSG00000272574	AL596325.2	-1.99775	0.000877812	0.00934665	DOWN
ENSG00000187860	CCDC157	-1.17522	0.000878797	0.00935037	DOWN
ENSG00000154760	SLFN13	1.80968	0.000883481	0.00938255	UP
ENSG00000229619	MBNL1-AS1	-1.89076	0.000883481	0.00938255	DOWN
ENSG00000173281	PPP1R3B	1.48998	0.000899245	0.00949282	UP
ENSG00000239883	PARGP1	-1.48801	0.000899245	0.00949282	DOWN
ENSG00000125695	AC046185.1	-2.93661	0.000910749	0.00959073	DOWN
ENSG00000168517	HEXIM2	1.16282	0.000919812	0.00966724	UP
ENSG00000236830	CBR3-AS1	1.55255	0.000945626	0.00987583	UP
ENSG00000281183	NPTN-IT1	-1.54508	0.000945626	0.00987583	DOWN
ENSG00000228766	RPL7L1P8	-1.24921	0.00096388	0.0100178	DOWN
ENSG00000236753	MKLN1-AS	-1.06122	0.000995102	0.0103174	DOWN
ENSG00000166963	MAP1A	-1.02151	0.00099895	0.0103424	DOWN
ENSG00000278978	RP11-164P12.5	1.36106	0.00102398	0.0105519	UP
ENSG00000186056	MATN1-AS1	1.43533	0.00106592	0.0109045	UP
ENSG00000102385	DRP2	-2.52828	0.00106861	0.0109165	DOWN
ENSG00000271880	AGAP11	2.25028	0.00106861	0.0109165	UP
ENSG00000272173	U47924.2	2.25028	0.00106861	0.0109165	UP
ENSG00000170681	CAVIN4	-1.31451	0.00108855	0.0110629	DOWN
ENSG00000197332	AC008543.1	1.35284	0.00108855	0.0110629	UP
ENSG00000234779	BNC2-AS1	1.35284	0.00108855	0.0110629	UP
ENSG00000266208	AC080112.1	1.35284	0.00108855	0.0110629	UP
ENSG00000162849	KIF26B	-1.6454	0.0011366	0.0114425	DOWN
ENSG00000168135	KCNJ4	1.58729	0.0011366	0.0114425	UP
ENSG00000010310	GIPR	2.17232	0.00117769	0.0117791	UP
ENSG00000244270	RPL32P29	2.17232	0.00117769	0.0117791	UP
ENSG00000136160	EDNRB	-1.73455	0.00118125	0.0117927	DOWN
ENSG00000164124	TMEM144	-1.70214	0.00118125	0.0117927	DOWN
ENSG00000204257	HLA-DMA	-1.70214	0.00118125	0.0117927	DOWN
ENSG00000272523	LINC01023	1.72481	0.00118125	0.0117927	UP
ENSG00000234857	HNRNPUL2-BSCL2	1.14478	0.00118732	0.0118226	UP
ENSG00000256128	LINC00944	-3.73425	0.00118753	0.0118226	DOWN
ENSG00000271826	PLS3-AS1	1.14478	0.00118732	0.0118226	UP
ENSG00000281404	LINC01176	2.90924	0.00118753	0.0118226	UP
ENSG00000219435	CATSPERZ	1.73414	0.00122165	0.0121062	UP
ENSG00000110031	LPXN	1.05793	0.00122568	0.012127	UP
ENSG00000167107	ACSF2	1.22975	0.001226	0.012127	UP
ENSG00000189184	PCDH18	1.41738	0.00123242	0.0121737	UP
ENSG00000142910	TINAGL1	-2.31955	0.00124544	0.0122461	DOWN
ENSG00000177640	CASC2	-2.31955	0.00124544	0.0122461	DOWN
ENSG00000185101	ANO9	-1.73458	0.00125538	0.0123326	DOWN
ENSG00000009950	MLXIPL	#NAME?	0.00126829	0.0123634	DOWN
ENSG00000092607	TBX15	-1.05315	0.00126198	0.0123634	DOWN
ENSG00000118777	ABCG2	-1.49357	0.001266	0.0123634	DOWN
ENSG00000131620	ANO1	#NAME?	0.00126829	0.0123634	DOWN
ENSG00000135077	HAVCR2	#NAME?	0.00126829	0.0123634	DOWN
ENSG00000150076	CCDC7	#NAME?	0.00126829	0.0123634	DOWN
ENSG00000166596	CFAP52	Inf	0.00126829	0.0123634	UP
ENSG00000173867	AC013489.1	Inf	0.00126829	0.0123634	UP
ENSG00000184809	B3GALT5-AS1	#NAME?	0.00126829	0.0123634	DOWN
ENSG00000215795	AL390728.2	#NAME?	0.00126829	0.0123634	DOWN
ENSG00000249476	AC008467.1	Inf	0.00126829	0.0123634	UP
ENSG00000256671	LIMS4	-1.05315	0.00126198	0.0123634	DOWN
ENSG00000273167	AL359736.1	#NAME?	0.00126829	0.0123634	DOWN
ENSG00000273254	AF129075.2	Inf	0.00126829	0.0123634	UP
ENSG00000091490	SEL1L3	-1.8148	0.00127928	0.0124143	DOWN
ENSG00000158691	ZSCAN12	-1.8148	0.00127928	0.0124143	DOWN
ENSG00000214274	ANG	1.33357	0.00130803	0.0126136	UP
ENSG00000124875	CXCL6	1.41043	0.00131234	0.0126239	UP
ENSG00000213985	AC078899.1	-1.32528	0.00131234	0.0126239	DOWN
ENSG00000247400	DNAJC3-DT	1.41043	0.00131234	0.0126239	UP
ENSG00000004468	CD38	-1.12893	0.00132842	0.0127565	DOWN
ENSG00000141524	TMC6	1.16199	0.00133939	0.0128354	UP
ENSG00000196110	ZNF699	-1.29405	0.00139668	0.0132956	DOWN
ENSG00000086570	FAT2	-1.34341	0.00139798	0.0133021	DOWN
ENSG00000271888	AL136162.1	3.17207	0.00141036	0.0133963	UP
ENSG00000212232	SNORD17	-1.47156	0.00141482	0.0134208	DOWN
ENSG00000196350	ZNF729	-2.87244	0.00148807	0.0140229	DOWN
ENSG00000270067	CTC-487M23.5	-2.87244	0.00148807	0.0140229	DOWN
ENSG00000186469	GNG2	-1.38845	0.0014896	0.014025	DOWN
ENSG00000278291	AL161772.1	-1.38845	0.0014896	0.014025	DOWN
ENSG00000176928	GCNT4	-1.53823	0.00149235	0.0140448	DOWN
ENSG00000128596	CCDC136	-1.03719	0.00150725	0.0141603	DOWN
ENSG00000180596	H2BC4	1.31522	0.00155718	0.0145278	UP
ENSG00000219626	FAM228B	1.54421	0.00157061	0.0146278	UP
ENSG00000077420	APBB1IP	1.387	0.00159636	0.014829	UP
ENSG00000280347	AC000123.3	-1.34764	0.00159636	0.014829	DOWN
ENSG00000267296	CEBPA-DT	1.25028	0.00159825	0.0148402	UP
ENSG00000196368	NUDT11	-1.11316	0.0016303	0.0150663	DOWN
ENSG00000236438	FAM157A	-1.66895	0.00164801	0.0151842	DOWN
ENSG00000186867	QRFPR	1.30555	0.00166818	0.0153372	UP
ENSG00000107518	ATRNL1	-1.46708	0.00169143	0.0155113	DOWN
ENSG00000140379	BCL2A1	-2.47166	0.00169524	0.0155264	DOWN
ENSG00000241489	AC244197.3	-2.47166	0.00169524	0.0155264	DOWN
ENSG00000277383	AC010331.1	2.17226	0.00169524	0.0155264	UP
ENSG00000204228	HSD17B8	1.05072	0.00170315	0.0155723	UP
ENSG00000170417	TMEM182	-1.30254	0.00170861	0.0156023	DOWN
ENSG00000244733	AL132656.2	-1.30254	0.00170861	0.0156023	DOWN
ENSG00000271361	HTATSF1P2	-1.27947	0.00170861	0.0156023	DOWN
ENSG00000136167	LCP1	-1.22006	0.00171283	0.0156276	DOWN
ENSG00000223508	RPL23AP53	-1.07566	0.00174156	0.0158293	DOWN
ENSG00000234353	AP000346.2	1.69424	0.00179023	0.0161692	UP
ENSG00000253616	AC107959.3	-1.25222	0.00178899	0.0161692	DOWN
ENSG00000042062	RIPOR3	-2.16755	0.00182283	0.0163606	DOWN
ENSG00000064205	CCN5	2.10198	0.00182283	0.0163606	UP
ENSG00000136040	PLXNC1	-2.16755	0.00182283	0.0163606	DOWN
ENSG00000186496	ZNF396	-2.16755	0.00182283	0.0163606	DOWN
ENSG00000204876	AC021218.1	-2.16755	0.00182283	0.0163606	DOWN
ENSG00000253106	AC090198.1	-2.16755	0.00182283	0.0163606	DOWN
ENSG00000272010	AC100814.1	2.10198	0.00182283	0.0163606	UP
ENSG00000232486	AL592437.2	-1.77528	0.0018476	0.0164935	DOWN
ENSG00000271335	AL117336.2	1.75725	0.0018476	0.0164935	UP
ENSG00000242615	AC022415.1	1.13163	0.00184883	0.0164976	UP
ENSG00000183604	SMG1P5	-2.27066	0.00188767	0.0167671	DOWN
ENSG00000187210	GCNT1	-2.27066	0.00188767	0.0167671	DOWN
ENSG00000170442	KRT86	-2.09067	0.00190528	0.0168615	DOWN
ENSG00000175426	PCSK1	-2.04484	0.00190528	0.0168615	DOWN
ENSG00000133107	TRPC4	1.28774	0.00197447	0.0173808	UP
ENSG00000159915	ZNF233	1.2088	0.00200693	0.0175713	UP
ENSG00000169116	PARM1	-3.6602	0.00200946	0.0175713	DOWN
ENSG00000174469	CNTNAP2	-3.6602	0.00200946	0.0175713	DOWN
ENSG00000205045	SLFN12L	-3.58222	0.00200946	0.0175713	DOWN
ENSG00000264187	AC055811.2	2.80968	0.00200946	0.0175713	UP
ENSG00000187672	ERC2	-1.50786	0.00203931	0.0177339	DOWN
ENSG00000248590	GLDCP1	-1.50786	0.00203931	0.0177339	DOWN
ENSG00000163508	EOMES	1.01795	0.00206539	0.0179245	UP
ENSG00000278771	RN7SL3	-1.38674	0.00210254	0.0182102	DOWN
ENSG00000213949	ITGA1	-1.22003	0.00212386	0.0183726	DOWN
ENSG00000254332	AF201337.1	1.09134	0.00214618	0.0185136	UP
ENSG00000240024	LINC00888	-1.23086	0.00228741	0.0194511	DOWN
ENSG00000243232	PCDHAC2	-1.02652	0.00234956	0.0198229	DOWN
ENSG00000280123	RP11-267M23.1	1.11338	0.00234956	0.0198229	UP
ENSG00000100024	UPB1	#NAME?	0.00242129	0.0202141	DOWN
ENSG00000107611	CUBN	#NAME?	0.00242129	0.0202141	DOWN
ENSG00000115008	IL1A	#NAME?	0.00242129	0.0202141	DOWN
ENSG00000115290	GRB14	#NAME?	0.00242129	0.0202141	DOWN
ENSG00000135477	KRT87P	#NAME?	0.00242129	0.0202141	DOWN
ENSG00000159784	FAM131B	#NAME?	0.00242129	0.0202141	DOWN
ENSG00000163412	EIF4E3	#NAME?	0.00242129	0.0202141	DOWN
ENSG00000169126	ARMC4	#NAME?	0.00242129	0.0202141	DOWN
ENSG00000197261	C6orf141	#NAME?	0.00242129	0.0202141	DOWN
ENSG00000230149	AL021707.3	Inf	0.00242129	0.0202141	UP
ENSG00000257622	AL512356.1	Inf	0.00242129	0.0202141	UP
ENSG00000259663	AC010478.1	#NAME?	0.00242129	0.0202141	DOWN
ENSG00000261011	AL136982.4	#NAME?	0.00242129	0.0202141	DOWN
ENSG00000261832	AC138894.1	Inf	0.00242129	0.0202141	UP
ENSG00000268041	ERFL	#NAME?	0.00242129	0.0202141	DOWN
ENSG00000272195	AL356512.1	#NAME?	0.00242129	0.0202141	DOWN
ENSG00000272498	AC090948.2	#NAME?	0.00242129	0.0202141	DOWN
ENSG00000276997	AL513314.2	#NAME?	0.00242129	0.0202141	DOWN
ENSG00000280402	AC093525.10	#NAME?	0.00242129	0.0202141	DOWN
ENSG00000188582	PAQR9	1.28389	0.00246665	0.0205211	UP
ENSG00000106415	GLCCI1	-1.17015	0.00249928	0.0207125	DOWN
ENSG00000247271	ZBED5-AS1	1.25971	0.00249928	0.0207125	UP
ENSG00000268713	AC005261.3	1.25971	0.00249928	0.0207125	UP
ENSG00000259288	BUB1B-PAK6	4.04721	0.00250381	0.020742	UP
ENSG00000262580	AC087741.1	1.10186	0.00251957	0.0208405	UP
ENSG00000254929	AL591684.2	-1.6221	0.00254585	0.0210336	DOWN
ENSG00000226752	CUTALP	1.14918	0.00263222	0.0215978	UP
ENSG00000259605	AC074212.1	1.07667	0.00263209	0.0215978	UP
ENSG00000224594	RPL29P19	1.70279	0.00266073	0.0217752	UP
ENSG00000133863	TEX15	-2.3514	0.00268218	0.0219076	DOWN
ENSG00000204970	PCDHA1	2.35272	0.00268218	0.0219076	UP
ENSG00000196421	C20orf204	-1.87221	0.00275824	0.0224266	DOWN
ENSG00000213999	MEF2B	1.85042	0.00275824	0.0224266	UP
ENSG00000266265	KLF14	1.46177	0.00277966	0.0225667	UP
ENSG00000280173	AC104447.1	-1.36025	0.00277865	0.0225667	DOWN
ENSG00000272606	AC015982.2	2.02796	0.00281319	0.0227873	UP
ENSG00000279425	AC092279.2	2.02796	0.00281319	0.0227873	UP
ENSG00000138795	LEF1	-1.01217	0.00282469	0.0228425	DOWN
ENSG00000196267	ZNF836	1.06535	0.00283958	0.0229492	UP
ENSG00000261215	AL162231.4	1.97955	0.00285251	0.0230364	UP
ENSG00000227060	LINC00629	-1.23215	0.00287911	0.0232163	DOWN
ENSG00000242349	NPPA-AS1	1.0988	0.00290926	0.0234068	UP
ENSG00000196345	ZKSCAN7	1.24336	0.00291723	0.0234534	UP
ENSG00000242147	LASTR	1.2003	0.00291723	0.0234534	UP
ENSG00000068615	REEP1	-1.51706	0.00297647	0.0238583	DOWN
ENSG00000269688	AC008982.2	-1.41265	0.00299889	0.0239844	DOWN
ENSG00000143387	CTSK	1.05387	0.00304304	0.0242801	UP
ENSG00000198948	MFAP3L	-1.27066	0.00311624	0.0247287	DOWN
ENSG00000228612	HK2P1	-1.27066	0.00311624	0.0247287	DOWN
ENSG00000175611	LINC00476	1.11784	0.00313282	0.0247883	UP
ENSG00000248323	LUCAT1	-1.0136	0.00313282	0.0247883	DOWN
ENSG00000234327	AC012146.1	1.02027	0.00323682	0.0254242	UP
ENSG00000147576	ADHFE1	1.00234	0.00332528	0.0259956	UP
ENSG00000159761	C16orf86	1.12787	0.00337854	0.0263355	UP
ENSG00000175820	CCDC168	-3.49978	0.00339444	0.0264045	DOWN
ENSG00000237594	AP000251.1	1.58725	0.00339476	0.0264045	UP
ENSG00000277369	AC010654.1	2.70284	0.00339444	0.0264045	UP
ENSG00000279144	AC099667.1	-3.49978	0.00339444	0.0264045	DOWN
ENSG00000100490	CDKL1	-1.3823	0.00349787	0.0270015	DOWN
ENSG00000142621	FHAD1	-1.3823	0.00349787	0.0270015	DOWN
ENSG00000250506	CDK3	1.15922	0.00358445	0.0275709	UP
ENSG00000253954	HMGN1P38	-1.09449	0.00358445	0.0275709	DOWN
ENSG00000198868	MTND4LP30	-1.58259	0.00360939	0.0277528	DOWN
ENSG00000197249	SERPINA1	-1.18713	0.00371809	0.0284059	DOWN
ENSG00000219682	AL133268.1	-1.18713	0.00371809	0.0284059	DOWN
ENSG00000229637	PRAC2	1.235	0.00371809	0.0284059	UP
ENSG00000241764	AC002467.1	-1.18713	0.00371809	0.0284059	DOWN
ENSG00000117643	MAN1C1	1.3131	0.00372542	0.0284518	UP
ENSG00000188763	FZD9	1.15988	0.00377352	0.0287172	UP
ENSG00000166762	CATSPER2	1.00234	0.00381372	0.0289616	UP
ENSG00000074660	SCARF1	-1.69281	0.00381958	0.0289652	DOWN
ENSG00000248596	AC139491.2	-1.69281	0.00381958	0.0289652	DOWN
ENSG00000268434	AC011530.1	1.64619	0.00381958	0.0289652	UP
ENSG00000270419	CAHM	1.77168	0.00381958	0.0289652	UP
ENSG00000186787	SPIN2B	1.04188	0.00388863	0.0293853	UP
ENSG00000237491	LINC01409	-1.11793	0.0038877	0.0293853	DOWN
ENSG00000140092	FBLN5	-2.73498	0.00394482	0.0296997	DOWN
ENSG00000178623	GPR35	2.49432	0.00394482	0.0296997	UP
ENSG00000259388	AC025040.2	-2.73498	0.00394482	0.0296997	DOWN
ENSG00000263503	MAPK8IP1P2	1.10189	0.00394756	0.0297055	UP
ENSG00000153165	RGPD3	-1.38462	0.00397843	0.0298869	DOWN
ENSG00000279348	AC012513.3	-1.12892	0.00398251	0.0298952	DOWN
ENSG00000232320	MXRA7P1	-1.19698	0.00404431	0.030222	DOWN
ENSG00000258199	AC073896.4	1.22117	0.00404431	0.030222	UP
ENSG00000259010	AL049869.1	-1.19698	0.00404431	0.030222	DOWN
ENSG00000214106	PAXIP1-AS2	-1.22002	0.00405285	0.0302648	DOWN
ENSG00000160097	FNDC5	1.45403	0.00408027	0.0304063	UP
ENSG00000264885	RP11-815I9.4	-1.05425	0.00409127	0.0304777	DOWN
ENSG00000279117	AP001972.5	1.15845	0.00422381	0.0313349	UP
ENSG00000124134	KCNS1	1.94994	0.00432709	0.031935	UP
ENSG00000157214	STEAP2	-1.99762	0.00432709	0.031935	DOWN
ENSG00000186777	ZNF732	-1.99762	0.00432709	0.031935	DOWN
ENSG00000266709	AC005224.3	1.94994	0.00432709	0.031935	UP
ENSG00000283013	RP11-511P7.5	1.94994	0.00432709	0.031935	UP
ENSG00000260566	AC127459.1	-1.13513	0.00433438	0.0319458	DOWN
ENSG00000273014	AC018645.3	-1.26068	0.00441553	0.0323464	DOWN
ENSG00000117009	KMO	1.13275	0.00444334	0.0324928	UP
ENSG00000213683	AC002056.1	1.14373	0.00459709	0.0334566	UP
ENSG00000073146	MOV10L1	#NAME?	0.00464266	0.0334613	DOWN
ENSG00000092529	CAPN3	#NAME?	0.00464266	0.0334613	DOWN
ENSG00000112293	GPLD1	#NAME?	0.00464266	0.0334613	DOWN
ENSG00000112394	SLC16A10	#NAME?	0.00464266	0.0334613	DOWN
ENSG00000138650	PCDH10	#NAME?	0.00464266	0.0334613	DOWN
ENSG00000142675	CNKSR1	#NAME?	0.00464266	0.0334613	DOWN
ENSG00000169245	CXCL10	#NAME?	0.00464266	0.0334613	DOWN
ENSG00000169402	RSPH10B2	Inf	0.00464266	0.0334613	UP
ENSG00000170160	CCDC144A	Inf	0.00464266	0.0334613	UP
ENSG00000177025	C19orf18	Inf	0.00464266	0.0334613	UP
ENSG00000183674	LINC00518	#NAME?	0.00464266	0.0334613	DOWN
ENSG00000186648	CARMIL3	#NAME?	0.00464266	0.0334613	DOWN
ENSG00000186654	PRR5	-1.01604	0.00464257	0.0334613	DOWN
ENSG00000186994	KANK3	#NAME?	0.00464266	0.0334613	DOWN
ENSG00000188322	SBK1	1.13481	0.00464257	0.0334613	UP
ENSG00000196862	RGPD4	#NAME?	0.00464266	0.0334613	DOWN
ENSG00000197934	CYYR1-AS1	Inf	0.00464266	0.0334613	UP
ENSG00000229816	DDX50P1	#NAME?	0.00464266	0.0334613	DOWN
ENSG00000229848	AC139149.1	#NAME?	0.00464266	0.0334613	DOWN
ENSG00000230747	AC021188.1	#NAME?	0.00464266	0.0334613	DOWN
ENSG00000231652	AL590428.1	Inf	0.00464266	0.0334613	UP
ENSG00000241163	LINC00877	#NAME?	0.00464266	0.0334613	DOWN
ENSG00000244055	AC007566.1	#NAME?	0.00464266	0.0334613	DOWN
ENSG00000248445	SEMA6A-AS1	#NAME?	0.00464266	0.0334613	DOWN
ENSG00000258033	AC063947.2	#NAME?	0.00464266	0.0334613	DOWN
ENSG00000267606	AC006116.9	Inf	0.00464266	0.0334613	UP
ENSG00000269107	AC092329.1	#NAME?	0.00464266	0.0334613	DOWN
ENSG00000275221	H2AC15	#NAME?	0.00464266	0.0334613	DOWN
ENSG00000006837	CDKL3	-1.54196	0.00510013	0.0360697	DOWN
ENSG00000203930	LINC00632	-1.54196	0.00510013	0.0360697	DOWN
ENSG00000238062	SPATA3-AS1	-1.54196	0.00510013	0.0360697	DOWN
ENSG00000251580	LINC02482	1.58735	0.00510013	0.0360697	UP
ENSG00000197142	ACSL5	-1.37952	0.005121	0.0361935	DOWN
ENSG00000241634	AC069499.1	-1.37952	0.005121	0.0361935	DOWN
ENSG00000268129	AC026304.1	1.36491	0.00526378	0.0369478	UP
ENSG00000183386	FHL3	1.13043	0.00526908	0.0369729	UP
ENSG00000241280	AC106712.1	-1.64975	0.00546398	0.0381044	DOWN
ENSG00000143603	KCNN3	-1.11311	0.00547566	0.038144	DOWN
ENSG00000161249	DMKN	-1.05652	0.00549808	0.0382554	DOWN
ENSG00000149922	TBX6	1.49423	0.00557603	0.0386229	UP
ENSG00000261008	LINC01572	-1.44837	0.00557603	0.0386229	DOWN
ENSG00000272501	AL662844.4	1.49423	0.00557603	0.0386229	UP
ENSG00000231007	CDC20P1	1.02473	0.00570313	0.039326	UP
ENSG00000069696	DRD4	2.58734	0.00572059	0.0393581	UP
ENSG00000130768	SMPDL3B	-3.41226	0.00572059	0.0393581	DOWN
ENSG00000137699	TRIM29	2.58734	0.00572059	0.0393581	UP
ENSG00000153814	JAZF1	-3.41226	0.00572059	0.0393581	DOWN
ENSG00000233155	HMGA1P8	-3.41226	0.00572059	0.0393581	DOWN
ENSG00000281195	AC007878.1	-3.41226	0.00572059	0.0393581	DOWN
ENSG00000237931	CLIC4P3	-1.23372	0.00575891	0.0395838	DOWN
ENSG00000116652	DLEU2L	-1.73471	0.00582377	0.0399785	DOWN
ENSG00000182397	DNM1P46	1.11783	0.00599981	0.0408869	UP
ENSG00000175536	LIPT2	1.48775	0.00607118	0.0413078	UP
ENSG00000243742	RPLP0P2	-1.898	0.00616054	0.0418364	DOWN
ENSG00000280355	AL132656.4	-1.15815	0.00619366	0.0420083	DOWN
ENSG00000178184	PARD6G	1.09425	0.00621651	0.0421235	UP
ENSG00000158050	DUSP2	1.01697	0.00631105	0.04267	UP
ENSG00000106526	ACTR3C	2.39476	0.00639309	0.0430623	UP
ENSG00000165555	NOXRED1	2.39476	0.00639309	0.0430623	UP
ENSG00000176884	GRIN1	-2.66093	0.00639309	0.0430623	DOWN
ENSG00000205791	LOH12CR2	2.39476	0.00639309	0.0430623	UP
ENSG00000235649	MXRA5Y	1.83519	0.00644454	0.0433817	UP
ENSG00000137463	MGARP	-1.93624	0.00662995	0.0442478	DOWN
ENSG00000169946	ZFPM2	-1.93624	0.00662995	0.0442478	DOWN
ENSG00000267120	AD000671.2	1.86745	0.00662995	0.0442478	UP
ENSG00000273680	AC009318.2	2.08977	0.00662995	0.0442478	UP
ENSG00000276107	AC037198.1	1.86745	0.00662995	0.0442478	UP
ENSG00000105472	CLEC11A	2.26532	0.00664724	0.0443026	UP
ENSG00000182912	TSPEAR-AS2	2.26532	0.00664724	0.0443026	UP
ENSG00000225871	AC245100.2	-2.22014	0.00664724	0.0443026	DOWN
ENSG00000124839	RAB17	1.01795	0.00672001	0.0446493	UP
ENSG00000232386	AC015712.1	1.04965	0.00672001	0.0446493	UP
ENSG00000168826	ZBTB49	-1.01754	0.00679035	0.0450193	DOWN
ENSG00000185338	SOCS1	1.22889	0.00680446	0.0450573	UP
ENSG00000262481	TMEM256-PLSCR3	1.22889	0.00680446	0.0450573	UP
ENSG00000152284	TCF7L1	1.1567	0.00690226	0.0455647	UP
ENSG00000261534	AL596244.1	-1.34558	0.00691861	0.0456306	DOWN
ENSG00000268403	AC132192.2	1.3716	0.00691861	0.0456306	UP
ENSG00000043591	ADRB1	1.32429	0.00694453	0.0457525	UP
ENSG00000178803	ADORA2A-AS1	-1.50011	0.00718023	0.0469102	DOWN
ENSG00000226180	AC010536.1	1.53075	0.00718023	0.0469102	UP
ENSG00000255423	EBLN2	-1.50011	0.00718023	0.0469102	DOWN
ENSG00000253320	AZIN1-AS1	1.30975	0.00764597	0.0493535	UP
ENSG00000105929	ATP6V0A4	1.65141	0.00778622	0.0499591	UP
