# Supplementary material for: PIWI-interacting RNA-YBX1 inhibits proliferation and metastasis by the MAPK signaling pathway via YBX1 in triple-negative breast cancer
Source: Cell Death Discov. 2024 Jan 5;10:7. doi: 10.1038/s41420-023-01771-w (PMC10770055; doi:10.1038/s41420-023-01771-w)
Supplement: Supplementary file 7 — Additional file 7 Table S5 [file 41420_2023_1771_MOESM7_ESM.xlsx]

## Sheet: 549
Supplementary Table S5. The signaling pathways of KEGG enrichment and GO enrichment.
KEGG
pathway_ID	PATHWAY_DES	diff_gene_in_this_pathway	UP_GENES	DOWN_GENES	diff_gene_in_all_pathway	all_gene_in_this_pathway	all_gene_in_all_pathway	all_gene_list	gene_UP_list	gene_DOWN_list	rich_factor	Pvalue	Qvalue
hsa01100	Metabolic pathways	70	26	44	419	1376	8877	ENSG00000178445(GLDC),ENSG00000100024(UPB1),ENSG00000068001(HYAL2),ENSG00000111058(ACSS3),ENSG00000206527(HACD2),ENSG00000154930(ACSS1),ENSG00000089597(GANAB),ENSG00000198682(PAPSS2),ENSG00000105929(ATP6V0A4),ENSG00000167889(MGAT5B),ENSG00000154518(ATP5MC3),ENSG00000135821(GLUL),ENSG00000196139(AKR1C3),ENSG00000111728(ST8SIA1),ENSG00000133424(LARGE1),ENSG00000120137(PANK3),ENSG00000172340(SUCLG2)…	ENSG00000068001(HYAL2),ENSG00000089597(GANAB),ENSG00000105929(ATP6V0A4),ENSG00000167889(MGAT5B),ENSG00000196139(AKR1C3),ENSG00000111728(ST8SIA1),ENSG00000133424(LARGE1),ENSG00000094841(UPRT),ENSG00000033100(CHPF2),ENSG00000167508(MVD),ENSG00000153395(LPCAT1),ENSG00000205309(NT5M),ENSG00000147155(EBP),ENSG00000117009(KMO),ENSG00000141959(PFKL),ENSG00000175536(LIPT2),ENSG00000182272(B4GALNT4),ENSG0…	ENSG00000178445(GLDC),ENSG00000100024(UPB1),ENSG00000111058(ACSS3),ENSG00000206527(HACD2),ENSG00000154930(ACSS1),ENSG00000198682(PAPSS2),ENSG00000154518(ATP5MC3),ENSG00000135821(GLUL),ENSG00000120137(PANK3),ENSG00000172340(SUCLG2),ENSG00000157064(NMNAT2),ENSG00000240038(AMY2B),ENSG00000259075(POC1B-GALNT4),ENSG00000004468(CD38),ENSG00000170522(ELOVL6),ENSG00000131459(GFPT2),ENSG00000183778(B3GALT…	1.07778	0.52354	0.899647
hsa05200	Pathways in cancer	51	17	34	419	557	8877	ENSG00000152284(TCF7L1),ENSG00000204231(RXRB),ENSG00000023445(BIRC3),ENSG00000145675(PIK3R1),ENSG00000088256(GNA11),ENSG00000116044(NFE2L2),ENSG00000169429(CXCL8),ENSG00000100385(IL2RB),ENSG00000134250(NOTCH2),ENSG00000125378(BMP4),ENSG00000167034(NKX3-1),ENSG00000005884(ITGA3),ENSG00000177885(GRB2),ENSG00000120868(APAF1),ENSG00000165806(CASP7),ENSG00000173801(JUP),ENSG00000168243(GNG4),ENSG00000…	ENSG00000152284(TCF7L1),ENSG00000204231(RXRB),ENSG00000088256(GNA11),ENSG00000125378(BMP4),ENSG00000177885(GRB2),ENSG00000165806(CASP7),ENSG00000173801(JUP),ENSG00000168243(GNG4),ENSG00000105647(PIK3R2),ENSG00000114353(GNAI2),ENSG00000167244(IGF2),ENSG00000160712(IL6R),ENSG00000139679(LPAR6),ENSG00000068078(FGFR3),ENSG00000181274(FRAT2),ENSG00000188763(FZD9),ENSG00000103126(AXIN1),	ENSG00000023445(BIRC3),ENSG00000145675(PIK3R1),ENSG00000116044(NFE2L2),ENSG00000169429(CXCL8),ENSG00000100385(IL2RB),ENSG00000134250(NOTCH2),ENSG00000167034(NKX3-1),ENSG00000005884(ITGA3),ENSG00000120868(APAF1),ENSG00000075651(PLD1),ENSG00000172575(RASGRP1),ENSG00000164171(ITGA2),ENSG00000056558(TRAF1),ENSG00000110395(CBL),ENSG00000128340(RAC2),ENSG00000136160(EDNRB),ENSG00000138795(LEF1),ENSG000…	1.93985	2.74e-05	0.00204765
hsa04151	PI3K-Akt signaling pathway	31	10	21	419	375	8877	ENSG00000118260(CREB1),ENSG00000143384(MCL1),ENSG00000166913(YWHAB),ENSG00000145675(PIK3R1),ENSG00000108342(CSF3),ENSG00000100385(IL2RB),ENSG00000259207(ITGB3),ENSG00000108821(COL1A1),ENSG00000005884(ITGA3),ENSG00000177885(GRB2),ENSG00000168243(GNG4),ENSG00000169242(EFNA1),ENSG00000164171(ITGA2),ENSG00000105647(PIK3R2),ENSG00000121879(PIK3CA),ENSG00000171791(BCL2),ENSG00000168477(TNXB),ENSG000000…	ENSG00000108821(COL1A1),ENSG00000177885(GRB2),ENSG00000168243(GNG4),ENSG00000169242(EFNA1),ENSG00000105647(PIK3R2),ENSG00000167244(IGF2),ENSG00000160712(IL6R),ENSG00000139679(LPAR6),ENSG00000068078(FGFR3),ENSG00000049089(COL9A2),	ENSG00000118260(CREB1),ENSG00000143384(MCL1),ENSG00000166913(YWHAB),ENSG00000145675(PIK3R1),ENSG00000108342(CSF3),ENSG00000100385(IL2RB),ENSG00000259207(ITGB3),ENSG00000005884(ITGA3),ENSG00000164171(ITGA2),ENSG00000121879(PIK3CA),ENSG00000171791(BCL2),ENSG00000168477(TNXB),ENSG00000078369(GNB1),ENSG00000186469(GNG2),ENSG00000105855(ITGB8),ENSG00000100030(MAPK1),ENSG00000213949(ITGA1),ENSG00000105…	1.75139	0.00366638	0.0378017
hsa04014	Ras signaling pathway	28	10	18	419	244	8877	ENSG00000176884(GRIN1),ENSG00000058335(RASGRF1),ENSG00000145675(PIK3R1),ENSG00000137843(PAK6),ENSG00000177885(GRB2),ENSG00000168243(GNG4),ENSG00000075651(PLD1),ENSG00000158186(MRAS),ENSG00000108774(RAB5C),ENSG00000172575(RASGRP1),ENSG00000169242(EFNA1),ENSG00000128340(RAC2),ENSG00000105647(PIK3R2),ENSG00000162924(REL),ENSG00000121879(PIK3CA),ENSG00000078369(GNB1),ENSG00000167244(IGF2),ENSG0000018…	ENSG00000177885(GRB2),ENSG00000168243(GNG4),ENSG00000158186(MRAS),ENSG00000108774(RAB5C),ENSG00000169242(EFNA1),ENSG00000105647(PIK3R2),ENSG00000167244(IGF2),ENSG00000213658(LAT),ENSG00000068078(FGFR3),ENSG00000259288(BUB1B-PAK6),	ENSG00000176884(GRIN1),ENSG00000058335(RASGRF1),ENSG00000145675(PIK3R1),ENSG00000137843(PAK6),ENSG00000075651(PLD1),ENSG00000172575(RASGRP1),ENSG00000128340(RAC2),ENSG00000162924(REL),ENSG00000121879(PIK3CA),ENSG00000078369(GNB1),ENSG00000186469(GNG2),ENSG00000100030(MAPK1),ENSG00000243708(PLA2G4B),ENSG00000105550(FGF21),ENSG00000077264(PAK3),ENSG00000115904(SOS1),ENSG00000134954(ETS1),ENSG000001…	2.4312	3.19e-05	0.00190529
hsa04010	MAPK signaling pathway	27	12	15	419	332	8877	ENSG00000204389(HSPA1A),ENSG00000130522(JUND),ENSG00000125538(IL1B),ENSG00000058335(RASGRF1),ENSG00000115008(IL1A),ENSG00000177885(GRB2),ENSG00000158186(MRAS),ENSG00000172575(RASGRP1),ENSG00000169242(EFNA1),ENSG00000108861(DUSP3),ENSG00000128340(RAC2),ENSG00000148408(CACNA1B),ENSG00000167244(IGF2),ENSG00000141480(ARRB2),ENSG00000142408(CACNG8),ENSG00000158050(DUSP2),ENSG00000153233(PTPRR),ENSG000…	ENSG00000204389(HSPA1A),ENSG00000130522(JUND),ENSG00000177885(GRB2),ENSG00000158186(MRAS),ENSG00000169242(EFNA1),ENSG00000108861(DUSP3),ENSG00000167244(IGF2),ENSG00000141480(ARRB2),ENSG00000158050(DUSP2),ENSG00000142733(MAP3K6),ENSG00000068078(FGFR3),ENSG00000126803(HSPA2),	ENSG00000125538(IL1B),ENSG00000058335(RASGRF1),ENSG00000115008(IL1A),ENSG00000172575(RASGRP1),ENSG00000128340(RAC2),ENSG00000148408(CACNA1B),ENSG00000142408(CACNG8),ENSG00000153233(PTPRR),ENSG00000197442(MAP3K5),ENSG00000100030(MAPK1),ENSG00000243708(PLA2G4B),ENSG00000105550(FGF21),ENSG00000115904(SOS1),ENSG00000160551(TAOK1),ENSG00000026103(FAS),	1.72297	0.00764248	0.0617595
hsa04060	Cytokine-cytokine receptor interaction	27	9	18	419	337	8877	ENSG00000115604(IL18R1),ENSG00000125538(IL1B),ENSG00000028137(TNFRSF1B),ENSG00000115008(IL1A),ENSG00000108342(CSF3),ENSG00000169429(CXCL8),ENSG00000136695(IL36RN),ENSG00000100385(IL2RB),ENSG00000006210(CX3CL1),ENSG00000150281(CTF1),ENSG00000125378(BMP4),ENSG00000157368(IL34),ENSG00000161955(TNFSF13),ENSG00000169245(CXCL10),ENSG00000164400(CSF2),ENSG00000162892(IL24),ENSG00000006327(TNFRSF12A),ENS…	ENSG00000150281(CTF1),ENSG00000125378(BMP4),ENSG00000161955(TNFSF13),ENSG00000006327(TNFRSF12A),ENSG00000243509(TNFRSF6B),ENSG00000124875(CXCL6),ENSG00000160712(IL6R),ENSG00000135503(ACVR1B),ENSG00000144476(ACKR3),	ENSG00000115604(IL18R1),ENSG00000125538(IL1B),ENSG00000028137(TNFRSF1B),ENSG00000115008(IL1A),ENSG00000108342(CSF3),ENSG00000169429(CXCL8),ENSG00000136695(IL36RN),ENSG00000100385(IL2RB),ENSG00000006210(CX3CL1),ENSG00000157368(IL34),ENSG00000169245(CXCL10),ENSG00000164400(CSF2),ENSG00000162892(IL24),ENSG00000115009(CCL20),ENSG00000049249(TNFRSF9),ENSG00000110944(IL23A),ENSG00000026103(FAS),ENSG000…	1.69741	0.00925486	0.0643535
hsa05165	Human papillomavirus infection	27	11	16	419	408	8877	ENSG00000149311(ATM),ENSG00000152284(TCF7L1),ENSG00000118260(CREB1),ENSG00000106003(LFNG),ENSG00000145675(PIK3R1),ENSG00000105929(ATP6V0A4),ENSG00000134250(NOTCH2),ENSG00000259207(ITGB3),ENSG00000108821(COL1A1),ENSG00000005884(ITGA3),ENSG00000177885(GRB2),ENSG00000164171(ITGA2),ENSG00000105647(PIK3R2),ENSG00000121879(PIK3CA),ENSG00000168477(TNXB),ENSG00000133101(CCNA1),ENSG00000105855(ITGB8),ENSG…	ENSG00000152284(TCF7L1),ENSG00000106003(LFNG),ENSG00000105929(ATP6V0A4),ENSG00000108821(COL1A1),ENSG00000177885(GRB2),ENSG00000105647(PIK3R2),ENSG00000178184(PARD6G),ENSG00000157601(MX1),ENSG00000049089(COL9A2),ENSG00000188763(FZD9),ENSG00000103126(AXIN1),	ENSG00000149311(ATM),ENSG00000118260(CREB1),ENSG00000145675(PIK3R1),ENSG00000134250(NOTCH2),ENSG00000259207(ITGB3),ENSG00000005884(ITGA3),ENSG00000164171(ITGA2),ENSG00000121879(PIK3CA),ENSG00000168477(TNXB),ENSG00000133101(CCNA1),ENSG00000105855(ITGB8),ENSG00000100030(MAPK1),ENSG00000213949(ITGA1),ENSG00000130702(LAMA5),ENSG00000115904(SOS1),ENSG00000026103(FAS),	1.40203	0.0806374	0.259254
hsa05202	Transcriptional misregulation in cancer	25	7	18	419	195	8877	ENSG00000149311(ATM),ENSG00000204231(RXRB),ENSG00000023445(BIRC3),ENSG00000169896(ITGAM),ENSG00000169429(CXCL8),ENSG00000172216(CEBPB),ENSG00000144802(NFKBIZ),ENSG00000100385(IL2RB),ENSG00000172493(AFF1),ENSG00000269897(COMMD3-BMI1),ENSG00000173801(JUP),ENSG00000140379(BCL2A1),ENSG00000158715(SLC45A3),ENSG00000056558(TRAF1),ENSG00000164400(CSF2),ENSG00000162924(REL),ENSG00000133101(CCNA1),ENSG000…	ENSG00000204231(RXRB),ENSG00000172216(CEBPB),ENSG00000173801(JUP),ENSG00000274267(HIST1H3B),ENSG00000146674(IGFBP3),ENSG00000123080(CDKN2C),ENSG00000275714(H3C1),	ENSG00000149311(ATM),ENSG00000023445(BIRC3),ENSG00000169896(ITGAM),ENSG00000169429(CXCL8),ENSG00000144802(NFKBIZ),ENSG00000100385(IL2RB),ENSG00000172493(AFF1),ENSG00000269897(COMMD3-BMI1),ENSG00000140379(BCL2A1),ENSG00000158715(SLC45A3),ENSG00000056558(TRAF1),ENSG00000164400(CSF2),ENSG00000162924(REL),ENSG00000133101(CCNA1),ENSG00000122861(PLAU),ENSG00000118058(KMT2A),ENSG00000100985(MMP9),ENSG00…	2.71617	1.24e-05	0.00185177
hsa04810	Regulation of actin cytoskeleton	25	5	20	419	221	8877	ENSG00000169896(ITGAM),ENSG00000145675(PIK3R1),ENSG00000259207(ITGB3),ENSG00000137843(PAK6),ENSG00000005884(ITGA3),ENSG00000158186(MRAS),ENSG00000164171(ITGA2),ENSG00000165410(CFL2),ENSG00000128340(RAC2),ENSG00000105647(PIK3R2),ENSG00000121879(PIK3CA),ENSG00000105855(ITGB8),ENSG00000065534(MYLK),ENSG00000166908(PIP4K2C),ENSG00000100030(MAPK1),ENSG00000213949(ITGA1),ENSG00000055163(CYFIP2),ENSG000…	ENSG00000158186(MRAS),ENSG00000165410(CFL2),ENSG00000105647(PIK3R2),ENSG00000068078(FGFR3),ENSG00000259288(BUB1B-PAK6),	ENSG00000169896(ITGAM),ENSG00000145675(PIK3R1),ENSG00000259207(ITGB3),ENSG00000137843(PAK6),ENSG00000005884(ITGA3),ENSG00000164171(ITGA2),ENSG00000128340(RAC2),ENSG00000121879(PIK3CA),ENSG00000105855(ITGB8),ENSG00000065534(MYLK),ENSG00000166908(PIP4K2C),ENSG00000100030(MAPK1),ENSG00000213949(ITGA1),ENSG00000055163(CYFIP2),ENSG00000115020(PIKFYVE),ENSG00000058272(PPP1R12A),ENSG00000105550(FGF21),E…	2.39662	9.6e-05	0.00358885
hsa04510	Focal adhesion	24	5	19	419	213	8877	ENSG00000023445(BIRC3),ENSG00000058335(RASGRF1),ENSG00000145675(PIK3R1),ENSG00000259207(ITGB3),ENSG00000108821(COL1A1),ENSG00000137843(PAK6),ENSG00000005884(ITGA3),ENSG00000177885(GRB2),ENSG00000164171(ITGA2),ENSG00000128340(RAC2),ENSG00000105647(PIK3R2),ENSG00000121879(PIK3CA),ENSG00000171791(BCL2),ENSG00000168477(TNXB),ENSG00000105855(ITGB8),ENSG00000065534(MYLK),ENSG00000100030(MAPK1),ENSG0000…	ENSG00000108821(COL1A1),ENSG00000177885(GRB2),ENSG00000105647(PIK3R2),ENSG00000049089(COL9A2),ENSG00000259288(BUB1B-PAK6),	ENSG00000023445(BIRC3),ENSG00000058335(RASGRF1),ENSG00000145675(PIK3R1),ENSG00000259207(ITGB3),ENSG00000137843(PAK6),ENSG00000005884(ITGA3),ENSG00000164171(ITGA2),ENSG00000128340(RAC2),ENSG00000121879(PIK3CA),ENSG00000171791(BCL2),ENSG00000168477(TNXB),ENSG00000105855(ITGB8),ENSG00000065534(MYLK),ENSG00000100030(MAPK1),ENSG00000213949(ITGA1),ENSG00000058272(PPP1R12A),ENSG00000077264(PAK3),ENSG000…	2.38717	0.000135798	0.00451151
hsa05170	Human immunodeficiency virus 1 infection	24	7	17	419	283	8877	ENSG00000149311(ATM),ENSG00000150995(ITPR1),ENSG00000028137(TNFRSF1B),ENSG00000145675(PIK3R1),ENSG00000088256(GNA11),ENSG00000152056(AP1S3),ENSG00000166266(CUL5),ENSG00000137843(PAK6),ENSG00000168243(GNG4),ENSG00000166710(B2M),ENSG00000244509(APOBEC3C),ENSG00000165410(CFL2),ENSG00000128340(RAC2),ENSG00000105647(PIK3R2),ENSG00000114353(GNAI2),ENSG00000121879(PIK3CA),ENSG00000171791(BCL2),ENSG00000…	ENSG00000088256(GNA11),ENSG00000168243(GNG4),ENSG00000166710(B2M),ENSG00000165410(CFL2),ENSG00000105647(PIK3R2),ENSG00000114353(GNAI2),ENSG00000259288(BUB1B-PAK6),	ENSG00000149311(ATM),ENSG00000150995(ITPR1),ENSG00000028137(TNFRSF1B),ENSG00000145675(PIK3R1),ENSG00000152056(AP1S3),ENSG00000166266(CUL5),ENSG00000137843(PAK6),ENSG00000244509(APOBEC3C),ENSG00000128340(RAC2),ENSG00000121879(PIK3CA),ENSG00000171791(BCL2),ENSG00000078369(GNB1),ENSG00000186469(GNG2),ENSG00000100030(MAPK1),ENSG00000077264(PAK3),ENSG00000026103(FAS),ENSG00000114450(GNB4),	1.79671	0.00676401	0.057784
hsa05163	Human cytomegalovirus infection	23	7	16	419	313	8877	ENSG00000150995(ITPR1),ENSG00000118260(CREB1),ENSG00000125538(IL1B),ENSG00000145675(PIK3R1),ENSG00000088256(GNA11),ENSG00000169429(CXCL8),ENSG00000006210(CX3CL1),ENSG00000259207(ITGB3),ENSG00000177885(GRB2),ENSG00000170776(AKAP13),ENSG00000168243(GNG4),ENSG00000166710(B2M),ENSG00000128340(RAC2),ENSG00000105647(PIK3R2),ENSG00000114353(GNAI2),ENSG00000121879(PIK3CA),ENSG00000078369(GNB1),ENSG000001…	ENSG00000088256(GNA11),ENSG00000177885(GRB2),ENSG00000168243(GNG4),ENSG00000166710(B2M),ENSG00000105647(PIK3R2),ENSG00000114353(GNAI2),ENSG00000160712(IL6R),	ENSG00000150995(ITPR1),ENSG00000118260(CREB1),ENSG00000125538(IL1B),ENSG00000145675(PIK3R1),ENSG00000169429(CXCL8),ENSG00000006210(CX3CL1),ENSG00000259207(ITGB3),ENSG00000170776(AKAP13),ENSG00000128340(RAC2),ENSG00000121879(PIK3CA),ENSG00000078369(GNB1),ENSG00000186469(GNG2),ENSG00000100030(MAPK1),ENSG00000115904(SOS1),ENSG00000026103(FAS),ENSG00000114450(GNB4),	1.55681	0.0376028	0.162945
hsa04668	TNF signaling pathway	22	4	18	419	130	8877	ENSG00000115604(IL18R1),ENSG00000118260(CREB1),ENSG00000125538(IL1B),ENSG00000023445(BIRC3),ENSG00000028137(TNFRSF1B),ENSG00000145675(PIK3R1),ENSG00000172216(CEBPB),ENSG00000006210(CX3CL1),ENSG00000165806(CASP7),ENSG00000056558(TRAF1),ENSG00000169245(CXCL10),ENSG00000164400(CSF2),ENSG00000105647(PIK3R2),ENSG00000184557(SOCS3),ENSG00000121879(PIK3CA),ENSG00000115009(CCL20),ENSG00000197442(MAP3K5),…	ENSG00000172216(CEBPB),ENSG00000165806(CASP7),ENSG00000105647(PIK3R2),ENSG00000184557(SOCS3),	ENSG00000115604(IL18R1),ENSG00000118260(CREB1),ENSG00000125538(IL1B),ENSG00000023445(BIRC3),ENSG00000028137(TNFRSF1B),ENSG00000145675(PIK3R1),ENSG00000006210(CX3CL1),ENSG00000056558(TRAF1),ENSG00000169245(CXCL10),ENSG00000164400(CSF2),ENSG00000121879(PIK3CA),ENSG00000115009(CCL20),ENSG00000197442(MAP3K5),ENSG00000100030(MAPK1),ENSG00000100985(MMP9),ENSG00000162692(VCAM1),ENSG00000026103(FAS),ENSG…	3.58535	4.23e-07	0.000126476
hsa05034	Alcoholism	22	13	9	419	189	8877	ENSG00000246705(H2AJ),ENSG00000118260(CREB1),ENSG00000176884(GRIN1),ENSG00000272196(H2AC19),ENSG00000048052(HDAC9),ENSG00000270882(H4C14),ENSG00000275221(H2AC15),ENSG00000177885(GRB2),ENSG00000168243(GNG4),ENSG00000114353(GNAI2),ENSG00000203812(H2AC18),ENSG00000158373(H2BC5),ENSG00000078369(GNB1),ENSG00000186469(GNG2),ENSG00000274267(HIST1H3B),ENSG00000004660(CAMKK1),ENSG00000100030(MAPK1),ENSG00…	ENSG00000246705(H2AJ),ENSG00000272196(H2AC19),ENSG00000270882(H4C14),ENSG00000177885(GRB2),ENSG00000168243(GNG4),ENSG00000114353(GNAI2),ENSG00000203812(H2AC18),ENSG00000158373(H2BC5),ENSG00000274267(HIST1H3B),ENSG00000004660(CAMKK1),ENSG00000180573(H2AC6),ENSG00000275714(H3C1),ENSG00000180596(H2BC4),	ENSG00000118260(CREB1),ENSG00000176884(GRIN1),ENSG00000048052(HDAC9),ENSG00000275221(H2AC15),ENSG00000078369(GNB1),ENSG00000186469(GNG2),ENSG00000100030(MAPK1),ENSG00000115904(SOS1),ENSG00000114450(GNB4),	2.46611	0.000151652	0.00412217
hsa04210	Apoptosis	20	5	15	419	153	8877	ENSG00000149311(ATM),ENSG00000150995(ITPR1),ENSG00000143384(MCL1),ENSG00000023445(BIRC3),ENSG00000145675(PIK3R1),ENSG00000120868(APAF1),ENSG00000165806(CASP7),ENSG00000163131(CTSS),ENSG00000140379(BCL2A1),ENSG00000056558(TRAF1),ENSG00000127824(TUBA4A),ENSG00000105647(PIK3R2),ENSG00000178607(ERN1),ENSG00000121879(PIK3CA),ENSG00000171791(BCL2),ENSG00000197442(MAP3K5),ENSG00000100030(MAPK1),ENSG0000…	ENSG00000165806(CASP7),ENSG00000127824(TUBA4A),ENSG00000105647(PIK3R2),ENSG00000167136(ENDOG),ENSG00000143387(CTSK),	ENSG00000149311(ATM),ENSG00000150995(ITPR1),ENSG00000143384(MCL1),ENSG00000023445(BIRC3),ENSG00000145675(PIK3R1),ENSG00000120868(APAF1),ENSG00000163131(CTSS),ENSG00000140379(BCL2A1),ENSG00000056558(TRAF1),ENSG00000178607(ERN1),ENSG00000121879(PIK3CA),ENSG00000171791(BCL2),ENSG00000197442(MAP3K5),ENSG00000100030(MAPK1),ENSG00000026103(FAS),	2.76943	5.79e-05	0.00247254
hsa05206	MicroRNAs in cancer	20	6	14	419	319	8877	ENSG00000149311(ATM),ENSG00000143384(MCL1),ENSG00000198625(MDM4),ENSG00000134250(NOTCH2),ENSG00000259207(ITGB3),ENSG00000269897(COMMD3-BMI1),ENSG00000177885(GRB2),ENSG00000158715(SLC45A3),ENSG00000185338(SOCS1),ENSG00000105647(PIK3R2),ENSG00000138061(CYP1B1),ENSG00000121879(PIK3CA),ENSG00000171791(BCL2),ENSG00000168477(TNXB),ENSG00000122861(PLAU),ENSG00000169946(ZFPM2),ENSG00000100030(MAPK1),ENSG…	ENSG00000198625(MDM4),ENSG00000177885(GRB2),ENSG00000185338(SOCS1),ENSG00000105647(PIK3R2),ENSG00000138061(CYP1B1),ENSG00000068078(FGFR3),	ENSG00000149311(ATM),ENSG00000143384(MCL1),ENSG00000134250(NOTCH2),ENSG00000259207(ITGB3),ENSG00000269897(COMMD3-BMI1),ENSG00000158715(SLC45A3),ENSG00000121879(PIK3CA),ENSG00000171791(BCL2),ENSG00000168477(TNXB),ENSG00000122861(PLAU),ENSG00000169946(ZFPM2),ENSG00000100030(MAPK1),ENSG00000100985(MMP9),ENSG00000115904(SOS1),	1.32829	0.181321	0.42689
hsa04550	Signaling pathways regulating pluripotency of stem cells	19	12	7	419	152	8877	ENSG00000136603(SKIL),ENSG00000125968(ID1),ENSG00000113196(HAND1),ENSG00000172201(ID4),ENSG00000145675(PIK3R1),ENSG00000125378(BMP4),ENSG00000269897(COMMD3-BMI1),ENSG00000177885(GRB2),ENSG00000105647(PIK3R2),ENSG00000117318(ID3),ENSG00000121879(PIK3CA),ENSG00000136826(KLF4),ENSG00000180628(PCGF5),ENSG00000100030(MAPK1),ENSG00000068078(FGFR3),ENSG00000135503(ACVR1B),ENSG00000188763(FZD9),ENSG00000…	ENSG00000125968(ID1),ENSG00000113196(HAND1),ENSG00000172201(ID4),ENSG00000125378(BMP4),ENSG00000177885(GRB2),ENSG00000105647(PIK3R2),ENSG00000117318(ID3),ENSG00000136826(KLF4),ENSG00000068078(FGFR3),ENSG00000135503(ACVR1B),ENSG00000188763(FZD9),ENSG00000103126(AXIN1),	ENSG00000136603(SKIL),ENSG00000145675(PIK3R1),ENSG00000269897(COMMD3-BMI1),ENSG00000121879(PIK3CA),ENSG00000180628(PCGF5),ENSG00000100030(MAPK1),ENSG00000128342(LIF),	2.64827	0.000152942	0.00381081
hsa05205	Proteoglycans in cancer	19	6	13	419	214	8877	ENSG00000115884(SDC1),ENSG00000150995(ITPR1),ENSG00000145675(PIK3R1),ENSG00000259207(ITGB3),ENSG00000177885(GRB2),ENSG00000158186(MRAS),ENSG00000142798(HSPG2),ENSG00000164171(ITGA2),ENSG00000110395(CBL),ENSG00000105647(PIK3R2),ENSG00000121879(PIK3CA),ENSG00000167244(IGF2),ENSG00000122861(PLAU),ENSG00000100030(MAPK1),ENSG00000100985(MMP9),ENSG00000058272(PPP1R12A),ENSG00000115904(SOS1),ENSG0000018…	ENSG00000115884(SDC1),ENSG00000177885(GRB2),ENSG00000158186(MRAS),ENSG00000105647(PIK3R2),ENSG00000167244(IGF2),ENSG00000188763(FZD9),	ENSG00000150995(ITPR1),ENSG00000145675(PIK3R1),ENSG00000259207(ITGB3),ENSG00000142798(HSPG2),ENSG00000164171(ITGA2),ENSG00000110395(CBL),ENSG00000121879(PIK3CA),ENSG00000122861(PLAU),ENSG00000100030(MAPK1),ENSG00000100985(MMP9),ENSG00000058272(PPP1R12A),ENSG00000115904(SOS1),ENSG00000026103(FAS),	1.88101	0.00881145	0.0627292
hsa04926	Relaxin signaling pathway	18	8	10	419	139	8877	ENSG00000118260(CREB1),ENSG00000145675(PIK3R1),ENSG00000107796(ACTA2),ENSG00000108821(COL1A1),ENSG00000177885(GRB2),ENSG00000168243(GNG4),ENSG00000136160(EDNRB),ENSG00000105647(PIK3R2),ENSG00000114353(GNAI2),ENSG00000121879(PIK3CA),ENSG00000078369(GNB1),ENSG00000186469(GNG2),ENSG00000141480(ARRB2),ENSG00000168542(COL3A1),ENSG00000100030(MAPK1),ENSG00000100985(MMP9),ENSG00000115904(SOS1),ENSG00000…	ENSG00000107796(ACTA2),ENSG00000108821(COL1A1),ENSG00000177885(GRB2),ENSG00000168243(GNG4),ENSG00000105647(PIK3R2),ENSG00000114353(GNAI2),ENSG00000141480(ARRB2),ENSG00000168542(COL3A1),	ENSG00000118260(CREB1),ENSG00000145675(PIK3R1),ENSG00000136160(EDNRB),ENSG00000121879(PIK3CA),ENSG00000078369(GNB1),ENSG00000186469(GNG2),ENSG00000100030(MAPK1),ENSG00000100985(MMP9),ENSG00000115904(SOS1),ENSG00000114450(GNB4),	2.74353	0.000139541	0.00417228
hsa04630	JAK-STAT signaling pathway	18	6	12	419	167	8877	ENSG00000180008(SOCS4),ENSG00000143384(MCL1),ENSG00000145675(PIK3R1),ENSG00000108342(CSF3),ENSG00000100385(IL2RB),ENSG00000150281(CTF1),ENSG00000177885(GRB2),ENSG00000185338(SOCS1),ENSG00000164400(CSF2),ENSG00000162892(IL24),ENSG00000105647(PIK3R2),ENSG00000184557(SOCS3),ENSG00000121879(PIK3CA),ENSG00000171791(BCL2),ENSG00000160712(IL6R),ENSG00000110944(IL23A),ENSG00000115904(SOS1),ENSG0000012834…	ENSG00000150281(CTF1),ENSG00000177885(GRB2),ENSG00000185338(SOCS1),ENSG00000105647(PIK3R2),ENSG00000184557(SOCS3),ENSG00000160712(IL6R),	ENSG00000180008(SOCS4),ENSG00000143384(MCL1),ENSG00000145675(PIK3R1),ENSG00000108342(CSF3),ENSG00000100385(IL2RB),ENSG00000164400(CSF2),ENSG00000162892(IL24),ENSG00000121879(PIK3CA),ENSG00000171791(BCL2),ENSG00000110944(IL23A),ENSG00000115904(SOS1),ENSG00000128342(LIF),	2.28354	0.00129085	0.016781
hsa04015	Rap1 signaling pathway	18	9	9	419	211	8877	ENSG00000176884(GRIN1),ENSG00000125968(ID1),ENSG00000169896(ITGAM),ENSG00000145675(PIK3R1),ENSG00000259207(ITGB3),ENSG00000158186(MRAS),ENSG00000169242(EFNA1),ENSG00000128340(RAC2),ENSG00000105647(PIK3R2),ENSG00000114353(GNAI2),ENSG00000121879(PIK3CA),ENSG00000178184(PARD6G),ENSG00000213658(LAT),ENSG00000100030(MAPK1),ENSG00000039068(CDH1),ENSG00000105550(FGF21),ENSG00000068078(FGFR3),ENSG0000007…	ENSG00000125968(ID1),ENSG00000158186(MRAS),ENSG00000169242(EFNA1),ENSG00000105647(PIK3R2),ENSG00000114353(GNAI2),ENSG00000178184(PARD6G),ENSG00000213658(LAT),ENSG00000068078(FGFR3),ENSG00000077420(APBB1IP),	ENSG00000176884(GRIN1),ENSG00000169896(ITGAM),ENSG00000145675(PIK3R1),ENSG00000259207(ITGB3),ENSG00000128340(RAC2),ENSG00000121879(PIK3CA),ENSG00000100030(MAPK1),ENSG00000039068(CDH1),ENSG00000105550(FGF21),	1.80735	0.0154915	0.092639
hsa04062	Chemokine signaling pathway	18	6	12	419	218	8877	ENSG00000145675(PIK3R1),ENSG00000169429(CXCL8),ENSG00000006210(CX3CL1),ENSG00000177885(GRB2),ENSG00000168243(GNG4),ENSG00000169245(CXCL10),ENSG00000128340(RAC2),ENSG00000105647(PIK3R2),ENSG00000114353(GNAI2),ENSG00000121879(PIK3CA),ENSG00000078369(GNB1),ENSG00000186469(GNG2),ENSG00000141480(ARRB2),ENSG00000124875(CXCL6),ENSG00000115009(CCL20),ENSG00000100030(MAPK1),ENSG00000115904(SOS1),ENSG00000…	ENSG00000177885(GRB2),ENSG00000168243(GNG4),ENSG00000105647(PIK3R2),ENSG00000114353(GNAI2),ENSG00000141480(ARRB2),ENSG00000124875(CXCL6),	ENSG00000145675(PIK3R1),ENSG00000169429(CXCL8),ENSG00000006210(CX3CL1),ENSG00000169245(CXCL10),ENSG00000128340(RAC2),ENSG00000121879(PIK3CA),ENSG00000078369(GNB1),ENSG00000186469(GNG2),ENSG00000115009(CCL20),ENSG00000100030(MAPK1),ENSG00000115904(SOS1),ENSG00000114450(GNB4),	1.74932	0.021155	0.110971
hsa04910	Insulin signaling pathway	17	6	11	419	153	8877	ENSG00000119729(RHOQ),ENSG00000180008(SOCS4),ENSG00000145675(PIK3R1),ENSG00000095637(SORBS1),ENSG00000177885(GRB2),ENSG00000156510(HKDC1),ENSG00000185338(SOCS1),ENSG00000110395(CBL),ENSG00000105647(PIK3R2),ENSG00000184557(SOCS3),ENSG00000196396(PTPN1),ENSG00000121879(PIK3CA),ENSG00000100030(MAPK1),ENSG00000181856(SLC2A4),ENSG00000108946(PRKAR1A),ENSG00000115904(SOS1),ENSG00000173281(PPP1R3B),	ENSG00000119729(RHOQ),ENSG00000177885(GRB2),ENSG00000185338(SOCS1),ENSG00000105647(PIK3R2),ENSG00000184557(SOCS3),ENSG00000173281(PPP1R3B),	ENSG00000180008(SOCS4),ENSG00000145675(PIK3R1),ENSG00000095637(SORBS1),ENSG00000156510(HKDC1),ENSG00000110395(CBL),ENSG00000196396(PTPN1),ENSG00000121879(PIK3CA),ENSG00000100030(MAPK1),ENSG00000181856(SLC2A4),ENSG00000108946(PRKAR1A),ENSG00000115904(SOS1),	2.35402	0.00120764	0.0164129
hsa05161	Hepatitis B	17	3	14	419	178	8877	ENSG00000118260(CREB1),ENSG00000166913(YWHAB),ENSG00000145675(PIK3R1),ENSG00000169429(CXCL8),ENSG00000177885(GRB2),ENSG00000120868(APAF1),ENSG00000243414(TICAM2),ENSG00000142798(HSPG2),ENSG00000105647(PIK3R2),ENSG00000121879(PIK3CA),ENSG00000171791(BCL2),ENSG00000133101(CCNA1),ENSG00000100030(MAPK1),ENSG00000100985(MMP9),ENSG00000115904(SOS1),ENSG00000026103(FAS),ENSG00000215301(DDX3X),	ENSG00000177885(GRB2),ENSG00000243414(TICAM2),ENSG00000105647(PIK3R2),	ENSG00000118260(CREB1),ENSG00000166913(YWHAB),ENSG00000145675(PIK3R1),ENSG00000169429(CXCL8),ENSG00000120868(APAF1),ENSG00000142798(HSPG2),ENSG00000121879(PIK3CA),ENSG00000171791(BCL2),ENSG00000133101(CCNA1),ENSG00000100030(MAPK1),ENSG00000100985(MMP9),ENSG00000115904(SOS1),ENSG00000026103(FAS),ENSG00000215301(DDX3X),	2.0234	0.00605027	0.0532068
hsa04360	Axon guidance	17	8	9	419	186	8877	ENSG00000133107(TRPC4),ENSG00000196935(SRGAP1),ENSG00000145675(PIK3R1),ENSG00000137843(PAK6),ENSG00000169242(EFNA1),ENSG00000165410(CFL2),ENSG00000128340(RAC2),ENSG00000105647(PIK3R2),ENSG00000114353(GNAI2),ENSG00000196358(NTNG2),ENSG00000121879(PIK3CA),ENSG00000167680(SEMA6B),ENSG00000178184(PARD6G),ENSG00000100030(MAPK1),ENSG00000077264(PAK3),ENSG00000259288(BUB1B-PAK6),ENSG00000136040(PLXNC1),	ENSG00000133107(TRPC4),ENSG00000169242(EFNA1),ENSG00000165410(CFL2),ENSG00000105647(PIK3R2),ENSG00000114353(GNAI2),ENSG00000167680(SEMA6B),ENSG00000178184(PARD6G),ENSG00000259288(BUB1B-PAK6),	ENSG00000196935(SRGAP1),ENSG00000145675(PIK3R1),ENSG00000137843(PAK6),ENSG00000128340(RAC2),ENSG00000196358(NTNG2),ENSG00000121879(PIK3CA),ENSG00000100030(MAPK1),ENSG00000077264(PAK3),ENSG00000136040(PLXNC1),	1.93637	0.00937094	0.0636798
hsa04144	Endocytosis	17	6	11	419	305	8877	ENSG00000204389(HSPA1A),ENSG00000039319(ZFYVE16),ENSG00000100385(IL2RB),ENSG00000069869(NEDD4),ENSG00000153317(ASAP1),ENSG00000075651(PLD1),ENSG00000108774(RAB5C),ENSG00000110395(CBL),ENSG00000157077(ZFYVE9),ENSG00000141480(ARRB2),ENSG00000178184(PARD6G),ENSG00000124198(ARFGEF2),ENSG00000139436(GIT2),ENSG00000006125(AP2B1),ENSG00000068078(FGFR3),ENSG00000131242(RAB11FIP4),ENSG00000126803(HSPA2),	ENSG00000204389(HSPA1A),ENSG00000108774(RAB5C),ENSG00000141480(ARRB2),ENSG00000178184(PARD6G),ENSG00000068078(FGFR3),ENSG00000126803(HSPA2),	ENSG00000039319(ZFYVE16),ENSG00000100385(IL2RB),ENSG00000069869(NEDD4),ENSG00000153317(ASAP1),ENSG00000075651(PLD1),ENSG00000110395(CBL),ENSG00000157077(ZFYVE9),ENSG00000124198(ARFGEF2),ENSG00000139436(GIT2),ENSG00000006125(AP2B1),ENSG00000131242(RAB11FIP4),	1.18087	0.416408	0.788013
hsa04611	Platelet activation	16	6	10	419	136	8877	ENSG00000108405(P2RX1),ENSG00000150995(ITPR1),ENSG00000145675(PIK3R1),ENSG00000259207(ITGB3),ENSG00000108821(COL1A1),ENSG00000172575(RASGRP1),ENSG00000164171(ITGA2),ENSG00000105647(PIK3R2),ENSG00000114353(GNAI2),ENSG00000121879(PIK3CA),ENSG00000168542(COL3A1),ENSG00000065534(MYLK),ENSG00000100030(MAPK1),ENSG00000058272(PPP1R12A),ENSG00000243708(PLA2G4B),ENSG00000077420(APBB1IP),	ENSG00000108405(P2RX1),ENSG00000108821(COL1A1),ENSG00000105647(PIK3R2),ENSG00000114353(GNAI2),ENSG00000168542(COL3A1),ENSG00000077420(APBB1IP),	ENSG00000150995(ITPR1),ENSG00000145675(PIK3R1),ENSG00000259207(ITGB3),ENSG00000172575(RASGRP1),ENSG00000164171(ITGA2),ENSG00000121879(PIK3CA),ENSG00000065534(MYLK),ENSG00000100030(MAPK1),ENSG00000058272(PPP1R12A),ENSG00000243708(PLA2G4B),	2.49249	0.000870564	0.0136999
hsa05226	Gastric cancer	16	8	8	419	162	8877	ENSG00000152284(TCF7L1),ENSG00000204231(RXRB),ENSG00000145675(PIK3R1),ENSG00000177885(GRB2),ENSG00000173801(JUP),ENSG00000105647(PIK3R2),ENSG00000138795(LEF1),ENSG00000121879(PIK3CA),ENSG00000171791(BCL2),ENSG00000100030(MAPK1),ENSG00000039068(CDH1),ENSG00000105550(FGF21),ENSG00000115904(SOS1),ENSG00000181274(FRAT2),ENSG00000188763(FZD9),ENSG00000103126(AXIN1),	ENSG00000152284(TCF7L1),ENSG00000204231(RXRB),ENSG00000177885(GRB2),ENSG00000173801(JUP),ENSG00000105647(PIK3R2),ENSG00000181274(FRAT2),ENSG00000188763(FZD9),ENSG00000103126(AXIN1),	ENSG00000145675(PIK3R1),ENSG00000138795(LEF1),ENSG00000121879(PIK3CA),ENSG00000171791(BCL2),ENSG00000100030(MAPK1),ENSG00000039068(CDH1),ENSG00000105550(FGF21),ENSG00000115904(SOS1),	2.09246	0.00537236	0.0518173
hsa05203	Viral carcinogenesis	16	5	11	419	265	8877	ENSG00000118260(CREB1),ENSG00000166913(YWHAB),ENSG00000048052(HDAC9),ENSG00000145675(PIK3R1),ENSG00000270882(H4C14),ENSG00000177885(GRB2),ENSG00000056558(TRAF1),ENSG00000105647(PIK3R2),ENSG00000162924(REL),ENSG00000121879(PIK3CA),ENSG00000158373(H2BC5),ENSG00000133101(CCNA1),ENSG00000197157(SND1),ENSG00000100030(MAPK1),ENSG00000215301(DDX3X),ENSG00000180596(H2BC4),	ENSG00000270882(H4C14),ENSG00000177885(GRB2),ENSG00000105647(PIK3R2),ENSG00000158373(H2BC5),ENSG00000180596(H2BC4),	ENSG00000118260(CREB1),ENSG00000166913(YWHAB),ENSG00000048052(HDAC9),ENSG00000145675(PIK3R1),ENSG00000056558(TRAF1),ENSG00000162924(REL),ENSG00000121879(PIK3CA),ENSG00000133101(CCNA1),ENSG00000197157(SND1),ENSG00000100030(MAPK1),ENSG00000215301(DDX3X),	1.27916	0.272715	0.566262
hsa05164	Influenza A	16	5	11	419	286	8877	ENSG00000204389(HSPA1A),ENSG00000121060(TRIM25),ENSG00000125538(IL1B),ENSG00000145675(PIK3R1),ENSG00000115008(IL1A),ENSG00000169429(CXCL8),ENSG00000204257(HLA-DMA),ENSG00000169245(CXCL10),ENSG00000105647(PIK3R2),ENSG00000184557(SOCS3),ENSG00000121879(PIK3CA),ENSG00000100030(MAPK1),ENSG00000179583(CIITA),ENSG00000157601(MX1),ENSG00000026103(FAS),ENSG00000126803(HSPA2),	ENSG00000204389(HSPA1A),ENSG00000105647(PIK3R2),ENSG00000184557(SOCS3),ENSG00000157601(MX1),ENSG00000126803(HSPA2),	ENSG00000121060(TRIM25),ENSG00000125538(IL1B),ENSG00000145675(PIK3R1),ENSG00000115008(IL1A),ENSG00000169429(CXCL8),ENSG00000204257(HLA-DMA),ENSG00000169245(CXCL10),ENSG00000121879(PIK3CA),ENSG00000100030(MAPK1),ENSG00000179583(CIITA),ENSG00000026103(FAS),	1.18524	0.416196	0.792629
hsa04725	Cholinergic synapse	15	5	10	419	121	8877	ENSG00000150995(ITPR1),ENSG00000118260(CREB1),ENSG00000145675(PIK3R1),ENSG00000088256(GNA11),ENSG00000168135(KCNJ4),ENSG00000168243(GNG4),ENSG00000105647(PIK3R2),ENSG00000114353(GNAI2),ENSG00000121879(PIK3CA),ENSG00000148408(CACNA1B),ENSG00000171791(BCL2),ENSG00000078369(GNB1),ENSG00000186469(GNG2),ENSG00000100030(MAPK1),ENSG00000114450(GNB4),	ENSG00000088256(GNA11),ENSG00000168135(KCNJ4),ENSG00000168243(GNG4),ENSG00000105647(PIK3R2),ENSG00000114353(GNAI2),	ENSG00000150995(ITPR1),ENSG00000118260(CREB1),ENSG00000145675(PIK3R1),ENSG00000121879(PIK3CA),ENSG00000148408(CACNA1B),ENSG00000171791(BCL2),ENSG00000078369(GNB1),ENSG00000186469(GNG2),ENSG00000100030(MAPK1),ENSG00000114450(GNB4),	2.62638	0.00069458	0.01298
hsa05160	Hepatitis C	15	6	9	419	170	8877	ENSG00000166913(YWHAB),ENSG00000145675(PIK3R1),ENSG00000177885(GRB2),ENSG00000120868(APAF1),ENSG00000169245(CXCL10),ENSG00000105647(PIK3R2),ENSG00000184557(SOCS3),ENSG00000121879(PIK3CA),ENSG00000185745(IFIT1),ENSG00000197822(OCLN),ENSG00000100030(MAPK1),ENSG00000131467(PSME3),ENSG00000157601(MX1),ENSG00000115904(SOS1),ENSG00000026103(FAS),	ENSG00000177885(GRB2),ENSG00000105647(PIK3R2),ENSG00000184557(SOCS3),ENSG00000185745(IFIT1),ENSG00000131467(PSME3),ENSG00000157601(MX1),	ENSG00000166913(YWHAB),ENSG00000145675(PIK3R1),ENSG00000120868(APAF1),ENSG00000169245(CXCL10),ENSG00000121879(PIK3CA),ENSG00000197822(OCLN),ENSG00000100030(MAPK1),ENSG00000115904(SOS1),ENSG00000026103(FAS),	1.86937	0.0185214	0.106498
hsa04915	Estrogen signaling pathway	15	6	9	419	172	8877	ENSG00000204389(HSPA1A),ENSG00000150995(ITPR1),ENSG00000118260(CREB1),ENSG00000145675(PIK3R1),ENSG00000177885(GRB2),ENSG00000105647(PIK3R2),ENSG00000114353(GNAI2),ENSG00000111057(KRT18),ENSG00000121879(PIK3CA),ENSG00000171791(BCL2),ENSG00000100030(MAPK1),ENSG00000100985(MMP9),ENSG00000171346(KRT15),ENSG00000115904(SOS1),ENSG00000126803(HSPA2),	ENSG00000204389(HSPA1A),ENSG00000177885(GRB2),ENSG00000105647(PIK3R2),ENSG00000114353(GNAI2),ENSG00000111057(KRT18),ENSG00000126803(HSPA2),	ENSG00000150995(ITPR1),ENSG00000118260(CREB1),ENSG00000145675(PIK3R1),ENSG00000121879(PIK3CA),ENSG00000171791(BCL2),ENSG00000100030(MAPK1),ENSG00000100985(MMP9),ENSG00000171346(KRT15),ENSG00000115904(SOS1),	1.84763	0.0204714	0.11129
hsa04020	Calcium signaling pathway	15	6	9	419	194	8877	ENSG00000108405(P2RX1),ENSG00000150995(ITPR1),ENSG00000176884(GRIN1),ENSG00000074370(ATP2A3),ENSG00000088256(GNA11),ENSG00000213906(LTB4R2),ENSG00000156049(GNA14),ENSG00000004468(CD38),ENSG00000136160(EDNRB),ENSG00000148408(CACNA1B),ENSG00000065534(MYLK),ENSG00000170214(ADRA1B),ENSG00000196639(HRH1),ENSG00000101470(TNNC2),ENSG00000043591(ADRB1),	ENSG00000108405(P2RX1),ENSG00000074370(ATP2A3),ENSG00000088256(GNA11),ENSG00000170214(ADRA1B),ENSG00000101470(TNNC2),ENSG00000043591(ADRB1),	ENSG00000150995(ITPR1),ENSG00000176884(GRIN1),ENSG00000213906(LTB4R2),ENSG00000156049(GNA14),ENSG00000004468(CD38),ENSG00000136160(EDNRB),ENSG00000148408(CACNA1B),ENSG00000065534(MYLK),ENSG00000196639(HRH1),	1.6381	0.0542229	0.205224
hsa05152	Tuberculosis	15	3	12	419	269	8877	ENSG00000118260(CREB1),ENSG00000125538(IL1B),ENSG00000169896(ITGAM),ENSG00000115008(IL1A),ENSG00000105929(ATP6V0A4),ENSG00000172216(CEBPB),ENSG00000204257(HLA-DMA),ENSG00000120868(APAF1),ENSG00000163131(CTSS),ENSG00000108774(RAB5C),ENSG00000171791(BCL2),ENSG00000100030(MAPK1),ENSG00000179583(CIITA),ENSG00000110944(IL23A),ENSG00000140678(ITGAX),	ENSG00000105929(ATP6V0A4),ENSG00000172216(CEBPB),ENSG00000108774(RAB5C),	ENSG00000118260(CREB1),ENSG00000125538(IL1B),ENSG00000169896(ITGAM),ENSG00000115008(IL1A),ENSG00000204257(HLA-DMA),ENSG00000120868(APAF1),ENSG00000163131(CTSS),ENSG00000171791(BCL2),ENSG00000100030(MAPK1),ENSG00000179583(CIITA),ENSG00000110944(IL23A),ENSG00000140678(ITGAX),	1.18138	0.431271	0.811007
hsa04371	Apelin signaling pathway	14	7	7	419	141	8877	ENSG00000150995(ITPR1),ENSG00000118523(CCN2),ENSG00000107796(ACTA2),ENSG00000168243(GNG4),ENSG00000158186(MRAS),ENSG00000114353(GNAI2),ENSG00000078369(GNB1),ENSG00000186469(GNG2),ENSG00000065534(MYLK),ENSG00000100030(MAPK1),ENSG00000213999(MEF2B),ENSG00000039068(CDH1),ENSG00000064489(BORCS8-MEF2B),ENSG00000114450(GNB4),	ENSG00000118523(CCN2),ENSG00000107796(ACTA2),ENSG00000168243(GNG4),ENSG00000158186(MRAS),ENSG00000114353(GNAI2),ENSG00000213999(MEF2B),ENSG00000064489(BORCS8-MEF2B),	ENSG00000150995(ITPR1),ENSG00000078369(GNB1),ENSG00000186469(GNG2),ENSG00000065534(MYLK),ENSG00000100030(MAPK1),ENSG00000039068(CDH1),ENSG00000114450(GNB4),	2.10359	0.00807287	0.061892
hsa05418	Fluid shear stress and atherosclerosis	14	3	11	419	150	8877	ENSG00000115884(SDC1),ENSG00000125538(IL1B),ENSG00000145675(PIK3R1),ENSG00000115008(IL1A),ENSG00000116044(NFE2L2),ENSG00000259207(ITGB3),ENSG00000125378(BMP4),ENSG00000128340(RAC2),ENSG00000105647(PIK3R2),ENSG00000121879(PIK3CA),ENSG00000171791(BCL2),ENSG00000197442(MAP3K5),ENSG00000100985(MMP9),ENSG00000162692(VCAM1),	ENSG00000115884(SDC1),ENSG00000125378(BMP4),ENSG00000105647(PIK3R2),	ENSG00000125538(IL1B),ENSG00000145675(PIK3R1),ENSG00000115008(IL1A),ENSG00000116044(NFE2L2),ENSG00000259207(ITGB3),ENSG00000128340(RAC2),ENSG00000121879(PIK3CA),ENSG00000171791(BCL2),ENSG00000197442(MAP3K5),ENSG00000100985(MMP9),ENSG00000162692(VCAM1),	1.97737	0.0138015	0.0878013
hsa05224	Breast cancer	14	6	8	419	163	8877	ENSG00000152284(TCF7L1),ENSG00000145675(PIK3R1),ENSG00000134250(NOTCH2),ENSG00000177885(GRB2),ENSG00000105647(PIK3R2),ENSG00000138795(LEF1),ENSG00000121879(PIK3CA),ENSG00000100030(MAPK1),ENSG00000139618(BRCA2),ENSG00000105550(FGF21),ENSG00000115904(SOS1),ENSG00000181274(FRAT2),ENSG00000188763(FZD9),ENSG00000103126(AXIN1),	ENSG00000152284(TCF7L1),ENSG00000177885(GRB2),ENSG00000105647(PIK3R2),ENSG00000181274(FRAT2),ENSG00000188763(FZD9),ENSG00000103126(AXIN1),	ENSG00000145675(PIK3R1),ENSG00000134250(NOTCH2),ENSG00000138795(LEF1),ENSG00000121879(PIK3CA),ENSG00000100030(MAPK1),ENSG00000139618(BRCA2),ENSG00000105550(FGF21),ENSG00000115904(SOS1),	1.81967	0.0273456	0.131876
hsa04022	cGMP-PKG signaling pathway	14	8	6	419	175	8877	ENSG00000150995(ITPR1),ENSG00000118260(CREB1),ENSG00000074370(ATP2A3),ENSG00000088256(GNA11),ENSG00000184160(ADRA2C),ENSG00000136160(EDNRB),ENSG00000114353(GNAI2),ENSG00000065534(MYLK),ENSG00000100030(MAPK1),ENSG00000058272(PPP1R12A),ENSG00000213999(MEF2B),ENSG00000170214(ADRA1B),ENSG00000064489(BORCS8-MEF2B),ENSG00000043591(ADRB1),	ENSG00000074370(ATP2A3),ENSG00000088256(GNA11),ENSG00000184160(ADRA2C),ENSG00000114353(GNAI2),ENSG00000213999(MEF2B),ENSG00000170214(ADRA1B),ENSG00000064489(BORCS8-MEF2B),ENSG00000043591(ADRB1),	ENSG00000150995(ITPR1),ENSG00000118260(CREB1),ENSG00000136160(EDNRB),ENSG00000065534(MYLK),ENSG00000100030(MAPK1),ENSG00000058272(PPP1R12A),	1.69489	0.0473615	0.193988
hsa04217	Necroptosis	14	5	9	419	176	8877	ENSG00000246705(H2AJ),ENSG00000272196(H2AC19),ENSG00000125538(IL1B),ENSG00000023445(BIRC3),ENSG00000115008(IL1A),ENSG00000135821(GLUL),ENSG00000275221(H2AC15),ENSG00000243414(TICAM2),ENSG00000087086(FTL),ENSG00000171791(BCL2),ENSG00000203812(H2AC18),ENSG00000243708(PLA2G4B),ENSG00000180573(H2AC6),ENSG00000026103(FAS),	ENSG00000246705(H2AJ),ENSG00000272196(H2AC19),ENSG00000243414(TICAM2),ENSG00000203812(H2AC18),ENSG00000180573(H2AC6),	ENSG00000125538(IL1B),ENSG00000023445(BIRC3),ENSG00000115008(IL1A),ENSG00000135821(GLUL),ENSG00000275221(H2AC15),ENSG00000087086(FTL),ENSG00000171791(BCL2),ENSG00000243708(PLA2G4B),ENSG00000026103(FAS),	1.68526	0.0494226	0.194439
hsa05225	Hepatocellular carcinoma	14	7	7	419	179	8877	ENSG00000152284(TCF7L1),ENSG00000145675(PIK3R1),ENSG00000116044(NFE2L2),ENSG00000189079(ARID2),ENSG00000177885(GRB2),ENSG00000105647(PIK3R2),ENSG00000138795(LEF1),ENSG00000121879(PIK3CA),ENSG00000167244(IGF2),ENSG00000100030(MAPK1),ENSG00000115904(SOS1),ENSG00000181274(FRAT2),ENSG00000188763(FZD9),ENSG00000103126(AXIN1),	ENSG00000152284(TCF7L1),ENSG00000177885(GRB2),ENSG00000105647(PIK3R2),ENSG00000167244(IGF2),ENSG00000181274(FRAT2),ENSG00000188763(FZD9),ENSG00000103126(AXIN1),	ENSG00000145675(PIK3R1),ENSG00000116044(NFE2L2),ENSG00000189079(ARID2),ENSG00000138795(LEF1),ENSG00000121879(PIK3CA),ENSG00000100030(MAPK1),ENSG00000115904(SOS1),	1.65702	0.0560061	0.206738
hsa04141	Protein processing in endoplasmic reticulum	14	8	6	419	190	8877	ENSG00000204389(HSPA1A),ENSG00000089597(GANAB),ENSG00000116044(NFE2L2),ENSG00000118217(ATF6),ENSG00000109501(WFS1),ENSG00000178607(ERN1),ENSG00000117643(MAN1C1),ENSG00000171791(BCL2),ENSG00000197930(ERO1A),ENSG00000197442(MAP3K5),ENSG00000138942(RNF185),ENSG00000116661(FBXO2),ENSG00000113615(SEC24A),ENSG00000126803(HSPA2),	ENSG00000204389(HSPA1A),ENSG00000089597(GANAB),ENSG00000109501(WFS1),ENSG00000117643(MAN1C1),ENSG00000197930(ERO1A),ENSG00000138942(RNF185),ENSG00000116661(FBXO2),ENSG00000126803(HSPA2),	ENSG00000116044(NFE2L2),ENSG00000118217(ATF6),ENSG00000178607(ERN1),ENSG00000171791(BCL2),ENSG00000197442(MAP3K5),ENSG00000113615(SEC24A),	1.56109	0.0856974	0.272591
hsa04380	Osteoclast differentiation	14	7	7	419	192	8877	ENSG00000130522(JUND),ENSG00000118260(CREB1),ENSG00000125538(IL1B),ENSG00000115641(FHL2),ENSG00000145675(PIK3R1),ENSG00000115008(IL1A),ENSG00000259207(ITGB3),ENSG00000177885(GRB2),ENSG00000185338(SOCS1),ENSG00000105647(PIK3R2),ENSG00000184557(SOCS3),ENSG00000121879(PIK3CA),ENSG00000100030(MAPK1),ENSG00000143387(CTSK),	ENSG00000130522(JUND),ENSG00000115641(FHL2),ENSG00000177885(GRB2),ENSG00000185338(SOCS1),ENSG00000105647(PIK3R2),ENSG00000184557(SOCS3),ENSG00000143387(CTSK),	ENSG00000118260(CREB1),ENSG00000125538(IL1B),ENSG00000145675(PIK3R1),ENSG00000115008(IL1A),ENSG00000259207(ITGB3),ENSG00000121879(PIK3CA),ENSG00000100030(MAPK1),	1.54482	0.0921025	0.281007
hsa04218	Cellular senescence	14	3	11	419	332	8877	ENSG00000149311(ATM),ENSG00000150995(ITPR1),ENSG00000133740(E2F5),ENSG00000145675(PIK3R1),ENSG00000115008(IL1A),ENSG00000169429(CXCL8),ENSG00000158186(MRAS),ENSG00000105647(PIK3R2),ENSG00000121879(PIK3CA),ENSG00000133101(CCNA1),ENSG00000163349(HIPK1),ENSG00000100030(MAPK1),ENSG00000146674(IGFBP3),ENSG00000134954(ETS1),	ENSG00000158186(MRAS),ENSG00000105647(PIK3R2),ENSG00000146674(IGFBP3),	ENSG00000149311(ATM),ENSG00000150995(ITPR1),ENSG00000133740(E2F5),ENSG00000145675(PIK3R1),ENSG00000115008(IL1A),ENSG00000169429(CXCL8),ENSG00000121879(PIK3CA),ENSG00000133101(CCNA1),ENSG00000163349(HIPK1),ENSG00000100030(MAPK1),ENSG00000134954(ETS1),	0.893392	1	1
hsa05221	Acute myeloid leukemia	13	4	9	419	68	8877	ENSG00000152284(TCF7L1),ENSG00000169896(ITGAM),ENSG00000145675(PIK3R1),ENSG00000177885(GRB2),ENSG00000173801(JUP),ENSG00000140379(BCL2A1),ENSG00000164400(CSF2),ENSG00000105647(PIK3R2),ENSG00000138795(LEF1),ENSG00000121879(PIK3CA),ENSG00000133101(CCNA1),ENSG00000100030(MAPK1),ENSG00000115904(SOS1),	ENSG00000152284(TCF7L1),ENSG00000177885(GRB2),ENSG00000173801(JUP),ENSG00000105647(PIK3R2),	ENSG00000169896(ITGAM),ENSG00000145675(PIK3R1),ENSG00000140379(BCL2A1),ENSG00000164400(CSF2),ENSG00000138795(LEF1),ENSG00000121879(PIK3CA),ENSG00000133101(CCNA1),ENSG00000100030(MAPK1),ENSG00000115904(SOS1),	4.05029	1.68e-05	0.00167792
hsa04512	ECM-receptor interaction	13	3	10	419	98	8877	ENSG00000115884(SDC1),ENSG00000259207(ITGB3),ENSG00000108821(COL1A1),ENSG00000005884(ITGA3),ENSG00000142798(HSPG2),ENSG00000164171(ITGA2),ENSG00000168477(TNXB),ENSG00000105855(ITGB8),ENSG00000173402(DAG1),ENSG00000159164(SV2A),ENSG00000213949(ITGA1),ENSG00000130702(LAMA5),ENSG00000049089(COL9A2),	ENSG00000115884(SDC1),ENSG00000108821(COL1A1),ENSG00000049089(COL9A2),	ENSG00000259207(ITGB3),ENSG00000005884(ITGA3),ENSG00000142798(HSPG2),ENSG00000164171(ITGA2),ENSG00000168477(TNXB),ENSG00000105855(ITGB8),ENSG00000173402(DAG1),ENSG00000159164(SV2A),ENSG00000213949(ITGA1),ENSG00000130702(LAMA5),	2.81041	0.000743327	0.0130738
hsa05215	Prostate cancer	13	3	10	419	101	8877	ENSG00000152284(TCF7L1),ENSG00000118260(CREB1),ENSG00000145675(PIK3R1),ENSG00000167034(NKX3-1),ENSG00000177885(GRB2),ENSG00000105647(PIK3R2),ENSG00000138795(LEF1),ENSG00000121879(PIK3CA),ENSG00000171791(BCL2),ENSG00000122861(PLAU),ENSG00000100030(MAPK1),ENSG00000100985(MMP9),ENSG00000115904(SOS1),	ENSG00000152284(TCF7L1),ENSG00000177885(GRB2),ENSG00000105647(PIK3R2),	ENSG00000118260(CREB1),ENSG00000145675(PIK3R1),ENSG00000167034(NKX3-1),ENSG00000138795(LEF1),ENSG00000121879(PIK3CA),ENSG00000171791(BCL2),ENSG00000122861(PLAU),ENSG00000100030(MAPK1),ENSG00000100985(MMP9),ENSG00000115904(SOS1),	2.72693	0.0009936	0.014147
hsa05146	Amoebiasis	13	5	8	419	106	8877	ENSG00000125538(IL1B),ENSG00000169896(ITGAM),ENSG00000145675(PIK3R1),ENSG00000088256(GNA11),ENSG00000169429(CXCL8),ENSG00000156049(GNA14),ENSG00000108821(COL1A1),ENSG00000108774(RAB5C),ENSG00000164400(CSF2),ENSG00000105647(PIK3R2),ENSG00000121879(PIK3CA),ENSG00000168542(COL3A1),ENSG00000130702(LAMA5),	ENSG00000088256(GNA11),ENSG00000108821(COL1A1),ENSG00000108774(RAB5C),ENSG00000105647(PIK3R2),ENSG00000168542(COL3A1),	ENSG00000125538(IL1B),ENSG00000169896(ITGAM),ENSG00000145675(PIK3R1),ENSG00000169429(CXCL8),ENSG00000156049(GNA14),ENSG00000164400(CSF2),ENSG00000121879(PIK3CA),ENSG00000130702(LAMA5),	2.5983	0.00156914	0.0195489
hsa04724	Glutamatergic synapse	13	3	10	419	118	8877	ENSG00000150995(ITPR1),ENSG00000176884(GRIN1),ENSG00000111371(SLC38A1),ENSG00000104888(SLC17A7),ENSG00000135821(GLUL),ENSG00000168243(GNG4),ENSG00000075651(PLD1),ENSG00000114353(GNAI2),ENSG00000078369(GNB1),ENSG00000186469(GNG2),ENSG00000100030(MAPK1),ENSG00000243708(PLA2G4B),ENSG00000114450(GNB4),	ENSG00000104888(SLC17A7),ENSG00000168243(GNG4),ENSG00000114353(GNAI2),	ENSG00000150995(ITPR1),ENSG00000176884(GRIN1),ENSG00000111371(SLC38A1),ENSG00000135821(GLUL),ENSG00000075651(PLD1),ENSG00000078369(GNB1),ENSG00000186469(GNG2),ENSG00000100030(MAPK1),ENSG00000243708(PLA2G4B),ENSG00000114450(GNB4),	2.33407	0.00416706	0.0415317
hsa04932	Non-alcoholic fatty liver disease (NAFLD)	13	4	9	419	178	8877	ENSG00000125538(IL1B),ENSG00000145675(PIK3R1),ENSG00000115008(IL1A),ENSG00000169429(CXCL8),ENSG00000009950(MLXIPL),ENSG00000165806(CASP7),ENSG00000105647(PIK3R2),ENSG00000178607(ERN1),ENSG00000184557(SOCS3),ENSG00000121879(PIK3CA),ENSG00000197442(MAP3K5),ENSG00000160712(IL6R),ENSG00000026103(FAS),	ENSG00000165806(CASP7),ENSG00000105647(PIK3R2),ENSG00000184557(SOCS3),ENSG00000160712(IL6R),	ENSG00000125538(IL1B),ENSG00000145675(PIK3R1),ENSG00000115008(IL1A),ENSG00000169429(CXCL8),ENSG00000009950(MLXIPL),ENSG00000178607(ERN1),ENSG00000121879(PIK3CA),ENSG00000197442(MAP3K5),ENSG00000026103(FAS),	1.5473	0.100229	0.299686
hsa05010	Alzheimer disease	13	3	10	419	199	8877	ENSG00000150995(ITPR1),ENSG00000176884(GRIN1),ENSG00000074370(ATP2A3),ENSG00000125538(IL1B),ENSG00000133318(RTN3),ENSG00000154518(ATP5MC3),ENSG00000118217(ATF6),ENSG00000120868(APAF1),ENSG00000165806(CASP7),ENSG00000178607(ERN1),ENSG00000138613(APH1B),ENSG00000100030(MAPK1),ENSG00000026103(FAS),	ENSG00000074370(ATP2A3),ENSG00000165806(CASP7),ENSG00000138613(APH1B),	ENSG00000150995(ITPR1),ENSG00000176884(GRIN1),ENSG00000125538(IL1B),ENSG00000133318(RTN3),ENSG00000154518(ATP5MC3),ENSG00000118217(ATF6),ENSG00000120868(APAF1),ENSG00000178607(ERN1),ENSG00000100030(MAPK1),ENSG00000026103(FAS),	1.38402	0.198193	0.448938
hsa05167	Kaposi sarcoma-associated herpesvirus infection	13	2	11	419	241	8877	ENSG00000150995(ITPR1),ENSG00000118260(CREB1),ENSG00000145675(PIK3R1),ENSG00000169429(CXCL8),ENSG00000168243(GNG4),ENSG00000164400(CSF2),ENSG00000105647(PIK3R2),ENSG00000121879(PIK3CA),ENSG00000078369(GNB1),ENSG00000186469(GNG2),ENSG00000100030(MAPK1),ENSG00000026103(FAS),ENSG00000114450(GNB4),	ENSG00000168243(GNG4),ENSG00000105647(PIK3R2),	ENSG00000150995(ITPR1),ENSG00000118260(CREB1),ENSG00000145675(PIK3R1),ENSG00000169429(CXCL8),ENSG00000164400(CSF2),ENSG00000121879(PIK3CA),ENSG00000078369(GNB1),ENSG00000186469(GNG2),ENSG00000100030(MAPK1),ENSG00000026103(FAS),ENSG00000114450(GNB4),	1.14282	0.518718	0.901725
hsa04080	Neuroactive ligand-receptor interaction	13	8	5	419	362	8877	ENSG00000108405(P2RX1),ENSG00000176884(GRIN1),ENSG00000213906(LTB4R2),ENSG00000178623(GPR35),ENSG00000184160(ADRA2C),ENSG00000069696(DRD4),ENSG00000136160(EDNRB),ENSG00000258839(MC1R),ENSG00000010310(GIPR),ENSG00000139679(LPAR6),ENSG00000170214(ADRA1B),ENSG00000196639(HRH1),ENSG00000043591(ADRB1),	ENSG00000108405(P2RX1),ENSG00000178623(GPR35),ENSG00000184160(ADRA2C),ENSG00000069696(DRD4),ENSG00000010310(GIPR),ENSG00000139679(LPAR6),ENSG00000170214(ADRA1B),ENSG00000043591(ADRB1),	ENSG00000176884(GRIN1),ENSG00000213906(LTB4R2),ENSG00000136160(EDNRB),ENSG00000258839(MC1R),ENSG00000196639(HRH1),	0.760829	1	1
hsa05166	Human T-cell leukemia virus 1 infection	13	3	10	419	362	8877	ENSG00000149311(ATM),ENSG00000118260(CREB1),ENSG00000145675(PIK3R1),ENSG00000100385(IL2RB),ENSG00000204257(HLA-DMA),ENSG00000166710(B2M),ENSG00000164400(CSF2),ENSG00000105647(PIK3R2),ENSG00000121879(PIK3CA),ENSG00000133101(CCNA1),ENSG00000100030(MAPK1),ENSG00000123080(CDKN2C),ENSG00000134954(ETS1),	ENSG00000166710(B2M),ENSG00000105647(PIK3R2),ENSG00000123080(CDKN2C),	ENSG00000149311(ATM),ENSG00000118260(CREB1),ENSG00000145675(PIK3R1),ENSG00000100385(IL2RB),ENSG00000204257(HLA-DMA),ENSG00000164400(CSF2),ENSG00000121879(PIK3CA),ENSG00000133101(CCNA1),ENSG00000100030(MAPK1),ENSG00000134954(ETS1),	0.760829	1	1
hsa04350	TGF-beta signaling pathway	12	8	4	419	99	8877	ENSG00000125968(ID1),ENSG00000039319(ZFYVE16),ENSG00000133740(E2F5),ENSG00000172201(ID4),ENSG00000118707(TGIF2),ENSG00000095739(BAMBI),ENSG00000125378(BMP4),ENSG00000117318(ID3),ENSG00000157077(ZFYVE9),ENSG00000100030(MAPK1),ENSG00000158747(NBL1),ENSG00000135503(ACVR1B),	ENSG00000125968(ID1),ENSG00000172201(ID4),ENSG00000118707(TGIF2),ENSG00000095739(BAMBI),ENSG00000125378(BMP4),ENSG00000117318(ID3),ENSG00000158747(NBL1),ENSG00000135503(ACVR1B),	ENSG00000039319(ZFYVE16),ENSG00000133740(E2F5),ENSG00000157077(ZFYVE9),ENSG00000100030(MAPK1),	2.56802	0.00247595	0.0284734
hsa04660	T cell receptor signaling pathway	12	4	8	419	115	8877	ENSG00000145675(PIK3R1),ENSG00000137843(PAK6),ENSG00000177885(GRB2),ENSG00000172575(RASGRP1),ENSG00000164400(CSF2),ENSG00000105647(PIK3R2),ENSG00000121879(PIK3CA),ENSG00000213658(LAT),ENSG00000100030(MAPK1),ENSG00000077264(PAK3),ENSG00000115904(SOS1),ENSG00000259288(BUB1B-PAK6),	ENSG00000177885(GRB2),ENSG00000105647(PIK3R2),ENSG00000213658(LAT),ENSG00000259288(BUB1B-PAK6),	ENSG00000145675(PIK3R1),ENSG00000137843(PAK6),ENSG00000172575(RASGRP1),ENSG00000164400(CSF2),ENSG00000121879(PIK3CA),ENSG00000100030(MAPK1),ENSG00000077264(PAK3),ENSG00000115904(SOS1),	2.21073	0.00868198	0.0633149
hsa04928	Parathyroid hormone synthesis, secretion and action	12	6	6	419	117	8877	ENSG00000150995(ITPR1),ENSG00000130522(JUND),ENSG00000118260(CREB1),ENSG00000204231(RXRB),ENSG00000088256(GNA11),ENSG00000170776(AKAP13),ENSG00000075651(PLD1),ENSG00000114353(GNAI2),ENSG00000171791(BCL2),ENSG00000141480(ARRB2),ENSG00000100030(MAPK1),ENSG00000204103(MAFB),	ENSG00000130522(JUND),ENSG00000204231(RXRB),ENSG00000088256(GNA11),ENSG00000114353(GNAI2),ENSG00000141480(ARRB2),ENSG00000204103(MAFB),	ENSG00000150995(ITPR1),ENSG00000118260(CREB1),ENSG00000170776(AKAP13),ENSG00000075651(PLD1),ENSG00000171791(BCL2),ENSG00000100030(MAPK1),	2.17294	0.0099661	0.0662192
hsa04064	NF-kappa B signaling pathway	12	2	10	419	129	8877	ENSG00000149311(ATM),ENSG00000121060(TRIM25),ENSG00000125538(IL1B),ENSG00000023445(BIRC3),ENSG00000169429(CXCL8),ENSG00000140379(BCL2A1),ENSG00000243414(TICAM2),ENSG00000056558(TRAF1),ENSG00000171791(BCL2),ENSG00000122861(PLAU),ENSG00000213658(LAT),ENSG00000162692(VCAM1),	ENSG00000243414(TICAM2),ENSG00000213658(LAT),	ENSG00000149311(ATM),ENSG00000121060(TRIM25),ENSG00000125538(IL1B),ENSG00000023445(BIRC3),ENSG00000169429(CXCL8),ENSG00000140379(BCL2A1),ENSG00000056558(TRAF1),ENSG00000171791(BCL2),ENSG00000122861(PLAU),ENSG00000162692(VCAM1),	1.97081	0.0211847	0.109211
hsa04071	Sphingolipid signaling pathway	12	3	9	419	133	8877	ENSG00000145675(PIK3R1),ENSG00000075651(PLD1),ENSG00000128340(RAC2),ENSG00000105647(PIK3R2),ENSG00000164023(SGMS2),ENSG00000114353(GNAI2),ENSG00000121879(PIK3CA),ENSG00000171791(BCL2),ENSG00000197442(MAP3K5),ENSG00000100030(MAPK1),ENSG00000126821(SGPP1),ENSG00000139624(CERS5),	ENSG00000105647(PIK3R2),ENSG00000114353(GNAI2),ENSG00000139624(CERS5),	ENSG00000145675(PIK3R1),ENSG00000075651(PLD1),ENSG00000128340(RAC2),ENSG00000164023(SGMS2),ENSG00000121879(PIK3CA),ENSG00000171791(BCL2),ENSG00000197442(MAP3K5),ENSG00000100030(MAPK1),ENSG00000126821(SGPP1),	1.91153	0.0265574	0.130175
hsa04310	Wnt signaling pathway	12	7	5	419	172	8877	ENSG00000152284(TCF7L1),ENSG00000163904(SENP2),ENSG00000178585(CTNNBIP1),ENSG00000095739(BAMBI),ENSG00000205213(LGR4),ENSG00000128340(RAC2),ENSG00000138795(LEF1),ENSG00000173218(VANGL1),ENSG00000147655(RSPO2),ENSG00000181274(FRAT2),ENSG00000188763(FZD9),ENSG00000103126(AXIN1),	ENSG00000152284(TCF7L1),ENSG00000178585(CTNNBIP1),ENSG00000095739(BAMBI),ENSG00000147655(RSPO2),ENSG00000181274(FRAT2),ENSG00000188763(FZD9),ENSG00000103126(AXIN1),	ENSG00000163904(SENP2),ENSG00000205213(LGR4),ENSG00000128340(RAC2),ENSG00000138795(LEF1),ENSG00000173218(VANGL1),	1.4781	0.145148	0.377386
hsa04934	Cushing syndrome	12	6	6	419	176	8877	ENSG00000152284(TCF7L1),ENSG00000150995(ITPR1),ENSG00000118260(CREB1),ENSG00000088256(GNA11),ENSG00000114353(GNAI2),ENSG00000138795(LEF1),ENSG00000144959(NCEH1),ENSG00000118058(KMT2A),ENSG00000100030(MAPK1),ENSG00000188763(FZD9),ENSG00000123080(CDKN2C),ENSG00000103126(AXIN1),	ENSG00000152284(TCF7L1),ENSG00000088256(GNA11),ENSG00000114353(GNAI2),ENSG00000188763(FZD9),ENSG00000123080(CDKN2C),ENSG00000103126(AXIN1),	ENSG00000150995(ITPR1),ENSG00000118260(CREB1),ENSG00000138795(LEF1),ENSG00000144959(NCEH1),ENSG00000118058(KMT2A),ENSG00000100030(MAPK1),	1.44451	0.165739	0.402894
hsa04640	Hematopoietic cell lineage	12	1	11	419	185	8877	ENSG00000125538(IL1B),ENSG00000169896(ITGAM),ENSG00000115008(IL1A),ENSG00000108342(CSF3),ENSG00000259207(ITGB3),ENSG00000204257(HLA-DMA),ENSG00000005884(ITGA3),ENSG00000004468(CD38),ENSG00000164171(ITGA2),ENSG00000164400(CSF2),ENSG00000160712(IL6R),ENSG00000213949(ITGA1),	ENSG00000160712(IL6R),	ENSG00000125538(IL1B),ENSG00000169896(ITGAM),ENSG00000115008(IL1A),ENSG00000108342(CSF3),ENSG00000259207(ITGB3),ENSG00000204257(HLA-DMA),ENSG00000005884(ITGA3),ENSG00000004468(CD38),ENSG00000164171(ITGA2),ENSG00000164400(CSF2),ENSG00000213949(ITGA1),	1.37424	0.218456	0.483839
hsa04024	cAMP signaling pathway	12	4	8	419	222	8877	ENSG00000118260(CREB1),ENSG00000176884(GRIN1),ENSG00000145675(PIK3R1),ENSG00000075651(PLD1),ENSG00000128340(RAC2),ENSG00000105647(PIK3R2),ENSG00000114353(GNAI2),ENSG00000121879(PIK3CA),ENSG00000010310(GIPR),ENSG00000100030(MAPK1),ENSG00000058272(PPP1R12A),ENSG00000043591(ADRB1),	ENSG00000105647(PIK3R2),ENSG00000114353(GNAI2),ENSG00000010310(GIPR),ENSG00000043591(ADRB1),	ENSG00000118260(CREB1),ENSG00000176884(GRIN1),ENSG00000145675(PIK3R1),ENSG00000075651(PLD1),ENSG00000128340(RAC2),ENSG00000121879(PIK3CA),ENSG00000100030(MAPK1),ENSG00000058272(PPP1R12A),	1.1452	0.520591	0.89975
hsa05169	Epstein-Barr virus infection	12	3	9	419	352	8877	ENSG00000145675(PIK3R1),ENSG00000204257(HLA-DMA),ENSG00000069869(NEDD4),ENSG00000120868(APAF1),ENSG00000166710(B2M),ENSG00000169245(CXCL10),ENSG00000105647(PIK3R2),ENSG00000121879(PIK3CA),ENSG00000171791(BCL2),ENSG00000133101(CCNA1),ENSG00000026103(FAS),ENSG00000164105(SAP30),	ENSG00000166710(B2M),ENSG00000105647(PIK3R2),ENSG00000164105(SAP30),	ENSG00000145675(PIK3R1),ENSG00000204257(HLA-DMA),ENSG00000069869(NEDD4),ENSG00000120868(APAF1),ENSG00000169245(CXCL10),ENSG00000121879(PIK3CA),ENSG00000171791(BCL2),ENSG00000133101(CCNA1),ENSG00000026103(FAS),	0.722255	1	1
hsa04930	Type II diabetes mellitus	11	4	7	419	56	8877	ENSG00000180008(SOCS4),ENSG00000145675(PIK3R1),ENSG00000156510(HKDC1),ENSG00000185338(SOCS1),ENSG00000105647(PIK3R2),ENSG00000184557(SOCS3),ENSG00000121879(PIK3CA),ENSG00000148408(CACNA1B),ENSG00000182759(MAFA),ENSG00000100030(MAPK1),ENSG00000181856(SLC2A4),	ENSG00000185338(SOCS1),ENSG00000105647(PIK3R2),ENSG00000184557(SOCS3),ENSG00000182759(MAFA),	ENSG00000180008(SOCS4),ENSG00000145675(PIK3R1),ENSG00000156510(HKDC1),ENSG00000121879(PIK3CA),ENSG00000148408(CACNA1B),ENSG00000100030(MAPK1),ENSG00000181856(SLC2A4),	4.16157	4.85e-05	0.00241865
hsa05211	Renal cell carcinoma	11	3	8	419	72	8877	ENSG00000145675(PIK3R1),ENSG00000137843(PAK6),ENSG00000177885(GRB2),ENSG00000105647(PIK3R2),ENSG00000121879(PIK3CA),ENSG00000100030(MAPK1),ENSG00000077264(PAK3),ENSG00000115904(SOS1),ENSG00000172379(ARNT2),ENSG00000134954(ETS1),ENSG00000259288(BUB1B-PAK6),	ENSG00000177885(GRB2),ENSG00000105647(PIK3R2),ENSG00000259288(BUB1B-PAK6),	ENSG00000145675(PIK3R1),ENSG00000137843(PAK6),ENSG00000121879(PIK3CA),ENSG00000100030(MAPK1),ENSG00000077264(PAK3),ENSG00000115904(SOS1),ENSG00000172379(ARNT2),ENSG00000134954(ETS1),	3.23677	0.000492076	0.0105093
hsa05412	Arrhythmogenic right ventricular cardiomyopathy (ARVC)	11	2	9	419	74	8877	ENSG00000152284(TCF7L1),ENSG00000096696(DSP),ENSG00000259207(ITGB3),ENSG00000005884(ITGA3),ENSG00000173801(JUP),ENSG00000164171(ITGA2),ENSG00000138795(LEF1),ENSG00000105855(ITGB8),ENSG00000142408(CACNG8),ENSG00000173402(DAG1),ENSG00000213949(ITGA1),	ENSG00000152284(TCF7L1),ENSG00000173801(JUP),	ENSG00000096696(DSP),ENSG00000259207(ITGB3),ENSG00000005884(ITGA3),ENSG00000164171(ITGA2),ENSG00000138795(LEF1),ENSG00000105855(ITGB8),ENSG00000142408(CACNG8),ENSG00000173402(DAG1),ENSG00000213949(ITGA1),	3.14929	0.000626646	0.0124911
hsa01524	Platinum drug resistance	11	1	10	419	76	8877	ENSG00000149311(ATM),ENSG00000023445(BIRC3),ENSG00000145675(PIK3R1),ENSG00000120868(APAF1),ENSG00000105647(PIK3R2),ENSG00000121879(PIK3CA),ENSG00000171791(BCL2),ENSG00000009413(REV3L),ENSG00000197442(MAP3K5),ENSG00000100030(MAPK1),ENSG00000026103(FAS),	ENSG00000105647(PIK3R2),	ENSG00000149311(ATM),ENSG00000023445(BIRC3),ENSG00000145675(PIK3R1),ENSG00000120868(APAF1),ENSG00000121879(PIK3CA),ENSG00000171791(BCL2),ENSG00000009413(REV3L),ENSG00000197442(MAP3K5),ENSG00000100030(MAPK1),ENSG00000026103(FAS),	3.06642	0.000791122	0.0131414
hsa05210	Colorectal cancer	11	4	7	419	88	8877	ENSG00000152284(TCF7L1),ENSG00000145675(PIK3R1),ENSG00000177885(GRB2),ENSG00000128340(RAC2),ENSG00000105647(PIK3R2),ENSG00000138795(LEF1),ENSG00000121879(PIK3CA),ENSG00000171791(BCL2),ENSG00000100030(MAPK1),ENSG00000115904(SOS1),ENSG00000103126(AXIN1),	ENSG00000152284(TCF7L1),ENSG00000177885(GRB2),ENSG00000105647(PIK3R2),ENSG00000103126(AXIN1),	ENSG00000145675(PIK3R1),ENSG00000128340(RAC2),ENSG00000138795(LEF1),ENSG00000121879(PIK3CA),ENSG00000171791(BCL2),ENSG00000100030(MAPK1),ENSG00000115904(SOS1),	2.64827	0.00273233	0.0302581
hsa05133	Pertussis	11	5	6	419	96	8877	ENSG00000125538(IL1B),ENSG00000169896(ITGAM),ENSG00000115008(IL1A),ENSG00000169429(CXCL8),ENSG00000165806(CASP7),ENSG00000243414(TICAM2),ENSG00000165410(CFL2),ENSG00000114353(GNAI2),ENSG00000124875(CXCL6),ENSG00000100030(MAPK1),ENSG00000110944(IL23A),	ENSG00000165806(CASP7),ENSG00000243414(TICAM2),ENSG00000165410(CFL2),ENSG00000114353(GNAI2),ENSG00000124875(CXCL6),	ENSG00000125538(IL1B),ENSG00000169896(ITGAM),ENSG00000115008(IL1A),ENSG00000169429(CXCL8),ENSG00000100030(MAPK1),ENSG00000110944(IL23A),	2.42758	0.00549946	0.0513856
hsa05222	Small cell lung cancer	11	2	9	419	101	8877	ENSG00000204231(RXRB),ENSG00000023445(BIRC3),ENSG00000145675(PIK3R1),ENSG00000005884(ITGA3),ENSG00000120868(APAF1),ENSG00000164171(ITGA2),ENSG00000056558(TRAF1),ENSG00000105647(PIK3R2),ENSG00000121879(PIK3CA),ENSG00000171791(BCL2),ENSG00000130702(LAMA5),	ENSG00000204231(RXRB),ENSG00000105647(PIK3R2),	ENSG00000023445(BIRC3),ENSG00000145675(PIK3R1),ENSG00000005884(ITGA3),ENSG00000120868(APAF1),ENSG00000164171(ITGA2),ENSG00000056558(TRAF1),ENSG00000121879(PIK3CA),ENSG00000171791(BCL2),ENSG00000130702(LAMA5),	2.3074	0.00816052	0.0609999
hsa04657	IL-17 signaling pathway	11	3	8	419	111	8877	ENSG00000130522(JUND),ENSG00000125538(IL1B),ENSG00000108342(CSF3),ENSG00000169429(CXCL8),ENSG00000172216(CEBPB),ENSG00000169245(CXCL10),ENSG00000164400(CSF2),ENSG00000124875(CXCL6),ENSG00000115009(CCL20),ENSG00000100030(MAPK1),ENSG00000100985(MMP9),	ENSG00000130522(JUND),ENSG00000172216(CEBPB),ENSG00000124875(CXCL6),	ENSG00000125538(IL1B),ENSG00000108342(CSF3),ENSG00000169429(CXCL8),ENSG00000169245(CXCL10),ENSG00000164400(CSF2),ENSG00000115009(CCL20),ENSG00000100030(MAPK1),ENSG00000100985(MMP9),	2.09953	0.0165253	0.0968839
hsa04933	AGE-RAGE signaling pathway in diabetic complications	11	3	8	419	115	8877	ENSG00000125538(IL1B),ENSG00000145675(PIK3R1),ENSG00000115008(IL1A),ENSG00000169429(CXCL8),ENSG00000108821(COL1A1),ENSG00000105647(PIK3R2),ENSG00000121879(PIK3CA),ENSG00000171791(BCL2),ENSG00000168542(COL3A1),ENSG00000100030(MAPK1),ENSG00000162692(VCAM1),	ENSG00000108821(COL1A1),ENSG00000105647(PIK3R2),ENSG00000168542(COL3A1),	ENSG00000125538(IL1B),ENSG00000145675(PIK3R1),ENSG00000115008(IL1A),ENSG00000169429(CXCL8),ENSG00000121879(PIK3CA),ENSG00000171791(BCL2),ENSG00000100030(MAPK1),ENSG00000162692(VCAM1),	2.0265	0.0213172	0.108031
hsa04931	Insulin resistance	11	4	7	419	123	8877	ENSG00000118260(CREB1),ENSG00000145675(PIK3R1),ENSG00000009950(MLXIPL),ENSG00000131459(GFPT2),ENSG00000105647(PIK3R2),ENSG00000184557(SOCS3),ENSG00000196396(PTPN1),ENSG00000121879(PIK3CA),ENSG00000101255(TRIB3),ENSG00000181856(SLC2A4),ENSG00000173281(PPP1R3B),	ENSG00000105647(PIK3R2),ENSG00000184557(SOCS3),ENSG00000101255(TRIB3),ENSG00000173281(PPP1R3B),	ENSG00000118260(CREB1),ENSG00000145675(PIK3R1),ENSG00000009950(MLXIPL),ENSG00000131459(GFPT2),ENSG00000196396(PTPN1),ENSG00000121879(PIK3CA),ENSG00000181856(SLC2A4),	1.8947	0.0340359	0.159011
hsa04722	Neurotrophin signaling pathway	11	3	8	419	124	8877	ENSG00000134243(SORT1),ENSG00000111252(SH2B3),ENSG00000145675(PIK3R1),ENSG00000177885(GRB2),ENSG00000111348(ARHGDIB),ENSG00000105647(PIK3R2),ENSG00000121879(PIK3CA),ENSG00000171791(BCL2),ENSG00000197442(MAP3K5),ENSG00000100030(MAPK1),ENSG00000115904(SOS1),	ENSG00000177885(GRB2),ENSG00000111348(ARHGDIB),ENSG00000105647(PIK3R2),	ENSG00000134243(SORT1),ENSG00000111252(SH2B3),ENSG00000145675(PIK3R1),ENSG00000121879(PIK3CA),ENSG00000171791(BCL2),ENSG00000197442(MAP3K5),ENSG00000100030(MAPK1),ENSG00000115904(SOS1),	1.87942	0.0359567	0.165401
hsa04919	Thyroid hormone signaling pathway	11	4	7	419	131	8877	ENSG00000204231(RXRB),ENSG00000145675(PIK3R1),ENSG00000112394(SLC16A10),ENSG00000134250(NOTCH2),ENSG00000259207(ITGB3),ENSG00000125378(BMP4),ENSG00000144893(MED12L),ENSG00000105647(PIK3R2),ENSG00000121879(PIK3CA),ENSG00000211448(DIO2),ENSG00000100030(MAPK1),	ENSG00000204231(RXRB),ENSG00000125378(BMP4),ENSG00000105647(PIK3R2),ENSG00000211448(DIO2),	ENSG00000145675(PIK3R1),ENSG00000112394(SLC16A10),ENSG00000134250(NOTCH2),ENSG00000259207(ITGB3),ENSG00000144893(MED12L),ENSG00000121879(PIK3CA),ENSG00000100030(MAPK1),	1.77899	0.0517392	0.200909
hsa04120	Ubiquitin mediated proteolysis	11	4	7	419	140	8877	ENSG00000023445(BIRC3),ENSG00000104343(UBE2W),ENSG00000166266(CUL5),ENSG00000069869(NEDD4),ENSG00000185338(SOCS1),ENSG00000086758(HUWE1),ENSG00000110395(CBL),ENSG00000119401(TRIM32),ENSG00000184557(SOCS3),ENSG00000008853(RHOBTB2),ENSG00000116661(FBXO2),	ENSG00000185338(SOCS1),ENSG00000184557(SOCS3),ENSG00000008853(RHOBTB2),ENSG00000116661(FBXO2),	ENSG00000023445(BIRC3),ENSG00000104343(UBE2W),ENSG00000166266(CUL5),ENSG00000069869(NEDD4),ENSG00000086758(HUWE1),ENSG00000110395(CBL),ENSG00000119401(TRIM32),	1.66463	0.078746	0.255924
hsa04728	Dopaminergic synapse	11	4	7	419	142	8877	ENSG00000150995(ITPR1),ENSG00000118260(CREB1),ENSG00000134852(CLOCK),ENSG00000168243(GNG4),ENSG00000069696(DRD4),ENSG00000114353(GNAI2),ENSG00000148408(CACNA1B),ENSG00000078369(GNB1),ENSG00000186469(GNG2),ENSG00000141480(ARRB2),ENSG00000114450(GNB4),	ENSG00000168243(GNG4),ENSG00000069696(DRD4),ENSG00000114353(GNAI2),ENSG00000141480(ARRB2),	ENSG00000150995(ITPR1),ENSG00000118260(CREB1),ENSG00000134852(CLOCK),ENSG00000148408(CACNA1B),ENSG00000078369(GNB1),ENSG00000186469(GNG2),ENSG00000114450(GNB4),	1.64118	0.085877	0.270287
hsa04072	Phospholipase D signaling pathway	11	4	7	419	159	8877	ENSG00000145675(PIK3R1),ENSG00000169429(CXCL8),ENSG00000177885(GRB2),ENSG00000075651(PLD1),ENSG00000158186(MRAS),ENSG00000105647(PIK3R2),ENSG00000121879(PIK3CA),ENSG00000100030(MAPK1),ENSG00000139679(LPAR6),ENSG00000243708(PLA2G4B),ENSG00000115904(SOS1),	ENSG00000177885(GRB2),ENSG00000158186(MRAS),ENSG00000105647(PIK3R2),ENSG00000139679(LPAR6),	ENSG00000145675(PIK3R1),ENSG00000169429(CXCL8),ENSG00000075651(PLD1),ENSG00000121879(PIK3CA),ENSG00000100030(MAPK1),ENSG00000243708(PLA2G4B),ENSG00000115904(SOS1),	1.46571	0.16482	0.407283
hsa05323	Rheumatoid arthritis	11	4	7	419	202	8877	ENSG00000125538(IL1B),ENSG00000115008(IL1A),ENSG00000105929(ATP6V0A4),ENSG00000169429(CXCL8),ENSG00000204257(HLA-DMA),ENSG00000161955(TNFSF13),ENSG00000164400(CSF2),ENSG00000124875(CXCL6),ENSG00000115009(CCL20),ENSG00000143387(CTSK),ENSG00000110944(IL23A),	ENSG00000105929(ATP6V0A4),ENSG00000161955(TNFSF13),ENSG00000124875(CXCL6),ENSG00000143387(CTSK),	ENSG00000125538(IL1B),ENSG00000115008(IL1A),ENSG00000169429(CXCL8),ENSG00000204257(HLA-DMA),ENSG00000164400(CSF2),ENSG00000115009(CCL20),ENSG00000110944(IL23A),	1.1537	0.511761	0.894834
hsa05322	Systemic lupus erythematosus	11	9	2	419	239	8877	ENSG00000246705(H2AJ),ENSG00000272196(H2AC19),ENSG00000270882(H4C14),ENSG00000204257(HLA-DMA),ENSG00000275221(H2AC15),ENSG00000203812(H2AC18),ENSG00000158373(H2BC5),ENSG00000274267(HIST1H3B),ENSG00000180573(H2AC6),ENSG00000275714(H3C1),ENSG00000180596(H2BC4),	ENSG00000246705(H2AJ),ENSG00000272196(H2AC19),ENSG00000270882(H4C14),ENSG00000203812(H2AC18),ENSG00000158373(H2BC5),ENSG00000274267(HIST1H3B),ENSG00000180573(H2AC6),ENSG00000275714(H3C1),ENSG00000180596(H2BC4),	ENSG00000204257(HLA-DMA),ENSG00000275221(H2AC15),	0.975095	1	1
hsa04145	Phagosome	11	4	7	419	315	8877	ENSG00000169896(ITGAM),ENSG00000105929(ATP6V0A4),ENSG00000259207(ITGB3),ENSG00000204257(HLA-DMA),ENSG00000163131(CTSS),ENSG00000258947(TUBB3),ENSG00000108774(RAB5C),ENSG00000164171(ITGA2),ENSG00000127824(TUBA4A),ENSG00000115020(PIKFYVE),ENSG00000173391(OLR1),	ENSG00000105929(ATP6V0A4),ENSG00000258947(TUBB3),ENSG00000108774(RAB5C),ENSG00000127824(TUBA4A),	ENSG00000169896(ITGAM),ENSG00000259207(ITGB3),ENSG00000204257(HLA-DMA),ENSG00000163131(CTSS),ENSG00000164171(ITGA2),ENSG00000115020(PIKFYVE),ENSG00000173391(OLR1),	0.739834	1	1
hsa04650	Natural killer cell mediated cytotoxicity	11	3	8	419	479	8877	ENSG00000111981(ULBP1),ENSG00000145675(PIK3R1),ENSG00000177885(GRB2),ENSG00000164400(CSF2),ENSG00000128340(RAC2),ENSG00000105647(PIK3R2),ENSG00000121879(PIK3CA),ENSG00000213658(LAT),ENSG00000100030(MAPK1),ENSG00000115904(SOS1),ENSG00000026103(FAS),	ENSG00000177885(GRB2),ENSG00000105647(PIK3R2),ENSG00000213658(LAT),	ENSG00000111981(ULBP1),ENSG00000145675(PIK3R1),ENSG00000164400(CSF2),ENSG00000128340(RAC2),ENSG00000121879(PIK3CA),ENSG00000100030(MAPK1),ENSG00000115904(SOS1),ENSG00000026103(FAS),	0.48653	1	1
hsa05213	Endometrial cancer	10	4	6	419	61	8877	ENSG00000152284(TCF7L1),ENSG00000145675(PIK3R1),ENSG00000177885(GRB2),ENSG00000105647(PIK3R2),ENSG00000138795(LEF1),ENSG00000121879(PIK3CA),ENSG00000100030(MAPK1),ENSG00000039068(CDH1),ENSG00000115904(SOS1),ENSG00000103126(AXIN1),	ENSG00000152284(TCF7L1),ENSG00000177885(GRB2),ENSG00000105647(PIK3R2),ENSG00000103126(AXIN1),	ENSG00000145675(PIK3R1),ENSG00000138795(LEF1),ENSG00000121879(PIK3CA),ENSG00000100030(MAPK1),ENSG00000039068(CDH1),ENSG00000115904(SOS1),	3.47314	0.000453827	0.010438
hsa04664	Fc epsilon RI signaling pathway	10	3	7	419	79	8877	ENSG00000145675(PIK3R1),ENSG00000177885(GRB2),ENSG00000164400(CSF2),ENSG00000128340(RAC2),ENSG00000105647(PIK3R2),ENSG00000121879(PIK3CA),ENSG00000213658(LAT),ENSG00000100030(MAPK1),ENSG00000243708(PLA2G4B),ENSG00000115904(SOS1),	ENSG00000177885(GRB2),ENSG00000105647(PIK3R2),ENSG00000213658(LAT),	ENSG00000145675(PIK3R1),ENSG00000164400(CSF2),ENSG00000128340(RAC2),ENSG00000121879(PIK3CA),ENSG00000100030(MAPK1),ENSG00000243708(PLA2G4B),ENSG00000115904(SOS1),	2.68179	0.00359726	0.0384136
hsa04012	ErbB signaling pathway	10	3	7	419	88	8877	ENSG00000145675(PIK3R1),ENSG00000137843(PAK6),ENSG00000177885(GRB2),ENSG00000110395(CBL),ENSG00000105647(PIK3R2),ENSG00000121879(PIK3CA),ENSG00000100030(MAPK1),ENSG00000077264(PAK3),ENSG00000115904(SOS1),ENSG00000259288(BUB1B-PAK6),	ENSG00000177885(GRB2),ENSG00000105647(PIK3R2),ENSG00000259288(BUB1B-PAK6),	ENSG00000145675(PIK3R1),ENSG00000137843(PAK6),ENSG00000110395(CBL),ENSG00000121879(PIK3CA),ENSG00000100030(MAPK1),ENSG00000077264(PAK3),ENSG00000115904(SOS1),	2.40752	0.00802854	0.063172
hsa04666	Fc gamma R-mediated phagocytosis	10	3	7	419	95	8877	ENSG00000145675(PIK3R1),ENSG00000153317(ASAP1),ENSG00000075651(PLD1),ENSG00000165410(CFL2),ENSG00000128340(RAC2),ENSG00000105647(PIK3R2),ENSG00000121879(PIK3CA),ENSG00000213658(LAT),ENSG00000100030(MAPK1),ENSG00000243708(PLA2G4B),	ENSG00000165410(CFL2),ENSG00000105647(PIK3R2),ENSG00000213658(LAT),	ENSG00000145675(PIK3R1),ENSG00000153317(ASAP1),ENSG00000075651(PLD1),ENSG00000128340(RAC2),ENSG00000121879(PIK3CA),ENSG00000100030(MAPK1),ENSG00000243708(PLA2G4B),	2.23012	0.0138437	0.0862344
hsa05414	Dilated cardiomyopathy (DCM)	10	3	7	419	101	8877	ENSG00000167460(TPM4),ENSG00000259207(ITGB3),ENSG00000005884(ITGA3),ENSG00000164171(ITGA2),ENSG00000105855(ITGB8),ENSG00000142408(CACNG8),ENSG00000173402(DAG1),ENSG00000213949(ITGA1),ENSG00000198467(TPM2),ENSG00000043591(ADRB1),	ENSG00000167460(TPM4),ENSG00000198467(TPM2),ENSG00000043591(ADRB1),	ENSG00000259207(ITGB3),ENSG00000005884(ITGA3),ENSG00000164171(ITGA2),ENSG00000105855(ITGB8),ENSG00000142408(CACNG8),ENSG00000173402(DAG1),ENSG00000213949(ITGA1),	2.09764	0.0210715	0.112507
hsa05142	Chagas disease (American trypanosomiasis)	10	3	7	419	121	8877	ENSG00000125538(IL1B),ENSG00000145675(PIK3R1),ENSG00000088256(GNA11),ENSG00000169429(CXCL8),ENSG00000156049(GNA14),ENSG00000105647(PIK3R2),ENSG00000114353(GNAI2),ENSG00000121879(PIK3CA),ENSG00000100030(MAPK1),ENSG00000026103(FAS),	ENSG00000088256(GNA11),ENSG00000105647(PIK3R2),ENSG00000114353(GNAI2),	ENSG00000125538(IL1B),ENSG00000145675(PIK3R1),ENSG00000169429(CXCL8),ENSG00000156049(GNA14),ENSG00000121879(PIK3CA),ENSG00000100030(MAPK1),ENSG00000026103(FAS),	1.75092	0.0665299	0.231307
hsa01522	Endocrine resistance	10	3	7	419	128	8877	ENSG00000145675(PIK3R1),ENSG00000134250(NOTCH2),ENSG00000177885(GRB2),ENSG00000105647(PIK3R2),ENSG00000121879(PIK3CA),ENSG00000171791(BCL2),ENSG00000100030(MAPK1),ENSG00000100985(MMP9),ENSG00000115904(SOS1),ENSG00000123080(CDKN2C),	ENSG00000177885(GRB2),ENSG00000105647(PIK3R2),ENSG00000123080(CDKN2C),	ENSG00000145675(PIK3R1),ENSG00000134250(NOTCH2),ENSG00000121879(PIK3CA),ENSG00000171791(BCL2),ENSG00000100030(MAPK1),ENSG00000100985(MMP9),ENSG00000115904(SOS1),	1.65517	0.0923922	0.279043
hsa04140	Autophagy - animal	10	2	8	419	133	8877	ENSG00000150995(ITPR1),ENSG00000145675(PIK3R1),ENSG00000158186(MRAS),ENSG00000105647(PIK3R2),ENSG00000178607(ERN1),ENSG00000121879(PIK3CA),ENSG00000171791(BCL2),ENSG00000089289(IGBP1),ENSG00000100030(MAPK1),ENSG00000136874(STX17),	ENSG00000158186(MRAS),ENSG00000105647(PIK3R2),	ENSG00000150995(ITPR1),ENSG00000145675(PIK3R1),ENSG00000178607(ERN1),ENSG00000121879(PIK3CA),ENSG00000171791(BCL2),ENSG00000089289(IGBP1),ENSG00000100030(MAPK1),ENSG00000136874(STX17),	1.59294	0.114573	0.326259
hsa05162	Measles	10	4	6	419	155	8877	ENSG00000204389(HSPA1A),ENSG00000125538(IL1B),ENSG00000145675(PIK3R1),ENSG00000115008(IL1A),ENSG00000100385(IL2RB),ENSG00000105647(PIK3R2),ENSG00000121879(PIK3CA),ENSG00000157601(MX1),ENSG00000026103(FAS),ENSG00000126803(HSPA2),	ENSG00000204389(HSPA1A),ENSG00000105647(PIK3R2),ENSG00000157601(MX1),ENSG00000126803(HSPA2),	ENSG00000125538(IL1B),ENSG00000145675(PIK3R1),ENSG00000115008(IL1A),ENSG00000100385(IL2RB),ENSG00000121879(PIK3CA),ENSG00000026103(FAS),	1.36685	0.251484	0.533288
hsa04390	Hippo signaling pathway	10	7	3	419	160	8877	ENSG00000152284(TCF7L1),ENSG00000125968(ID1),ENSG00000166913(YWHAB),ENSG00000118523(CCN2),ENSG00000125378(BMP4),ENSG00000138795(LEF1),ENSG00000178184(PARD6G),ENSG00000039068(CDH1),ENSG00000188763(FZD9),ENSG00000103126(AXIN1),	ENSG00000152284(TCF7L1),ENSG00000125968(ID1),ENSG00000118523(CCN2),ENSG00000125378(BMP4),ENSG00000178184(PARD6G),ENSG00000188763(FZD9),ENSG00000103126(AXIN1),	ENSG00000166913(YWHAB),ENSG00000138795(LEF1),ENSG00000039068(CDH1),	1.32413	0.291502	0.581061
hsa05145	Toxoplasmosis	10	4	6	419	217	8877	ENSG00000204389(HSPA1A),ENSG00000023445(BIRC3),ENSG00000204257(HLA-DMA),ENSG00000185338(SOCS1),ENSG00000114353(GNAI2),ENSG00000171791(BCL2),ENSG00000100030(MAPK1),ENSG00000179583(CIITA),ENSG00000130702(LAMA5),ENSG00000126803(HSPA2),	ENSG00000204389(HSPA1A),ENSG00000185338(SOCS1),ENSG00000114353(GNAI2),ENSG00000126803(HSPA2),	ENSG00000023445(BIRC3),ENSG00000204257(HLA-DMA),ENSG00000171791(BCL2),ENSG00000100030(MAPK1),ENSG00000179583(CIITA),ENSG00000130702(LAMA5),	0.976321	1	1
hsa04514	Cell adhesion molecules (CAMs)	10	1	9	419	269	8877	ENSG00000115884(SDC1),ENSG00000169896(ITGAM),ENSG00000204257(HLA-DMA),ENSG00000174469(CNTNAP2),ENSG00000196358(NTNG2),ENSG00000105855(ITGB8),ENSG00000169760(NLGN1),ENSG00000197822(OCLN),ENSG00000039068(CDH1),ENSG00000162692(VCAM1),	ENSG00000115884(SDC1),	ENSG00000169896(ITGAM),ENSG00000204257(HLA-DMA),ENSG00000174469(CNTNAP2),ENSG00000196358(NTNG2),ENSG00000105855(ITGB8),ENSG00000169760(NLGN1),ENSG00000197822(OCLN),ENSG00000039068(CDH1),ENSG00000162692(VCAM1),	0.787589	1	1
hsa04917	Prolactin signaling pathway	9	4	5	419	74	8877	ENSG00000180008(SOCS4),ENSG00000145675(PIK3R1),ENSG00000177885(GRB2),ENSG00000185338(SOCS1),ENSG00000105647(PIK3R2),ENSG00000184557(SOCS3),ENSG00000121879(PIK3CA),ENSG00000100030(MAPK1),ENSG00000115904(SOS1),	ENSG00000177885(GRB2),ENSG00000185338(SOCS1),ENSG00000105647(PIK3R2),ENSG00000184557(SOCS3),	ENSG00000180008(SOCS4),ENSG00000145675(PIK3R1),ENSG00000121879(PIK3CA),ENSG00000100030(MAPK1),ENSG00000115904(SOS1),	2.57669	0.00694962	0.0577204
hsa04520	Adherens junction	9	2	7	419	80	8877	ENSG00000152284(TCF7L1),ENSG00000151422(FER),ENSG00000149177(PTPRJ),ENSG00000095637(SORBS1),ENSG00000128340(RAC2),ENSG00000138795(LEF1),ENSG00000196396(PTPN1),ENSG00000100030(MAPK1),ENSG00000039068(CDH1),	ENSG00000152284(TCF7L1),ENSG00000149177(PTPRJ),	ENSG00000151422(FER),ENSG00000095637(SORBS1),ENSG00000128340(RAC2),ENSG00000138795(LEF1),ENSG00000196396(PTPN1),ENSG00000100030(MAPK1),ENSG00000039068(CDH1),	2.38344	0.0117699	0.0765044
hsa01521	EGFR tyrosine kinase inhibitor resistance	9	4	5	419	82	8877	ENSG00000145675(PIK3R1),ENSG00000177885(GRB2),ENSG00000105647(PIK3R2),ENSG00000121879(PIK3CA),ENSG00000171791(BCL2),ENSG00000160712(IL6R),ENSG00000100030(MAPK1),ENSG00000068078(FGFR3),ENSG00000115904(SOS1),	ENSG00000177885(GRB2),ENSG00000105647(PIK3R2),ENSG00000160712(IL6R),ENSG00000068078(FGFR3),	ENSG00000145675(PIK3R1),ENSG00000121879(PIK3CA),ENSG00000171791(BCL2),ENSG00000100030(MAPK1),ENSG00000115904(SOS1),	2.32531	0.0138524	0.084528
hsa05410	Hypertrophic cardiomyopathy (HCM)	9	2	7	419	94	8877	ENSG00000167460(TPM4),ENSG00000259207(ITGB3),ENSG00000005884(ITGA3),ENSG00000164171(ITGA2),ENSG00000105855(ITGB8),ENSG00000142408(CACNG8),ENSG00000173402(DAG1),ENSG00000213949(ITGA1),ENSG00000198467(TPM2),	ENSG00000167460(TPM4),ENSG00000198467(TPM2),	ENSG00000259207(ITGB3),ENSG00000005884(ITGA3),ENSG00000164171(ITGA2),ENSG00000105855(ITGB8),ENSG00000142408(CACNG8),ENSG00000173402(DAG1),ENSG00000213949(ITGA1),	2.02846	0.0328758	0.15603
hsa04540	Gap junction	9	6	3	419	98	8877	ENSG00000150995(ITPR1),ENSG00000088256(GNA11),ENSG00000177885(GRB2),ENSG00000258947(TUBB3),ENSG00000127824(TUBA4A),ENSG00000114353(GNAI2),ENSG00000100030(MAPK1),ENSG00000115904(SOS1),ENSG00000043591(ADRB1),	ENSG00000088256(GNA11),ENSG00000177885(GRB2),ENSG00000258947(TUBB3),ENSG00000127824(TUBA4A),ENSG00000114353(GNAI2),ENSG00000043591(ADRB1),	ENSG00000150995(ITPR1),ENSG00000100030(MAPK1),ENSG00000115904(SOS1),	1.94567	0.0422382	0.177876
hsa04713	Circadian entrainment	9	2	7	419	100	8877	ENSG00000150995(ITPR1),ENSG00000118260(CREB1),ENSG00000176884(GRIN1),ENSG00000168243(GNG4),ENSG00000114353(GNAI2),ENSG00000078369(GNB1),ENSG00000186469(GNG2),ENSG00000100030(MAPK1),ENSG00000114450(GNB4),	ENSG00000168243(GNG4),ENSG00000114353(GNAI2),	ENSG00000150995(ITPR1),ENSG00000118260(CREB1),ENSG00000176884(GRIN1),ENSG00000078369(GNB1),ENSG00000186469(GNG2),ENSG00000100030(MAPK1),ENSG00000114450(GNB4),	1.90675	0.0475832	0.192262
hsa03018	RNA degradation	9	2	7	419	102	8877	ENSG00000151846(PABPC3),ENSG00000170860(LSM3),ENSG00000141959(PFKL),ENSG00000172795(DCP2),ENSG00000155508(CNOT8),ENSG00000121274(TENT4B),ENSG00000125107(CNOT1),ENSG00000070756(PABPC1),ENSG00000272886(DCP1A),	ENSG00000141959(PFKL),ENSG00000172795(DCP2),	ENSG00000151846(PABPC3),ENSG00000170860(LSM3),ENSG00000155508(CNOT8),ENSG00000121274(TENT4B),ENSG00000125107(CNOT1),ENSG00000070756(PABPC1),ENSG00000272886(DCP1A),	1.86937	0.0533977	0.204691
hsa05231	Choline metabolism in cancer	9	2	7	419	109	8877	ENSG00000145675(PIK3R1),ENSG00000177885(GRB2),ENSG00000075651(PLD1),ENSG00000128340(RAC2),ENSG00000105647(PIK3R2),ENSG00000121879(PIK3CA),ENSG00000100030(MAPK1),ENSG00000243708(PLA2G4B),ENSG00000115904(SOS1),	ENSG00000177885(GRB2),ENSG00000105647(PIK3R2),	ENSG00000145675(PIK3R1),ENSG00000075651(PLD1),ENSG00000128340(RAC2),ENSG00000121879(PIK3CA),ENSG00000100030(MAPK1),ENSG00000243708(PLA2G4B),ENSG00000115904(SOS1),	1.74932	0.0777113	0.255337
hsa04670	Leukocyte transendothelial migration	9	2	7	419	117	8877	ENSG00000169896(ITGAM),ENSG00000145675(PIK3R1),ENSG00000128340(RAC2),ENSG00000105647(PIK3R2),ENSG00000114353(GNAI2),ENSG00000121879(PIK3CA),ENSG00000197822(OCLN),ENSG00000100985(MMP9),ENSG00000162692(VCAM1),	ENSG00000105647(PIK3R2),ENSG00000114353(GNAI2),	ENSG00000169896(ITGAM),ENSG00000145675(PIK3R1),ENSG00000128340(RAC2),ENSG00000121879(PIK3CA),ENSG00000197822(OCLN),ENSG00000100985(MMP9),ENSG00000162692(VCAM1),	1.6297	0.113707	0.326907
hsa04620	Toll-like receptor signaling pathway	9	3	6	419	128	8877	ENSG00000125538(IL1B),ENSG00000145675(PIK3R1),ENSG00000169429(CXCL8),ENSG00000243414(TICAM2),ENSG00000169245(CXCL10),ENSG00000105647(PIK3R2),ENSG00000121879(PIK3CA),ENSG00000100030(MAPK1),ENSG00000143387(CTSK),	ENSG00000243414(TICAM2),ENSG00000105647(PIK3R2),ENSG00000143387(CTSK),	ENSG00000125538(IL1B),ENSG00000145675(PIK3R1),ENSG00000169429(CXCL8),ENSG00000169245(CXCL10),ENSG00000121879(PIK3CA),ENSG00000100030(MAPK1),	1.48965	0.178662	0.423967
hsa04270	Vascular smooth muscle contraction	9	4	5	419	136	8877	ENSG00000150995(ITPR1),ENSG00000088256(GNA11),ENSG00000107796(ACTA2),ENSG00000065534(MYLK),ENSG00000100030(MAPK1),ENSG00000058272(PPP1R12A),ENSG00000243708(PLA2G4B),ENSG00000170214(ADRA1B),ENSG00000132329(RAMP1),	ENSG00000088256(GNA11),ENSG00000107796(ACTA2),ENSG00000170214(ADRA1B),ENSG00000132329(RAMP1),	ENSG00000150995(ITPR1),ENSG00000065534(MYLK),ENSG00000100030(MAPK1),ENSG00000058272(PPP1R12A),ENSG00000243708(PLA2G4B),	1.40203	0.237407	0.514382
hsa04726	Serotonergic synapse	9	2	7	419	137	8877	ENSG00000150995(ITPR1),ENSG00000168243(GNG4),ENSG00000114353(GNAI2),ENSG00000148408(CACNA1B),ENSG00000078369(GNB1),ENSG00000186469(GNG2),ENSG00000100030(MAPK1),ENSG00000243708(PLA2G4B),ENSG00000114450(GNB4),	ENSG00000168243(GNG4),ENSG00000114353(GNAI2),	ENSG00000150995(ITPR1),ENSG00000148408(CACNA1B),ENSG00000078369(GNB1),ENSG00000186469(GNG2),ENSG00000100030(MAPK1),ENSG00000243708(PLA2G4B),ENSG00000114450(GNB4),	1.39179	0.245419	0.527916
hsa04261	Adrenergic signaling in cardiomyocytes	9	5	4	419	155	8877	ENSG00000118260(CREB1),ENSG00000167460(TPM4),ENSG00000114353(GNAI2),ENSG00000171791(BCL2),ENSG00000142408(CACNG8),ENSG00000100030(MAPK1),ENSG00000170214(ADRA1B),ENSG00000198467(TPM2),ENSG00000043591(ADRB1),	ENSG00000167460(TPM4),ENSG00000114353(GNAI2),ENSG00000170214(ADRA1B),ENSG00000198467(TPM2),ENSG00000043591(ADRB1),	ENSG00000118260(CREB1),ENSG00000171791(BCL2),ENSG00000142408(CACNG8),ENSG00000100030(MAPK1),	1.23016	0.412914	0.791418
hsa04921	Oxytocin signaling pathway	9	2	7	419	159	8877	ENSG00000150995(ITPR1),ENSG00000168135(KCNJ4),ENSG00000004468(CD38),ENSG00000114353(GNAI2),ENSG00000142408(CACNG8),ENSG00000065534(MYLK),ENSG00000100030(MAPK1),ENSG00000058272(PPP1R12A),ENSG00000243708(PLA2G4B),	ENSG00000168135(KCNJ4),ENSG00000114353(GNAI2),	ENSG00000150995(ITPR1),ENSG00000004468(CD38),ENSG00000142408(CACNG8),ENSG00000065534(MYLK),ENSG00000100030(MAPK1),ENSG00000058272(PPP1R12A),ENSG00000243708(PLA2G4B),	1.19922	0.455415	0.830299
hsa04723	Retrograde endocannabinoid signaling	9	3	6	419	168	8877	ENSG00000150995(ITPR1),ENSG00000104888(SLC17A7),ENSG00000168243(GNG4),ENSG00000114353(GNAI2),ENSG00000148408(CACNA1B),ENSG00000078369(GNB1),ENSG00000186469(GNG2),ENSG00000100030(MAPK1),ENSG00000114450(GNB4),	ENSG00000104888(SLC17A7),ENSG00000168243(GNG4),ENSG00000114353(GNAI2),	ENSG00000150995(ITPR1),ENSG00000148408(CACNA1B),ENSG00000078369(GNB1),ENSG00000186469(GNG2),ENSG00000100030(MAPK1),ENSG00000114450(GNB4),	1.13497	0.556457	0.940004
hsa04150	mTOR signaling pathway	9	3	6	419	176	8877	ENSG00000186654(PRR5),ENSG00000145675(PIK3R1),ENSG00000164327(RICTOR),ENSG00000177885(GRB2),ENSG00000105647(PIK3R2),ENSG00000121879(PIK3CA),ENSG00000100030(MAPK1),ENSG00000115904(SOS1),ENSG00000188763(FZD9),	ENSG00000177885(GRB2),ENSG00000105647(PIK3R2),ENSG00000188763(FZD9),	ENSG00000186654(PRR5),ENSG00000145675(PIK3R1),ENSG00000164327(RICTOR),ENSG00000121879(PIK3CA),ENSG00000100030(MAPK1),ENSG00000115904(SOS1),	1.08338	0.651087	1
hsa04530	Tight junction	9	4	5	419	181	8877	ENSG00000106526(ACTR3C),ENSG00000128849(CGNL1),ENSG00000069869(NEDD4),ENSG00000127824(TUBA4A),ENSG00000164877(MICALL2),ENSG00000197442(MAP3K5),ENSG00000178184(PARD6G),ENSG00000197822(OCLN),ENSG00000166128(RAB8B),	ENSG00000106526(ACTR3C),ENSG00000127824(TUBA4A),ENSG00000164877(MICALL2),ENSG00000178184(PARD6G),	ENSG00000128849(CGNL1),ENSG00000069869(NEDD4),ENSG00000197442(MAP3K5),ENSG00000197822(OCLN),ENSG00000166128(RAB8B),	1.05346	0.711761	1
hsa04659	Th17 cell differentiation	9	3	6	419	195	8877	ENSG00000204231(RXRB),ENSG00000125538(IL1B),ENSG00000100385(IL2RB),ENSG00000204257(HLA-DMA),ENSG00000069667(RORA),ENSG00000160712(IL6R),ENSG00000213658(LAT),ENSG00000100030(MAPK1),ENSG00000110944(IL23A),	ENSG00000204231(RXRB),ENSG00000160712(IL6R),ENSG00000213658(LAT),	ENSG00000125538(IL1B),ENSG00000100385(IL2RB),ENSG00000204257(HLA-DMA),ENSG00000069667(RORA),ENSG00000100030(MAPK1),ENSG00000110944(IL23A),	0.977823	1	1
hsa05016	Huntington disease	9	0	9	419	217	8877	ENSG00000150995(ITPR1),ENSG00000118260(CREB1),ENSG00000176884(GRIN1),ENSG00000089902(RCOR1),ENSG00000154518(ATP5MC3),ENSG00000120868(APAF1),ENSG00000233276(GPX1),ENSG00000132912(DCTN4),ENSG00000006125(AP2B1),	-	ENSG00000150995(ITPR1),ENSG00000118260(CREB1),ENSG00000176884(GRIN1),ENSG00000089902(RCOR1),ENSG00000154518(ATP5MC3),ENSG00000120868(APAF1),ENSG00000233276(GPX1),ENSG00000132912(DCTN4),ENSG00000006125(AP2B1),	0.878689	1	1
hsa04115	p53 signaling pathway	8	3	5	419	74	8877	ENSG00000149311(ATM),ENSG00000175793(SFN),ENSG00000198625(MDM4),ENSG00000120868(APAF1),ENSG00000171791(BCL2),ENSG00000146674(IGFBP3),ENSG00000085117(CD82),ENSG00000026103(FAS),	ENSG00000175793(SFN),ENSG00000198625(MDM4),ENSG00000146674(IGFBP3),	ENSG00000149311(ATM),ENSG00000120868(APAF1),ENSG00000171791(BCL2),ENSG00000085117(CD82),ENSG00000026103(FAS),	2.2904	0.0204233	0.113085
hsa04727	GABAergic synapse	8	2	6	419	100	8877	ENSG00000111371(SLC38A1),ENSG00000135821(GLUL),ENSG00000168243(GNG4),ENSG00000114353(GNAI2),ENSG00000148408(CACNA1B),ENSG00000078369(GNB1),ENSG00000186469(GNG2),ENSG00000114450(GNB4),	ENSG00000168243(GNG4),ENSG00000114353(GNAI2),	ENSG00000111371(SLC38A1),ENSG00000135821(GLUL),ENSG00000148408(CACNA1B),ENSG00000078369(GNB1),ENSG00000186469(GNG2),ENSG00000114450(GNB4),	1.69489	0.105928	0.31359
hsa04914	Progesterone-mediated oocyte maturation	8	2	6	419	102	8877	ENSG00000145675(PIK3R1),ENSG00000137449(CPEB2),ENSG00000105647(PIK3R2),ENSG00000114353(GNAI2),ENSG00000121879(PIK3CA),ENSG00000133101(CCNA1),ENSG00000100030(MAPK1),ENSG00000113742(CPEB4),	ENSG00000105647(PIK3R2),ENSG00000114353(GNAI2),	ENSG00000145675(PIK3R1),ENSG00000137449(CPEB2),ENSG00000121879(PIK3CA),ENSG00000133101(CCNA1),ENSG00000100030(MAPK1),ENSG00000113742(CPEB4),	1.66166	0.11677	0.32938
hsa04066	HIF-1 signaling pathway	8	3	5	419	102	8877	ENSG00000145675(PIK3R1),ENSG00000141959(PFKL),ENSG00000156510(HKDC1),ENSG00000105647(PIK3R2),ENSG00000121879(PIK3CA),ENSG00000171791(BCL2),ENSG00000160712(IL6R),ENSG00000100030(MAPK1),	ENSG00000141959(PFKL),ENSG00000105647(PIK3R2),ENSG00000160712(IL6R),	ENSG00000145675(PIK3R1),ENSG00000156510(HKDC1),ENSG00000121879(PIK3CA),ENSG00000171791(BCL2),ENSG00000100030(MAPK1),	1.66166	0.11677	0.32938
hsa04916	Melanogenesis	8	3	5	419	106	8877	ENSG00000152284(TCF7L1),ENSG00000118260(CREB1),ENSG00000136160(EDNRB),ENSG00000258839(MC1R),ENSG00000114353(GNAI2),ENSG00000138795(LEF1),ENSG00000100030(MAPK1),ENSG00000188763(FZD9),	ENSG00000152284(TCF7L1),ENSG00000114353(GNAI2),ENSG00000188763(FZD9),	ENSG00000118260(CREB1),ENSG00000136160(EDNRB),ENSG00000258839(MC1R),ENSG00000138795(LEF1),ENSG00000100030(MAPK1),	1.59896	0.140517	0.371811
hsa04625	C-type lectin receptor signaling pathway	8	2	6	419	116	8877	ENSG00000150995(ITPR1),ENSG00000125538(IL1B),ENSG00000145675(PIK3R1),ENSG00000158186(MRAS),ENSG00000105647(PIK3R2),ENSG00000121879(PIK3CA),ENSG00000100030(MAPK1),ENSG00000110944(IL23A),	ENSG00000158186(MRAS),ENSG00000105647(PIK3R2),	ENSG00000150995(ITPR1),ENSG00000125538(IL1B),ENSG00000145675(PIK3R1),ENSG00000121879(PIK3CA),ENSG00000100030(MAPK1),ENSG00000110944(IL23A),	1.46111	0.212062	0.476741
hsa04110	Cell cycle	8	2	6	419	129	8877	ENSG00000149311(ATM),ENSG00000166913(YWHAB),ENSG00000175793(SFN),ENSG00000133740(E2F5),ENSG00000101972(STAG2),ENSG00000133101(CCNA1),ENSG00000079335(CDC14A),ENSG00000123080(CDKN2C),	ENSG00000175793(SFN),ENSG00000123080(CDKN2C),	ENSG00000149311(ATM),ENSG00000166913(YWHAB),ENSG00000133740(E2F5),ENSG00000101972(STAG2),ENSG00000133101(CCNA1),ENSG00000079335(CDC14A),	1.31387	0.330156	0.645207
hsa04152	AMPK signaling pathway	8	3	5	419	129	8877	ENSG00000118260(CREB1),ENSG00000145675(PIK3R1),ENSG00000141959(PFKL),ENSG00000105647(PIK3R2),ENSG00000121879(PIK3CA),ENSG00000133101(CCNA1),ENSG00000114268(PFKFB4),ENSG00000181856(SLC2A4),	ENSG00000141959(PFKL),ENSG00000105647(PIK3R2),ENSG00000114268(PFKFB4),	ENSG00000118260(CREB1),ENSG00000145675(PIK3R1),ENSG00000121879(PIK3CA),ENSG00000133101(CCNA1),ENSG00000181856(SLC2A4),	1.31387	0.330156	0.645207
hsa04142	Lysosome	8	3	5	419	139	8877	ENSG00000103174(NAGPA),ENSG00000134243(SORT1),ENSG00000105929(ATP6V0A4),ENSG00000152056(AP1S3),ENSG00000078081(LAMP3),ENSG00000163131(CTSS),ENSG00000103066(PLA2G15),ENSG00000143387(CTSK),	ENSG00000103174(NAGPA),ENSG00000105929(ATP6V0A4),ENSG00000143387(CTSK),	ENSG00000134243(SORT1),ENSG00000152056(AP1S3),ENSG00000078081(LAMP3),ENSG00000163131(CTSS),ENSG00000103066(PLA2G15),	1.21935	0.437861	0.818253
hsa04068	FoxO signaling pathway	8	2	6	419	140	8877	ENSG00000149311(ATM),ENSG00000145675(PIK3R1),ENSG00000177885(GRB2),ENSG00000105647(PIK3R2),ENSG00000121879(PIK3CA),ENSG00000100030(MAPK1),ENSG00000181856(SLC2A4),ENSG00000115904(SOS1),	ENSG00000177885(GRB2),ENSG00000105647(PIK3R2),	ENSG00000149311(ATM),ENSG00000145675(PIK3R1),ENSG00000121879(PIK3CA),ENSG00000100030(MAPK1),ENSG00000181856(SLC2A4),ENSG00000115904(SOS1),	1.21064	0.449312	0.824198
hsa04621	NOD-like receptor signaling pathway	8	1	7	419	224	8877	ENSG00000150995(ITPR1),ENSG00000125538(IL1B),ENSG00000023445(BIRC3),ENSG00000162654(GBP4),ENSG00000169429(CXCL8),ENSG00000171791(BCL2),ENSG00000100030(MAPK1),ENSG00000265972(TXNIP),	ENSG00000265972(TXNIP),	ENSG00000150995(ITPR1),ENSG00000125538(IL1B),ENSG00000023445(BIRC3),ENSG00000162654(GBP4),ENSG00000169429(CXCL8),ENSG00000171791(BCL2),ENSG00000100030(MAPK1),	0.756648	1	1
hsa04714	Thermogenesis	8	2	6	419	253	8877	ENSG00000118260(CREB1),ENSG00000154518(ATP5MC3),ENSG00000177885(GRB2),ENSG00000178537(SLC25A20),ENSG00000197442(MAP3K5),ENSG00000197142(ACSL5),ENSG00000105550(FGF21),ENSG00000115904(SOS1),	ENSG00000177885(GRB2),ENSG00000178537(SLC25A20),	ENSG00000118260(CREB1),ENSG00000154518(ATP5MC3),ENSG00000197442(MAP3K5),ENSG00000197142(ACSL5),ENSG00000105550(FGF21),ENSG00000115904(SOS1),	0.669918	1	1
hsa04612	Antigen processing and presentation	8	4	4	419	550	8877	ENSG00000204389(HSPA1A),ENSG00000118260(CREB1),ENSG00000204257(HLA-DMA),ENSG00000166710(B2M),ENSG00000163131(CTSS),ENSG00000179583(CIITA),ENSG00000131467(PSME3),ENSG00000126803(HSPA2),	ENSG00000204389(HSPA1A),ENSG00000166710(B2M),ENSG00000131467(PSME3),ENSG00000126803(HSPA2),	ENSG00000118260(CREB1),ENSG00000204257(HLA-DMA),ENSG00000163131(CTSS),ENSG00000179583(CIITA),	0.308162	1	1
hsa05230	Central carbon metabolism in cancer	7	3	4	419	69	8877	ENSG00000145675(PIK3R1),ENSG00000141959(PFKL),ENSG00000156510(HKDC1),ENSG00000105647(PIK3R2),ENSG00000121879(PIK3CA),ENSG00000100030(MAPK1),ENSG00000068078(FGFR3),	ENSG00000141959(PFKL),ENSG00000105647(PIK3R2),ENSG00000068078(FGFR3),	ENSG00000145675(PIK3R1),ENSG00000156510(HKDC1),ENSG00000121879(PIK3CA),ENSG00000100030(MAPK1),	2.14932	0.0382614	0.163431
hsa05223	Non-small cell lung cancer	7	3	4	419	74	8877	ENSG00000204231(RXRB),ENSG00000145675(PIK3R1),ENSG00000177885(GRB2),ENSG00000105647(PIK3R2),ENSG00000121879(PIK3CA),ENSG00000100030(MAPK1),ENSG00000115904(SOS1),	ENSG00000204231(RXRB),ENSG00000177885(GRB2),ENSG00000105647(PIK3R2),	ENSG00000145675(PIK3R1),ENSG00000121879(PIK3CA),ENSG00000100030(MAPK1),ENSG00000115904(SOS1),	2.0041	0.0546942	0.20442
hsa05134	Legionellosis	7	3	4	419	77	8877	ENSG00000204389(HSPA1A),ENSG00000125538(IL1B),ENSG00000169896(ITGAM),ENSG00000169429(CXCL8),ENSG00000120868(APAF1),ENSG00000165806(CASP7),ENSG00000126803(HSPA2),	ENSG00000204389(HSPA1A),ENSG00000165806(CASP7),ENSG00000126803(HSPA2),	ENSG00000125538(IL1B),ENSG00000169896(ITGAM),ENSG00000169429(CXCL8),ENSG00000120868(APAF1),	1.92601	0.0666038	0.228903
hsa05212	Pancreatic cancer	7	1	6	419	78	8877	ENSG00000145675(PIK3R1),ENSG00000075651(PLD1),ENSG00000128340(RAC2),ENSG00000105647(PIK3R2),ENSG00000121879(PIK3CA),ENSG00000100030(MAPK1),ENSG00000139618(BRCA2),	ENSG00000105647(PIK3R2),	ENSG00000145675(PIK3R1),ENSG00000075651(PLD1),ENSG00000128340(RAC2),ENSG00000121879(PIK3CA),ENSG00000100030(MAPK1),ENSG00000139618(BRCA2),	1.90132	0.070935	0.241018
hsa04662	B cell receptor signaling pathway	7	2	5	419	78	8877	ENSG00000145675(PIK3R1),ENSG00000177885(GRB2),ENSG00000128340(RAC2),ENSG00000105647(PIK3R2),ENSG00000121879(PIK3CA),ENSG00000100030(MAPK1),ENSG00000115904(SOS1),	ENSG00000177885(GRB2),ENSG00000105647(PIK3R2),	ENSG00000145675(PIK3R1),ENSG00000128340(RAC2),ENSG00000121879(PIK3CA),ENSG00000100030(MAPK1),ENSG00000115904(SOS1),	1.90132	0.070935	0.241018
hsa05220	Chronic myeloid leukemia	7	2	5	419	79	8877	ENSG00000145675(PIK3R1),ENSG00000177885(GRB2),ENSG00000110395(CBL),ENSG00000105647(PIK3R2),ENSG00000121879(PIK3CA),ENSG00000100030(MAPK1),ENSG00000115904(SOS1),	ENSG00000177885(GRB2),ENSG00000105647(PIK3R2),	ENSG00000145675(PIK3R1),ENSG00000110395(CBL),ENSG00000121879(PIK3CA),ENSG00000100030(MAPK1),ENSG00000115904(SOS1),	1.87725	0.0754519	0.250668
hsa04912	GnRH signaling pathway	7	2	5	419	96	8877	ENSG00000150995(ITPR1),ENSG00000088256(GNA11),ENSG00000177885(GRB2),ENSG00000075651(PLD1),ENSG00000100030(MAPK1),ENSG00000243708(PLA2G4B),ENSG00000115904(SOS1),	ENSG00000088256(GNA11),ENSG00000177885(GRB2),	ENSG00000150995(ITPR1),ENSG00000075651(PLD1),ENSG00000100030(MAPK1),ENSG00000243708(PLA2G4B),ENSG00000115904(SOS1),	1.54482	0.182411	0.426102
hsa05032	Morphine addiction	7	3	4	419	101	8877	ENSG00000168243(GNG4),ENSG00000114353(GNAI2),ENSG00000148408(CACNA1B),ENSG00000078369(GNB1),ENSG00000186469(GNG2),ENSG00000141480(ARRB2),ENSG00000114450(GNB4),	ENSG00000168243(GNG4),ENSG00000114353(GNAI2),ENSG00000141480(ARRB2),	ENSG00000148408(CACNA1B),ENSG00000078369(GNB1),ENSG00000186469(GNG2),ENSG00000114450(GNB4),	1.46835	0.224974	0.494613
hsa04750	Inflammatory mediator regulation of TRP channels	7	1	6	419	102	8877	ENSG00000150995(ITPR1),ENSG00000125538(IL1B),ENSG00000145675(PIK3R1),ENSG00000105647(PIK3R2),ENSG00000121879(PIK3CA),ENSG00000243708(PLA2G4B),ENSG00000196639(HRH1),	ENSG00000105647(PIK3R2),	ENSG00000150995(ITPR1),ENSG00000125538(IL1B),ENSG00000145675(PIK3R1),ENSG00000121879(PIK3CA),ENSG00000243708(PLA2G4B),ENSG00000196639(HRH1),	1.45395	0.234078	0.510872
hsa05168	Herpes simplex infection	7	2	5	419	350	8877	ENSG00000125538(IL1B),ENSG00000134852(CLOCK),ENSG00000204257(HLA-DMA),ENSG00000056558(TRAF1),ENSG00000184557(SOCS3),ENSG00000185745(IFIT1),ENSG00000026103(FAS),	ENSG00000184557(SOCS3),ENSG00000185745(IFIT1),	ENSG00000125538(IL1B),ENSG00000134852(CLOCK),ENSG00000204257(HLA-DMA),ENSG00000056558(TRAF1),ENSG00000026103(FAS),	0.423723	1	1
hsa04370	VEGF signaling pathway	6	1	5	419	61	8877	ENSG00000145675(PIK3R1),ENSG00000128340(RAC2),ENSG00000105647(PIK3R2),ENSG00000121879(PIK3CA),ENSG00000100030(MAPK1),ENSG00000243708(PLA2G4B),	ENSG00000105647(PIK3R2),	ENSG00000145675(PIK3R1),ENSG00000128340(RAC2),ENSG00000121879(PIK3CA),ENSG00000100030(MAPK1),ENSG00000243708(PLA2G4B),	2.08388	0.0571376	0.208343
hsa05014	Amyotrophic lateral sclerosis (ALS)	6	0	6	419	63	8877	ENSG00000176884(GRIN1),ENSG00000028137(TNFRSF1B),ENSG00000120868(APAF1),ENSG00000233276(GPX1),ENSG00000171791(BCL2),ENSG00000197442(MAP3K5),	-	ENSG00000176884(GRIN1),ENSG00000028137(TNFRSF1B),ENSG00000120868(APAF1),ENSG00000233276(GPX1),ENSG00000171791(BCL2),ENSG00000197442(MAP3K5),	2.01773	0.0661517	0.235468
hsa05218	Melanoma	6	1	5	419	76	8877	ENSG00000145675(PIK3R1),ENSG00000105647(PIK3R2),ENSG00000121879(PIK3CA),ENSG00000100030(MAPK1),ENSG00000039068(CDH1),ENSG00000105550(FGF21),	ENSG00000105647(PIK3R2),	ENSG00000145675(PIK3R1),ENSG00000121879(PIK3CA),ENSG00000100030(MAPK1),ENSG00000039068(CDH1),ENSG00000105550(FGF21),	1.67259	0.147544	0.377056
hsa05214	Glioma	6	2	4	419	79	8877	ENSG00000145675(PIK3R1),ENSG00000177885(GRB2),ENSG00000105647(PIK3R2),ENSG00000121879(PIK3CA),ENSG00000100030(MAPK1),ENSG00000115904(SOS1),	ENSG00000177885(GRB2),ENSG00000105647(PIK3R2),	ENSG00000145675(PIK3R1),ENSG00000121879(PIK3CA),ENSG00000100030(MAPK1),ENSG00000115904(SOS1),	1.60908	0.172154	0.415113
hsa04070	Phosphatidylinositol signaling system	6	1	5	419	105	8877	ENSG00000150995(ITPR1),ENSG00000145675(PIK3R1),ENSG00000105647(PIK3R2),ENSG00000121879(PIK3CA),ENSG00000166908(PIP4K2C),ENSG00000115020(PIKFYVE),	ENSG00000105647(PIK3R2),	ENSG00000150995(ITPR1),ENSG00000145675(PIK3R1),ENSG00000121879(PIK3CA),ENSG00000166908(PIP4K2C),ENSG00000115020(PIKFYVE),	1.21064	0.468029	0.837968
hsa00564	Glycerophospholipid metabolism	6	1	5	419	117	8877	ENSG00000115159(GPD2),ENSG00000153395(LPCAT1),ENSG00000075651(PLD1),ENSG00000103066(PLA2G15),ENSG00000172954(LCLAT1),ENSG00000243708(PLA2G4B),	ENSG00000153395(LPCAT1),	ENSG00000115159(GPD2),ENSG00000075651(PLD1),ENSG00000103066(PLA2G15),ENSG00000172954(LCLAT1),ENSG00000243708(PLA2G4B),	1.08647	0.6401	1
hsa05321	Inflammatory bowel disease (IBD)	6	0	6	419	154	8877	ENSG00000115604(IL18R1),ENSG00000125538(IL1B),ENSG00000115008(IL1A),ENSG00000204257(HLA-DMA),ENSG00000069667(RORA),ENSG00000110944(IL23A),	-	ENSG00000115604(IL18R1),ENSG00000125538(IL1B),ENSG00000115008(IL1A),ENSG00000204257(HLA-DMA),ENSG00000069667(RORA),ENSG00000110944(IL23A),	0.825435	1	1
hsa03013	RNA transport	6	1	5	419	187	8877	ENSG00000151846(PABPC3),ENSG00000163904(SENP2),ENSG00000205937(RNPS1),ENSG00000196313(POM121),ENSG00000055163(CYFIP2),ENSG00000070756(PABPC1),	ENSG00000205937(RNPS1),	ENSG00000151846(PABPC3),ENSG00000163904(SENP2),ENSG00000196313(POM121),ENSG00000055163(CYFIP2),ENSG00000070756(PABPC1),	0.67977	1	1
hsa00770	Pantothenate and CoA biosynthesis	5	2	3	419	20	8877	ENSG00000100024(UPB1),ENSG00000093134(VNN3),ENSG00000120137(PANK3),ENSG00000112303(VNN2),ENSG00000060982(BCAT1),	ENSG00000093134(VNN3),ENSG00000112303(VNN2),	ENSG00000100024(UPB1),ENSG00000120137(PANK3),ENSG00000060982(BCAT1),	5.29654	0.000915168	0.0136818
hsa00601	Glycosphingolipid biosynthesis - lacto and neolacto series	5	2	3	419	29	8877	ENSG00000111728(ST8SIA1),ENSG00000183778(B3GALT5),ENSG00000169255(B3GALNT1),ENSG00000174951(FUT1),ENSG00000111846(GCNT2),	ENSG00000111728(ST8SIA1),ENSG00000111846(GCNT2),	ENSG00000183778(B3GALT5),ENSG00000169255(B3GALNT1),ENSG00000174951(FUT1),	3.65279	0.00592937	0.0537237
hsa04960	Aldosterone-regulated sodium reabsorption	5	2	3	419	37	8877	ENSG00000175793(SFN),ENSG00000145675(PIK3R1),ENSG00000105647(PIK3R2),ENSG00000121879(PIK3CA),ENSG00000100030(MAPK1),	ENSG00000175793(SFN),ENSG00000105647(PIK3R2),	ENSG00000145675(PIK3R1),ENSG00000121879(PIK3CA),ENSG00000100030(MAPK1),	2.86299	0.0186181	0.105034
hsa05219	Bladder cancer	5	1	4	419	43	8877	ENSG00000169429(CXCL8),ENSG00000100030(MAPK1),ENSG00000100985(MMP9),ENSG00000039068(CDH1),ENSG00000068078(FGFR3),	ENSG00000068078(FGFR3),	ENSG00000169429(CXCL8),ENSG00000100030(MAPK1),ENSG00000100985(MMP9),ENSG00000039068(CDH1),	2.46351	0.0362258	0.164114
hsa05216	Thyroid cancer	5	2	3	419	43	8877	ENSG00000152284(TCF7L1),ENSG00000204231(RXRB),ENSG00000138795(LEF1),ENSG00000100030(MAPK1),ENSG00000039068(CDH1),	ENSG00000152284(TCF7L1),ENSG00000204231(RXRB),	ENSG00000138795(LEF1),ENSG00000100030(MAPK1),ENSG00000039068(CDH1),	2.46351	0.0362258	0.164114
hsa04973	Carbohydrate digestion and absorption	5	1	4	419	49	8877	ENSG00000145675(PIK3R1),ENSG00000240038(AMY2B),ENSG00000156510(HKDC1),ENSG00000105647(PIK3R2),ENSG00000121879(PIK3CA),	ENSG00000105647(PIK3R2),	ENSG00000145675(PIK3R1),ENSG00000240038(AMY2B),ENSG00000156510(HKDC1),ENSG00000121879(PIK3CA),	2.16185	0.0627586	0.226082
hsa05144	Malaria	5	1	4	419	56	8877	ENSG00000115884(SDC1),ENSG00000125538(IL1B),ENSG00000108342(CSF3),ENSG00000169429(CXCL8),ENSG00000162692(VCAM1),	ENSG00000115884(SDC1),	ENSG00000125538(IL1B),ENSG00000108342(CSF3),ENSG00000169429(CXCL8),ENSG00000162692(VCAM1),	1.89162	0.106665	0.312676
hsa04923	Regulation of lipolysis in adipocytes	5	3	2	419	58	8877	ENSG00000145675(PIK3R1),ENSG00000105647(PIK3R2),ENSG00000114353(GNAI2),ENSG00000121879(PIK3CA),ENSG00000043591(ADRB1),	ENSG00000105647(PIK3R2),ENSG00000114353(GNAI2),ENSG00000043591(ADRB1),	ENSG00000145675(PIK3R1),ENSG00000121879(PIK3CA),	1.82639	0.121921	0.337541
hsa01212	Fatty acid metabolism	5	0	5	419	61	8877	ENSG00000206527(HACD2),ENSG00000170522(ELOVL6),ENSG00000149084(HSD17B12),ENSG00000118402(ELOVL4),ENSG00000197142(ACSL5),	-	ENSG00000206527(HACD2),ENSG00000170522(ELOVL6),ENSG00000149084(HSD17B12),ENSG00000118402(ELOVL4),ENSG00000197142(ACSL5),	1.73657	0.147095	0.379151
hsa05130	Pathogenic Escherichia coli infection	5	3	2	419	63	8877	ENSG00000258947(TUBB3),ENSG00000127824(TUBA4A),ENSG00000111057(KRT18),ENSG00000197822(OCLN),ENSG00000039068(CDH1),	ENSG00000258947(TUBB3),ENSG00000127824(TUBA4A),ENSG00000111057(KRT18),	ENSG00000197822(OCLN),ENSG00000039068(CDH1),	1.68144	0.165397	0.405358
hsa04730	Long-term depression	5	2	3	419	65	8877	ENSG00000150995(ITPR1),ENSG00000088256(GNA11),ENSG00000114353(GNAI2),ENSG00000100030(MAPK1),ENSG00000243708(PLA2G4B),	ENSG00000088256(GNA11),ENSG00000114353(GNAI2),	ENSG00000150995(ITPR1),ENSG00000100030(MAPK1),ENSG00000243708(PLA2G4B),	1.6297	0.184897	0.428559
hsa05217	Basal cell carcinoma	5	4	1	419	66	8877	ENSG00000152284(TCF7L1),ENSG00000125378(BMP4),ENSG00000138795(LEF1),ENSG00000188763(FZD9),ENSG00000103126(AXIN1),	ENSG00000152284(TCF7L1),ENSG00000125378(BMP4),ENSG00000188763(FZD9),ENSG00000103126(AXIN1),	ENSG00000138795(LEF1),	1.60501	0.195089	0.448706
hsa05100	Bacterial invasion of epithelial cells	5	1	4	419	77	8877	ENSG00000145675(PIK3R1),ENSG00000110395(CBL),ENSG00000105647(PIK3R2),ENSG00000121879(PIK3CA),ENSG00000039068(CDH1),	ENSG00000105647(PIK3R2),	ENSG00000145675(PIK3R1),ENSG00000110395(CBL),ENSG00000121879(PIK3CA),ENSG00000039068(CDH1),	1.37572	0.325371	0.64004
hsa04213	Longevity regulating pathway - multiple species	5	3	2	419	79	8877	ENSG00000204389(HSPA1A),ENSG00000145675(PIK3R1),ENSG00000105647(PIK3R2),ENSG00000121879(PIK3CA),ENSG00000126803(HSPA2),	ENSG00000204389(HSPA1A),ENSG00000105647(PIK3R2),ENSG00000126803(HSPA2),	ENSG00000145675(PIK3R1),ENSG00000121879(PIK3CA),	1.3409	0.352294	0.679587
hsa04920	Adipocytokine signaling pathway	5	2	3	419	87	8877	ENSG00000204231(RXRB),ENSG00000028137(TNFRSF1B),ENSG00000184557(SOCS3),ENSG00000197142(ACSL5),ENSG00000181856(SLC2A4),	ENSG00000204231(RXRB),ENSG00000184557(SOCS3),	ENSG00000028137(TNFRSF1B),ENSG00000197142(ACSL5),ENSG00000181856(SLC2A4),	1.2176	0.467965	0.8429
hsa04146	Peroxisome	5	4	1	419	94	8877	ENSG00000101417(PXMP4),ENSG00000242612(DECR2),ENSG00000162735(PEX19),ENSG00000197142(ACSL5),ENSG00000110921(MVK),	ENSG00000101417(PXMP4),ENSG00000242612(DECR2),ENSG00000162735(PEX19),ENSG00000110921(MVK),	ENSG00000197142(ACSL5),	1.12692	0.577221	0.969602
hsa04974	Protein digestion and absorption	5	3	2	419	101	8877	ENSG00000112394(SLC16A10),ENSG00000196739(COL27A1),ENSG00000108821(COL1A1),ENSG00000168542(COL3A1),ENSG00000049089(COL9A2),	ENSG00000108821(COL1A1),ENSG00000168542(COL3A1),ENSG00000049089(COL9A2),	ENSG00000112394(SLC16A10),ENSG00000196739(COL27A1),	1.04882	0.690958	1
hsa03015	mRNA surveillance pathway	5	1	4	419	101	8877	ENSG00000151846(PABPC3),ENSG00000205937(RNPS1),ENSG00000101654(RNMT),ENSG00000070756(PABPC1),ENSG00000157106(SMG1),	ENSG00000205937(RNPS1),	ENSG00000151846(PABPC3),ENSG00000101654(RNMT),ENSG00000070756(PABPC1),ENSG00000157106(SMG1),	1.04882	0.690958	1
hsa04610	Complement and coagulation cascades	5	1	4	419	101	8877	ENSG00000169896(ITGAM),ENSG00000197249(SERPINA1),ENSG00000197766(CFD),ENSG00000122861(PLAU),ENSG00000140678(ITGAX),	ENSG00000197766(CFD),	ENSG00000169896(ITGAM),ENSG00000197249(SERPINA1),ENSG00000122861(PLAU),ENSG00000140678(ITGAX),	1.04882	0.690958	1
hsa05132	Salmonella infection	5	0	5	419	103	8877	ENSG00000125538(IL1B),ENSG00000115008(IL1A),ENSG00000169429(CXCL8),ENSG00000164400(CSF2),ENSG00000100030(MAPK1),	-	ENSG00000125538(IL1B),ENSG00000115008(IL1A),ENSG00000169429(CXCL8),ENSG00000164400(CSF2),ENSG00000100030(MAPK1),	1.02845	0.72388	1
hsa01200	Carbon metabolism	5	1	4	419	118	8877	ENSG00000178445(GLDC),ENSG00000154930(ACSS1),ENSG00000172340(SUCLG2),ENSG00000141959(PFKL),ENSG00000156510(HKDC1),	ENSG00000141959(PFKL),	ENSG00000178445(GLDC),ENSG00000154930(ACSS1),ENSG00000172340(SUCLG2),ENSG00000156510(HKDC1),	0.897719	1	1
hsa04114	Oocyte meiosis	5	0	5	419	129	8877	ENSG00000150995(ITPR1),ENSG00000166913(YWHAB),ENSG00000137449(CPEB2),ENSG00000100030(MAPK1),ENSG00000113742(CPEB4),	-	ENSG00000150995(ITPR1),ENSG00000166913(YWHAB),ENSG00000137449(CPEB2),ENSG00000100030(MAPK1),ENSG00000113742(CPEB4),	0.821169	1	1
hsa00230	Purine metabolism	5	1	4	419	137	8877	ENSG00000198682(PAPSS2),ENSG00000205309(NT5M),ENSG00000156136(DCK),ENSG00000128050(PAICS),ENSG00000133805(AMPD3),	ENSG00000205309(NT5M),	ENSG00000198682(PAPSS2),ENSG00000156136(DCK),ENSG00000128050(PAICS),ENSG00000133805(AMPD3),	0.773217	1	1
hsa05140	Leishmaniasis	5	0	5	419	165	8877	ENSG00000125538(IL1B),ENSG00000169896(ITGAM),ENSG00000115008(IL1A),ENSG00000204257(HLA-DMA),ENSG00000100030(MAPK1),	-	ENSG00000125538(IL1B),ENSG00000169896(ITGAM),ENSG00000115008(IL1A),ENSG00000204257(HLA-DMA),ENSG00000100030(MAPK1),	0.642005	1	1
hsa03040	Spliceosome	5	2	3	419	176	8877	ENSG00000204389(HSPA1A),ENSG00000170860(LSM3),ENSG00000170144(HNRNPA3),ENSG00000119707(RBM25),ENSG00000126803(HSPA2),	ENSG00000204389(HSPA1A),ENSG00000126803(HSPA2),	ENSG00000170860(LSM3),ENSG00000170144(HNRNPA3),ENSG00000119707(RBM25),	0.601879	1	1
hsa04658	Th1 and Th2 cell differentiation	5	1	4	419	177	8877	ENSG00000100385(IL2RB),ENSG00000134250(NOTCH2),ENSG00000204257(HLA-DMA),ENSG00000213658(LAT),ENSG00000100030(MAPK1),	ENSG00000213658(LAT),	ENSG00000100385(IL2RB),ENSG00000134250(NOTCH2),ENSG00000204257(HLA-DMA),ENSG00000100030(MAPK1),	0.598479	1	1
hsa00603	Glycosphingolipid biosynthesis - globo and isoglobo series	4	1	3	419	15	8877	ENSG00000111728(ST8SIA1),ENSG00000183778(B3GALT5),ENSG00000169255(B3GALNT1),ENSG00000174951(FUT1),	ENSG00000111728(ST8SIA1),	ENSG00000183778(B3GALT5),ENSG00000169255(B3GALNT1),ENSG00000174951(FUT1),	5.64964	0.00169868	0.0203163
hsa01040	Biosynthesis of unsaturated fatty acids	4	0	4	419	28	8877	ENSG00000206527(HACD2),ENSG00000170522(ELOVL6),ENSG00000149084(HSD17B12),ENSG00000118402(ELOVL4),	-	ENSG00000206527(HACD2),ENSG00000170522(ELOVL6),ENSG00000149084(HSD17B12),ENSG00000118402(ELOVL4),	3.02659	0.0232627	0.115926
hsa04215	Apoptosis - multiple species	4	1	3	419	34	8877	ENSG00000023445(BIRC3),ENSG00000120868(APAF1),ENSG00000165806(CASP7),ENSG00000171791(BCL2),	ENSG00000165806(CASP7),	ENSG00000023445(BIRC3),ENSG00000120868(APAF1),ENSG00000171791(BCL2),	2.49249	0.0488359	0.194692
hsa00062	Fatty acid elongation	4	0	4	419	37	8877	ENSG00000206527(HACD2),ENSG00000170522(ELOVL6),ENSG00000149084(HSD17B12),ENSG00000118402(ELOVL4),	-	ENSG00000206527(HACD2),ENSG00000170522(ELOVL6),ENSG00000149084(HSD17B12),ENSG00000118402(ELOVL4),	2.2904	0.06652	0.233994
hsa05020	Prion diseases	4	1	3	419	40	8877	ENSG00000204389(HSPA1A),ENSG00000125538(IL1B),ENSG00000115008(IL1A),ENSG00000100030(MAPK1),	ENSG00000204389(HSPA1A),	ENSG00000125538(IL1B),ENSG00000115008(IL1A),ENSG00000100030(MAPK1),	2.11862	0.0877181	0.273205
hsa04962	Vasopressin-regulated water reabsorption	4	2	2	419	46	8877	ENSG00000118260(CREB1),ENSG00000108774(RAB5C),ENSG00000111348(ARHGDIB),ENSG00000132912(DCTN4),	ENSG00000108774(RAB5C),ENSG00000111348(ARHGDIB),	ENSG00000118260(CREB1),ENSG00000132912(DCTN4),	1.84227	0.140939	0.369655
hsa04340	Hedgehog signaling pathway	4	2	2	419	48	8877	ENSG00000180447(GAS1),ENSG00000171791(BCL2),ENSG00000141480(ARRB2),ENSG00000144228(SPOPL),	ENSG00000180447(GAS1),ENSG00000141480(ARRB2),	ENSG00000171791(BCL2),ENSG00000144228(SPOPL),	1.76551	0.161868	0.403322
hsa00565	Ether lipid metabolism	4	1	3	419	49	8877	ENSG00000153395(LPCAT1),ENSG00000075651(PLD1),ENSG00000174607(UGT8),ENSG00000243708(PLA2G4B),	ENSG00000153395(LPCAT1),	ENSG00000075651(PLD1),ENSG00000174607(UGT8),ENSG00000243708(PLA2G4B),	1.72948	0.172917	0.413617
hsa04979	Cholesterol metabolism	4	0	4	419	51	8877	ENSG00000134243(SORT1),ENSG00000101670(LIPG),ENSG00000165029(ABCA1),ENSG00000144959(NCEH1),	-	ENSG00000134243(SORT1),ENSG00000101670(LIPG),ENSG00000165029(ABCA1),ENSG00000144959(NCEH1),	1.66166	0.196155	0.447712
hsa04978	Mineral absorption	4	2	2	419	55	8877	ENSG00000157214(STEAP2),ENSG00000205364(MT1M),ENSG00000087086(FTL),ENSG00000169715(MT1E),	ENSG00000205364(MT1M),ENSG00000169715(MT1E),	ENSG00000157214(STEAP2),ENSG00000087086(FTL),	1.54081	0.247005	0.527531
hsa03460	Fanconi anemia pathway	4	1	3	419	57	8877	ENSG00000164053(ATRIP),ENSG00000181544(FANCB),ENSG00000009413(REV3L),ENSG00000139618(BRCA2),	ENSG00000164053(ATRIP),	ENSG00000181544(FANCB),ENSG00000009413(REV3L),ENSG00000139618(BRCA2),	1.48675	0.274486	0.56601
hsa00600	Sphingolipid metabolism	4	1	3	419	57	8877	ENSG00000164023(SGMS2),ENSG00000174607(UGT8),ENSG00000126821(SGPP1),ENSG00000139624(CERS5),	ENSG00000139624(CERS5),	ENSG00000164023(SGMS2),ENSG00000174607(UGT8),ENSG00000126821(SGPP1),	1.48675	0.274486	0.56601
hsa00240	Pyrimidine metabolism	4	2	2	419	57	8877	ENSG00000100024(UPB1),ENSG00000094841(UPRT),ENSG00000205309(NT5M),ENSG00000156136(DCK),	ENSG00000094841(UPRT),ENSG00000205309(NT5M),	ENSG00000100024(UPB1),ENSG00000156136(DCK),	1.48675	0.274486	0.56601
hsa04330	Notch signaling pathway	4	2	2	419	58	8877	ENSG00000106003(LFNG),ENSG00000110042(DTX4),ENSG00000134250(NOTCH2),ENSG00000138613(APH1B),	ENSG00000106003(LFNG),ENSG00000138613(APH1B),	ENSG00000110042(DTX4),ENSG00000134250(NOTCH2),	1.46111	0.288709	0.579356
hsa04924	Renin secretion	4	2	2	419	71	8877	ENSG00000150995(ITPR1),ENSG00000118260(CREB1),ENSG00000114353(GNAI2),ENSG00000043591(ADRB1),	ENSG00000114353(GNAI2),ENSG00000043591(ADRB1),	ENSG00000150995(ITPR1),ENSG00000118260(CREB1),	1.19359	0.497483	0.874984
hsa04137	Mitophagy - animal	4	3	1	419	73	8877	ENSG00000164442(CITED2),ENSG00000158186(MRAS),ENSG00000104765(BNIP3L),ENSG00000112561(TFEB),	ENSG00000164442(CITED2),ENSG00000158186(MRAS),ENSG00000112561(TFEB),	ENSG00000104765(BNIP3L),	1.16089	0.532584	0.909958
hsa00140	Steroid hormone biosynthesis	4	3	1	419	74	8877	ENSG00000196139(AKR1C3),ENSG00000149084(HSD17B12),ENSG00000138061(CYP1B1),ENSG00000204228(HSD17B8),	ENSG00000196139(AKR1C3),ENSG00000138061(CYP1B1),ENSG00000204228(HSD17B8),	ENSG00000149084(HSD17B12),	1.1452	0.550335	0.934944
hsa04927	Cortisol synthesis and secretion	4	1	3	419	77	8877	ENSG00000150995(ITPR1),ENSG00000118260(CREB1),ENSG00000088256(GNA11),ENSG00000144959(NCEH1),	ENSG00000088256(GNA11),	ENSG00000150995(ITPR1),ENSG00000118260(CREB1),ENSG00000144959(NCEH1),	1.10058	0.604241	0.992682
hsa04622	RIG-I-like receptor signaling pathway	4	0	4	419	79	8877	ENSG00000121060(TRIM25),ENSG00000169429(CXCL8),ENSG00000169245(CXCL10),ENSG00000215301(DDX3X),	-	ENSG00000121060(TRIM25),ENSG00000169429(CXCL8),ENSG00000169245(CXCL10),ENSG00000215301(DDX3X),	1.07272	0.640605	1
hsa03320	PPAR signaling pathway	4	1	3	419	80	8877	ENSG00000204231(RXRB),ENSG00000095637(SORBS1),ENSG00000197142(ACSL5),ENSG00000173391(OLR1),	ENSG00000204231(RXRB),	ENSG00000095637(SORBS1),ENSG00000197142(ACSL5),ENSG00000173391(OLR1),	1.05931	0.65888	1
hsa04721	Synaptic vesicle cycle	4	2	2	419	90	8877	ENSG00000105929(ATP6V0A4),ENSG00000104888(SLC17A7),ENSG00000148408(CACNA1B),ENSG00000006125(AP2B1),	ENSG00000105929(ATP6V0A4),ENSG00000104888(SLC17A7),	ENSG00000148408(CACNA1B),ENSG00000006125(AP2B1),	0.941607	1	1
hsa04970	Salivary secretion	4	2	2	419	103	8877	ENSG00000150995(ITPR1),ENSG00000004468(CD38),ENSG00000170214(ADRA1B),ENSG00000043591(ADRB1),	ENSG00000170214(ADRA1B),ENSG00000043591(ADRB1),	ENSG00000150995(ITPR1),ENSG00000004468(CD38),	0.822763	1	1
hsa04972	Pancreatic secretion	4	1	3	419	105	8877	ENSG00000150995(ITPR1),ENSG00000074370(ATP2A3),ENSG00000240038(AMY2B),ENSG00000004468(CD38),	ENSG00000074370(ATP2A3),	ENSG00000150995(ITPR1),ENSG00000240038(AMY2B),ENSG00000004468(CD38),	0.807092	1	1
hsa04211	Longevity regulating pathway	4	1	3	419	105	8877	ENSG00000118260(CREB1),ENSG00000145675(PIK3R1),ENSG00000105647(PIK3R2),ENSG00000121879(PIK3CA),	ENSG00000105647(PIK3R2),	ENSG00000118260(CREB1),ENSG00000145675(PIK3R1),ENSG00000121879(PIK3CA),	0.807092	1	1
hsa03008	Ribosome biogenesis in eukaryotes	4	1	3	419	118	8877	ENSG00000134987(WDR36),ENSG00000105202(FBL),ENSG00000130119(GNL3L),ENSG00000112159(MDN1),	ENSG00000105202(FBL),	ENSG00000134987(WDR36),ENSG00000130119(GNL3L),ENSG00000112159(MDN1),	0.718175	1	1
hsa04940	Type I diabetes mellitus	4	0	4	419	175	8877	ENSG00000125538(IL1B),ENSG00000115008(IL1A),ENSG00000204257(HLA-DMA),ENSG00000026103(FAS),	-	ENSG00000125538(IL1B),ENSG00000115008(IL1A),ENSG00000204257(HLA-DMA),ENSG00000026103(FAS),	0.484255	1	1
hsa05332	Graft-versus-host disease	4	0	4	419	327	8877	ENSG00000125538(IL1B),ENSG00000115008(IL1A),ENSG00000204257(HLA-DMA),ENSG00000026103(FAS),	-	ENSG00000125538(IL1B),ENSG00000115008(IL1A),ENSG00000204257(HLA-DMA),ENSG00000026103(FAS),	0.259158	1	1
hsa00532	Glycosaminoglycan biosynthesis - chondroitin sulfate / dermatan sulfate	3	2	1	419	21	8877	ENSG00000033100(CHPF2),ENSG00000182022(CHST15),ENSG00000169105(CHST14),	ENSG00000033100(CHPF2),ENSG00000169105(CHST14),	ENSG00000182022(CHST15),	3.02659	0.0374812	0.164807
hsa00900	Terpenoid backbone biosynthesis	3	3	0	419	22	8877	ENSG00000167508(MVD),ENSG00000116237(ICMT),ENSG00000110921(MVK),	ENSG00000167508(MVD),ENSG00000116237(ICMT),ENSG00000110921(MVK),	-	2.88902	0.0435193	0.180726
hsa04950	Maturity onset diabetes of the young	3	2	1	419	28	8877	ENSG00000116833(NR5A2),ENSG00000130675(MNX1),ENSG00000182759(MAFA),	ENSG00000130675(MNX1),ENSG00000182759(MAFA),	ENSG00000116833(NR5A2),	2.26995	0.0917584	0.282843
hsa00630	Glyoxylate and dicarboxylate metabolism	3	0	3	419	30	8877	ENSG00000178445(GLDC),ENSG00000154930(ACSS1),ENSG00000135821(GLUL),	-	ENSG00000178445(GLDC),ENSG00000154930(ACSS1),ENSG00000135821(GLUL),	2.11862	0.112489	0.326545
hsa00760	Nicotinate and nicotinamide metabolism	3	1	2	419	31	8877	ENSG00000157064(NMNAT2),ENSG00000205309(NT5M),ENSG00000004468(CD38),	ENSG00000205309(NT5M),	ENSG00000157064(NMNAT2),ENSG00000004468(CD38),	2.05027	0.123716	0.339369
hsa04710	Circadian rhythm	3	0	3	419	31	8877	ENSG00000118260(CREB1),ENSG00000134852(CLOCK),ENSG00000069667(RORA),	-	ENSG00000118260(CREB1),ENSG00000134852(CLOCK),ENSG00000069667(RORA),	2.05027	0.123716	0.339369
hsa00512	Mucin type O-glycan biosynthesis	3	0	3	419	31	8877	ENSG00000259075(POC1B-GALNT4),ENSG00000176928(GCNT4),ENSG00000187210(GCNT1),	-	ENSG00000259075(POC1B-GALNT4),ENSG00000176928(GCNT4),ENSG00000187210(GCNT1),	2.05027	0.123716	0.339369
hsa00640	Propanoate metabolism	3	0	3	419	33	8877	ENSG00000111058(ACSS3),ENSG00000154930(ACSS1),ENSG00000172340(SUCLG2),	-	ENSG00000111058(ACSS3),ENSG00000154930(ACSS1),ENSG00000172340(SUCLG2),	1.92601	0.147861	0.374665
hsa00051	Fructose and mannose metabolism	3	2	1	419	34	8877	ENSG00000141959(PFKL),ENSG00000156510(HKDC1),ENSG00000114268(PFKFB4),	ENSG00000141959(PFKL),ENSG00000114268(PFKFB4),	ENSG00000156510(HKDC1),	1.86937	0.160759	0.403923
hsa00380	Tryptophan metabolism	3	2	1	419	41	8877	ENSG00000117009(KMO),ENSG00000138061(CYP1B1),ENSG00000151790(TDO2),	ENSG00000117009(KMO),ENSG00000138061(CYP1B1),	ENSG00000151790(TDO2),	1.55021	0.265229	0.55457
hsa05033	Nicotine addiction	3	1	2	419	42	8877	ENSG00000176884(GRIN1),ENSG00000104888(SLC17A7),ENSG00000148408(CACNA1B),	ENSG00000104888(SLC17A7),	ENSG00000176884(GRIN1),ENSG00000148408(CACNA1B),	1.5133	0.281989	0.569694
hsa05143	African trypanosomiasis	3	0	3	419	44	8877	ENSG00000125538(IL1B),ENSG00000162692(VCAM1),ENSG00000026103(FAS),	-	ENSG00000125538(IL1B),ENSG00000162692(VCAM1),ENSG00000026103(FAS),	1.44451	0.316705	0.627118
hsa04913	Ovarian steroidogenesis	3	2	1	419	51	8877	ENSG00000196139(AKR1C3),ENSG00000138061(CYP1B1),ENSG00000243708(PLA2G4B),	ENSG00000196139(AKR1C3),ENSG00000138061(CYP1B1),	ENSG00000243708(PLA2G4B),	1.24624	0.448691	0.828139
hsa00510	N-Glycan biosynthesis	3	3	0	419	52	8877	ENSG00000089597(GANAB),ENSG00000167889(MGAT5B),ENSG00000117643(MAN1C1),	ENSG00000089597(GANAB),ENSG00000167889(MGAT5B),ENSG00000117643(MAN1C1),	-	1.22228	0.468606	0.834007
hsa05030	Cocaine addiction	3	1	2	419	53	8877	ENSG00000118260(CREB1),ENSG00000176884(GRIN1),ENSG00000114353(GNAI2),	ENSG00000114353(GNAI2),	ENSG00000118260(CREB1),ENSG00000176884(GRIN1),	1.19922	0.488726	0.864669
hsa00590	Arachidonic acid metabolism	3	1	2	419	69	8877	ENSG00000196139(AKR1C3),ENSG00000233276(GPX1),ENSG00000243708(PLA2G4B),	ENSG00000196139(AKR1C3),	ENSG00000233276(GPX1),ENSG00000243708(PLA2G4B),	0.921137	1	1
hsa04720	Long-term potentiation	3	0	3	419	70	8877	ENSG00000150995(ITPR1),ENSG00000176884(GRIN1),ENSG00000100030(MAPK1),	-	ENSG00000150995(ITPR1),ENSG00000176884(GRIN1),ENSG00000100030(MAPK1),	0.907978	1	1
hsa00561	Glycerolipid metabolism	3	0	3	419	71	8877	ENSG00000101670(LIPG),ENSG00000172954(LCLAT1),ENSG00000203837(PNLIPRP3),	-	ENSG00000101670(LIPG),ENSG00000172954(LCLAT1),ENSG00000203837(PNLIPRP3),	0.89519	1	1
hsa00010	Glycolysis / Gluconeogenesis	3	1	2	419	72	8877	ENSG00000154930(ACSS1),ENSG00000141959(PFKL),ENSG00000156510(HKDC1),	ENSG00000141959(PFKL),	ENSG00000154930(ACSS1),ENSG00000156510(HKDC1),	0.882757	1	1
hsa04971	Gastric acid secretion	3	1	2	419	77	8877	ENSG00000150995(ITPR1),ENSG00000114353(GNAI2),ENSG00000065534(MYLK),	ENSG00000114353(GNAI2),	ENSG00000150995(ITPR1),ENSG00000065534(MYLK),	0.825435	1	1
hsa01230	Biosynthesis of amino acids	3	1	2	419	77	8877	ENSG00000135821(GLUL),ENSG00000141959(PFKL),ENSG00000060982(BCAT1),	ENSG00000141959(PFKL),	ENSG00000135821(GLUL),ENSG00000060982(BCAT1),	0.825435	1	1
hsa05120	Epithelial cell signaling in Helicobacter pylori infection	3	2	1	419	78	8877	ENSG00000105929(ATP6V0A4),ENSG00000169429(CXCL8),ENSG00000103653(CSK),	ENSG00000105929(ATP6V0A4),ENSG00000103653(CSK),	ENSG00000169429(CXCL8),	0.814852	1	1
hsa00562	Inositol phosphate metabolism	3	0	3	419	80	8877	ENSG00000121879(PIK3CA),ENSG00000166908(PIP4K2C),ENSG00000115020(PIKFYVE),	-	ENSG00000121879(PIK3CA),ENSG00000166908(PIP4K2C),ENSG00000115020(PIKFYVE),	0.794481	1	1
hsa04260	Cardiac muscle contraction	3	2	1	419	82	8877	ENSG00000167460(TPM4),ENSG00000142408(CACNG8),ENSG00000198467(TPM2),	ENSG00000167460(TPM4),ENSG00000198467(TPM2),	ENSG00000142408(CACNG8),	0.775103	1	1
hsa04918	Thyroid hormone synthesis	3	0	3	419	82	8877	ENSG00000150995(ITPR1),ENSG00000118260(CREB1),ENSG00000233276(GPX1),	-	ENSG00000150995(ITPR1),ENSG00000118260(CREB1),ENSG00000233276(GPX1),	0.775103	1	1
hsa04911	Insulin secretion	3	1	2	419	91	8877	ENSG00000118260(CREB1),ENSG00000088256(GNA11),ENSG00000143603(KCNN3),	ENSG00000088256(GNA11),	ENSG00000118260(CREB1),ENSG00000143603(KCNN3),	0.698445	1	1
hsa04922	Glucagon signaling pathway	3	1	2	419	107	8877	ENSG00000150995(ITPR1),ENSG00000118260(CREB1),ENSG00000141959(PFKL),	ENSG00000141959(PFKL),	ENSG00000150995(ITPR1),ENSG00000118260(CREB1),	0.594004	1	1
hsa04925	Aldosterone synthesis and secretion	3	1	2	419	109	8877	ENSG00000150995(ITPR1),ENSG00000118260(CREB1),ENSG00000088256(GNA11),	ENSG00000088256(GNA11),	ENSG00000150995(ITPR1),ENSG00000118260(CREB1),	0.583105	1	1
hsa00190	Oxidative phosphorylation	3	2	1	419	158	8877	ENSG00000105929(ATP6V0A4),ENSG00000154518(ATP5MC3),ENSG00000107902(LHPP),	ENSG00000105929(ATP6V0A4),ENSG00000107902(LHPP),	ENSG00000154518(ATP5MC3),	0.402269	1	1
hsa05012	Parkinson disease	3	1	2	419	161	8877	ENSG00000154518(ATP5MC3),ENSG00000120868(APAF1),ENSG00000114353(GNAI2),	ENSG00000114353(GNAI2),	ENSG00000154518(ATP5MC3),ENSG00000120868(APAF1),	0.394773	1	1
hsa05416	Viral myocarditis	3	0	3	419	177	8877	ENSG00000204257(HLA-DMA),ENSG00000128340(RAC2),ENSG00000173402(DAG1),	-	ENSG00000204257(HLA-DMA),ENSG00000128340(RAC2),ENSG00000173402(DAG1),	0.359087	1	1
hsa03010	Ribosome	3	2	1	419	178	8877	ENSG00000130312(MRPL34),ENSG00000270800(RPS10-NUDT3),ENSG00000159111(MRPL10),	ENSG00000130312(MRPL34),ENSG00000159111(MRPL10),	ENSG00000270800(RPS10-NUDT3),	0.35707	1	1
hsa05150	Staphylococcus aureus infection	3	1	2	419	205	8877	ENSG00000169896(ITGAM),ENSG00000204257(HLA-DMA),ENSG00000197766(CFD),	ENSG00000197766(CFD),	ENSG00000169896(ITGAM),ENSG00000204257(HLA-DMA),	0.310041	1	1
hsa00531	Glycosaminoglycan degradation	2	2	0	419	19	8877	ENSG00000068001(HYAL2),ENSG00000186792(HYAL3),	ENSG00000068001(HYAL2),ENSG00000186792(HYAL3),	-	2.23012	0.125756	0.335723
hsa00515	Mannose type O-glycan biosynthesis	2	2	0	419	24	8877	ENSG00000167889(MGAT5B),ENSG00000133424(LARGE1),	ENSG00000167889(MGAT5B),ENSG00000133424(LARGE1),	-	1.76551	0.214161	0.477867
hsa00790	Folate biosynthesis	2	1	1	419	26	8877	ENSG00000196139(AKR1C3),ENSG00000075643(MOCOS),	ENSG00000196139(AKR1C3),	ENSG00000075643(MOCOS),	1.6297	0.254727	0.536362
hsa00052	Galactose metabolism	2	1	1	419	34	8877	ENSG00000141959(PFKL),ENSG00000156510(HKDC1),	ENSG00000141959(PFKL),	ENSG00000156510(HKDC1),	1.24624	0.438146	0.813699
hsa00250	Alanine, aspartate and glutamate metabolism	2	0	2	419	35	8877	ENSG00000135821(GLUL),ENSG00000131459(GFPT2),	-	ENSG00000135821(GLUL),ENSG00000131459(GFPT2),	1.21064	0.462754	0.838565
hsa01523	Antifolate resistance	2	0	2	419	40	8877	ENSG00000125538(IL1B),ENSG00000118777(ABCG2),	-	ENSG00000125538(IL1B),ENSG00000118777(ABCG2),	1.05931	0.588657	0.983287
hsa00500	Starch and sucrose metabolism	2	0	2	419	40	8877	ENSG00000240038(AMY2B),ENSG00000156510(HKDC1),	-	ENSG00000240038(AMY2B),ENSG00000156510(HKDC1),	1.05931	0.588657	0.983287
hsa04216	Ferroptosis	2	0	2	419	40	8877	ENSG00000087086(FTL),ENSG00000197142(ACSL5),	-	ENSG00000087086(FTL),ENSG00000197142(ACSL5),	1.05931	0.588657	0.983287
hsa03440	Homologous recombination	2	0	2	419	45	8877	ENSG00000149311(ATM),ENSG00000139618(BRCA2),	-	ENSG00000149311(ATM),ENSG00000139618(BRCA2),	0.941607	1	1
hsa00520	Amino sugar and nucleotide sugar metabolism	2	0	2	419	50	8877	ENSG00000131459(GFPT2),ENSG00000156510(HKDC1),	-	ENSG00000131459(GFPT2),ENSG00000156510(HKDC1),	0.847446	1	1
hsa05110	Vibrio cholerae infection	2	2	0	419	59	8877	ENSG00000105929(ATP6V0A4),ENSG00000197930(ERO1A),	ENSG00000105929(ATP6V0A4),ENSG00000197930(ERO1A),	-	0.718175	1	1
hsa02010	ABC transporters	2	0	2	419	63	8877	ENSG00000165029(ABCA1),ENSG00000118777(ABCG2),	-	ENSG00000165029(ABCA1),ENSG00000118777(ABCG2),	0.672576	1	1
hsa00310	Lysine degradation	2	1	1	419	65	8877	ENSG00000133247(KMT5C),ENSG00000118058(KMT2A),	ENSG00000133247(KMT5C),	ENSG00000118058(KMT2A),	0.651882	1	1
hsa05131	Shigellosis	2	0	2	419	66	8877	ENSG00000169429(CXCL8),ENSG00000100030(MAPK1),	-	ENSG00000169429(CXCL8),ENSG00000100030(MAPK1),	0.642005	1	1
hsa05031	Amphetamine addiction	2	0	2	419	73	8877	ENSG00000118260(CREB1),ENSG00000176884(GRIN1),	-	ENSG00000118260(CREB1),ENSG00000176884(GRIN1),	0.580443	1	1
hsa04623	Cytosolic DNA-sensing pathway	2	0	2	419	74	8877	ENSG00000125538(IL1B),ENSG00000169245(CXCL10),	-	ENSG00000125538(IL1B),ENSG00000169245(CXCL10),	0.572599	1	1
hsa00830	Retinol metabolism	2	1	1	419	75	8877	ENSG00000135437(RDH5),ENSG00000003137(CYP26B1),	ENSG00000135437(RDH5),	ENSG00000003137(CYP26B1),	0.564964	1	1
hsa04976	Bile secretion	2	0	2	419	77	8877	ENSG00000144959(NCEH1),ENSG00000118777(ABCG2),	-	ENSG00000144959(NCEH1),ENSG00000118777(ABCG2),	0.55029	1	1
hsa04672	Intestinal immune network for IgA production	2	1	1	419	131	8877	ENSG00000204257(HLA-DMA),ENSG00000161955(TNFSF13),	ENSG00000161955(TNFSF13),	ENSG00000204257(HLA-DMA),	0.323453	1	1
hsa05330	Allograft rejection	2	0	2	419	163	8877	ENSG00000204257(HLA-DMA),ENSG00000026103(FAS),	-	ENSG00000204257(HLA-DMA),ENSG00000026103(FAS),	0.259953	1	1
hsa05320	Autoimmune thyroid disease	2	0	2	419	172	8877	ENSG00000204257(HLA-DMA),ENSG00000026103(FAS),	-	ENSG00000204257(HLA-DMA),ENSG00000026103(FAS),	0.246351	1	1
hsa04740	Olfactory transduction	2	1	1	419	586	8877	ENSG00000078369(GNB1),ENSG00000141480(ARRB2),	ENSG00000141480(ARRB2),	ENSG00000078369(GNB1),	0.0723077	1	1
hsa00290	Valine, leucine and isoleucine biosynthesis	1	0	1	419	4	8877	ENSG00000060982(BCAT1),	-	ENSG00000060982(BCAT1),	5.29654	1	1
hsa00040	Pentose and glucuronate interconversions	1	1	0	419	37	8877	ENSG00000169738(DCXR),	ENSG00000169738(DCXR),	-	0.572599	1	1
hsa00620	Pyruvate metabolism	1	0	1	419	42	8877	ENSG00000154930(ACSS1),	-	ENSG00000154930(ACSS1),	0.504432	1	1
hsa04136	Autophagy - other	1	0	1	419	33	8877	ENSG00000089289(IGBP1),	-	ENSG00000089289(IGBP1),	0.642005	1	1
hsa00514	Other types of O-glycan biosynthesis	1	1	0	419	22	8877	ENSG00000106003(LFNG),	ENSG00000106003(LFNG),	-	0.963007	1	1
hsa00592	alpha-Linolenic acid metabolism	1	0	1	419	26	8877	ENSG00000243708(PLA2G4B),	-	ENSG00000243708(PLA2G4B),	0.814852	1	1
hsa00480	Glutathione metabolism	1	0	1	419	60	8877	ENSG00000233276(GPX1),	-	ENSG00000233276(GPX1),	0.353103	1	1
hsa03410	Base excision repair	1	1	0	419	33	8877	ENSG00000154328(NEIL2),	ENSG00000154328(NEIL2),	-	0.642005	1	1
hsa00450	Selenocompound metabolism	1	0	1	419	17	8877	ENSG00000198682(PAPSS2),	-	ENSG00000198682(PAPSS2),	1.24624	1	1
hsa00280	Valine, leucine and isoleucine degradation	1	0	1	419	50	8877	ENSG00000060982(BCAT1),	-	ENSG00000060982(BCAT1),	0.423723	1	1
hsa00410	beta-Alanine metabolism	1	0	1	419	31	8877	ENSG00000100024(UPB1),	-	ENSG00000100024(UPB1),	0.683424	1	1
hsa01210	2-Oxocarboxylic acid metabolism	1	0	1	419	18	8877	ENSG00000060982(BCAT1),	-	ENSG00000060982(BCAT1),	1.17701	1	1
hsa04122	Sulfur relay system	1	1	0	419	8	8877	ENSG00000142544(CTU1),	ENSG00000142544(CTU1),	-	2.64827	1	1
hsa00591	Linoleic acid metabolism	1	0	1	419	30	8877	ENSG00000243708(PLA2G4B),	-	ENSG00000243708(PLA2G4B),	0.706205	1	1
hsa00071	Fatty acid degradation	1	0	1	419	44	8877	ENSG00000197142(ACSL5),	-	ENSG00000197142(ACSL5),	0.481504	1	1
hsa00061	Fatty acid biosynthesis	1	0	1	419	14	8877	ENSG00000197142(ACSL5),	-	ENSG00000197142(ACSL5),	1.5133	1	1
hsa00270	Cysteine and methionine metabolism	1	0	1	419	48	8877	ENSG00000060982(BCAT1),	-	ENSG00000060982(BCAT1),	0.441378	1	1
hsa00100	Steroid biosynthesis	1	1	0	419	21	8877	ENSG00000147155(EBP),	ENSG00000147155(EBP),	-	1.00886	1	1
hsa05340	Primary immunodeficiency	1	0	1	419	53	8877	ENSG00000179583(CIITA),	-	ENSG00000179583(CIITA),	0.399739	1	1
hsa00220	Arginine biosynthesis	1	0	1	419	21	8877	ENSG00000135821(GLUL),	-	ENSG00000135821(GLUL),	1.00886	1	1
hsa00020	Citrate cycle (TCA cycle)	1	0	1	419	31	8877	ENSG00000172340(SUCLG2),	-	ENSG00000172340(SUCLG2),	0.683424	1	1
hsa00983	Drug metabolism - other enzymes	1	0	1	419	85	8877	ENSG00000100024(UPB1),	-	ENSG00000100024(UPB1),	0.249249	1	1
hsa04977	Vitamin digestion and absorption	1	0	1	419	25	8877	ENSG00000107611(CUBN),	-	ENSG00000107611(CUBN),	0.847446	1	1
hsa04744	Phototransduction	1	0	1	419	30	8877	ENSG00000078369(GNB1),	-	ENSG00000078369(GNB1),	0.706205	1	1
hsa00980	Metabolism of xenobiotics by cytochrome P450	1	1	0	419	99	8877	ENSG00000138061(CYP1B1),	ENSG00000138061(CYP1B1),	-	0.214002	1	1
hsa04130	SNARE interactions in vesicular transport	1	0	1	419	34	8877	ENSG00000136874(STX17),	-	ENSG00000136874(STX17),	0.623122	1	1
hsa00910	Nitrogen metabolism	1	0	1	419	17	8877	ENSG00000135821(GLUL),	-	ENSG00000135821(GLUL),	1.24624	1	1
hsa05310	Asthma	1	0	1	419	119	8877	ENSG00000204257(HLA-DMA),	-	ENSG00000204257(HLA-DMA),	0.178035	1	1
hsa04975	Fat digestion and absorption	1	0	1	419	49	8877	ENSG00000165029(ABCA1),	-	ENSG00000165029(ABCA1),	0.432371	1	1
hsa04392	Hippo signaling pathway - multiple species	1	0	1	419	30	8877	ENSG00000197410(DCHS2),	-	ENSG00000197410(DCHS2),	0.706205	1	1
hsa00604	Glycosphingolipid biosynthesis - ganglio series	1	1	0	419	19	8877	ENSG00000111728(ST8SIA1),	ENSG00000111728(ST8SIA1),	-	1.11506	1	1
hsa05204	Chemical carcinogenesis	1	1	0	419	89	8877	ENSG00000138061(CYP1B1),	ENSG00000138061(CYP1B1),	-	0.238047	1	1
hsa03050	Proteasome	1	1	0	419	64	8877	ENSG00000131467(PSME3),	ENSG00000131467(PSME3),	-	0.331034	1	1
hsa03022	Basal transcription factors	1	0	1	419	59	8877	ENSG00000147133(TAF1),	-	ENSG00000147133(TAF1),	0.359087	1	1
hsa04964	Proximal tubule bicarbonate reclamation	1	1	0	419	25	8877	ENSG00000183048(SLC25A10),	ENSG00000183048(SLC25A10),	-	0.847446	1	1
hsa00524	Neomycin, kanamycin and gentamicin biosynthesis	1	0	1	419	5	8877	ENSG00000156510(HKDC1),	-	ENSG00000156510(HKDC1),	4.23723	1	1
hsa04961	Endocrine and other factor-regulated calcium reabsorption	1	0	1	419	51	8877	ENSG00000006125(AP2B1),	-	ENSG00000006125(AP2B1),	0.415415	1	1
hsa00030	Pentose phosphate pathway	1	1	0	419	31	8877	ENSG00000141959(PFKL),	ENSG00000141959(PFKL),	-	0.683424	1	1
hsa00260	Glycine, serine and threonine metabolism	1	0	1	419	40	8877	ENSG00000178445(GLDC),	-	ENSG00000178445(GLDC),	0.529654	1	1
hsa00785	Lipoic acid metabolism	1	1	0	419	3	8877	ENSG00000175536(LIPT2),	ENSG00000175536(LIPT2),	-	7.06205	1	1
hsa00920	Sulfur metabolism	1	0	1	419	9	8877	ENSG00000198682(PAPSS2),	-	ENSG00000198682(PAPSS2),	2.35402	1	1
hsa00750	Vitamin B6 metabolism	1	1	0	419	6	8877	ENSG00000241360(PDXP),	ENSG00000241360(PDXP),	-	3.53103	1	1
hsa00670	One carbon pool by folate	1	0	1	419	22	8877	ENSG00000065911(MTHFD2),	-	ENSG00000065911(MTHFD2),	0.963007	1	1
hsa00563	Glycosylphosphatidylinositol (GPI)-anchor biosynthesis	1	0	1	419	26	8877	ENSG00000112293(GPLD1),	-	ENSG00000112293(GPLD1),	0.814852	1	1
hsa04966	Collecting duct acid secretion	1	1	0	419	35	8877	ENSG00000105929(ATP6V0A4),	ENSG00000105929(ATP6V0A4),	-	0.605319	1	1
hsa00511	Other glycan degradation	1	1	0	419	27	8877	ENSG00000169660(HEXD),	ENSG00000169660(HEXD),	-	0.784673	1	1
GO
GO_ID	GO_term	TYPE	diff_gene_in_this_GO	UP_GENE	DOWN_GENE	all_diff_gene_in_all_GO	all_gene_in_this_GO	all_gene_in_all_GO	gene_UP_list	gene_DOWN_list	rich_factor	Pvalue	Qvalue
GO:0070938	contractile ring	cellular_component	4	1	3	1142	9	21445	ENSG00000241360(PDXP),	ENSG00000090316(MAEA),ENSG00000173402(DAG1),ENSG00000152818(UTRN),	8.34598	0.000899827	0.0597023
GO:0070016	armadillo repeat domain binding	molecular_function	5	3	2	1142	13	21445	ENSG00000103126(AXIN1),ENSG00000171700(RGS19),ENSG00000178585(CTNNBIP1),	ENSG00000125107(CNOT1),ENSG00000138795(LEF1),	7.22248	0.000511347	0.0410896
GO:0043560	insulin receptor substrate binding	molecular_function	4	1	3	1142	12	21445	ENSG00000177885(GRB2),	ENSG00000145675(PIK3R1),ENSG00000121879(PIK3CA),ENSG00000178252(WDR6),	6.25949	0.00244855	0.105404
GO:0060707	trophoblast giant cell differentiation	biological_process	4	2	2	1142	12	21445	ENSG00000184557(SOCS3),ENSG00000113196(HAND1),	ENSG00000128342(LIF),ENSG00000163904(SENP2),	6.25949	0.00244855	0.105404
GO:0009650	UV protection	biological_process	4	2	2	1142	12	21445	ENSG00000168077(SCARA3),ENSG00000166482(MFAP4),	ENSG00000258839(MC1R),ENSG00000233276(GPX1),	6.25949	0.00244855	0.105404
GO:0001968	fibronectin binding	molecular_function	9	5	4	1142	27	21445	ENSG00000091986(CCDC80),ENSG00000146674(IGFBP3),ENSG00000115461(IGFBP5),ENSG00000143387(CTSK),ENSG00000118523(CCN2),	ENSG00000163131(CTSS),ENSG00000149084(HSD17B12),ENSG00000005884(ITGA3),ENSG00000259207(ITGB3),	6.25949	2.15015e-05	0.00575921
GO:0031527	filopodium membrane	cellular_component	6	2	4	1142	18	21445	ENSG00000099864(PALM),ENSG00000188763(FZD9),	ENSG00000152818(UTRN),ENSG00000259207(ITGB3),ENSG00000005884(ITGA3),ENSG00000179841(AKAP5),	6.25949	0.00036157	0.032686
GO:0005520	insulin-like growth factor binding	molecular_function	8	8	0	1142	26	21445	ENSG00000163453(IGFBP7),ENSG00000146674(IGFBP3),ENSG00000115461(IGFBP5),ENSG00000141753(IGFBP4),ENSG00000142871(CCN1),ENSG00000064205(CCN5),ENSG00000118523(CCN2),ENSG00000137142(IGFBPL1),	-	5.77799	9.15599e-05	0.0129835
GO:1900121	negative regulation of receptor binding	biological_process	4	2	2	1142	13	21445	ENSG00000143537(ADAM15),ENSG00000166710(B2M),	ENSG00000138795(LEF1),ENSG00000167034(NKX3-1),	5.77799	0.00324972	0.123047
GO:0034616	response to laminar fluid shear stress	biological_process	4	1	3	1142	14	21445	ENSG00000136826(KLF4),	ENSG00000165029(ABCA1),ENSG00000134954(ETS1),ENSG00000116044(NFE2L2),	5.36527	0.00422771	0.136495
GO:0060413	atrial septum morphogenesis	biological_process	4	3	1	1142	14	21445	ENSG00000179588(ZFPM1),ENSG00000265107(GJA5),ENSG00000142871(CCN1),	ENSG00000134250(NOTCH2),	5.36527	0.00422771	0.136495
GO:0036092	phosphatidylinositol-3-phosphate biosynthetic process	biological_process	4	1	3	1142	14	21445	ENSG00000105647(PIK3R2),	ENSG00000115020(PIKFYVE),ENSG00000149311(ATM),ENSG00000121879(PIK3CA),	5.36527	0.00422771	0.136495
GO:0005243	gap junction channel activity	molecular_function	4	2	2	1142	15	21445	ENSG00000265107(GJA5),ENSG00000073150(PANX2),	ENSG00000165474(GJB2),ENSG00000121743(GJA3),	5.00759	0.00540386	0.158222
GO:0060055	angiogenesis involved in wound healing	biological_process	5	1	4	1142	19	21445	ENSG00000076706(MCAM),	ENSG00000006210(CX3CL1),ENSG00000233276(GPX1),ENSG00000259207(ITGB3),ENSG00000134954(ETS1),	4.9417	0.00256945	0.108668
GO:0008305	integrin complex	cellular_component	8	0	8	1142	31	21445	-	ENSG00000213949(ITGA1),ENSG00000005884(ITGA3),ENSG00000140678(ITGAX),ENSG00000164171(ITGA2),ENSG00000259207(ITGB3),ENSG00000169896(ITGAM),ENSG00000105855(ITGB8),ENSG00000168743(NPNT),	4.84605	0.000281918	0.0279292
GO:0007141	male meiosis I	biological_process	4	1	3	1142	16	21445	ENSG00000126803(HSPA2),	ENSG00000139618(BRCA2),ENSG00000162039(MEIOB),ENSG00000133101(CCNA1),	4.69461	0.00679972	0.175627
GO:0042510	regulation of tyrosine phosphorylation of Stat1 protein	biological_process	4	2	2	1142	16	21445	ENSG00000185338(SOCS1),ENSG00000068078(FGFR3),	ENSG00000110944(IL23A),ENSG00000128342(LIF),	4.69461	0.00679972	0.175627
GO:0036315	cellular response to sterol	biological_process	4	0	4	1142	16	21445	-	ENSG00000069667(RORA),ENSG00000165029(ABCA1),ENSG00000112293(GPLD1),ENSG00000157193(LRP8),	4.69461	0.00679972	0.175627
GO:1900103	positive regulation of endoplasmic reticulum unfolded protein response	biological_process	4	1	3	1142	16	21445	ENSG00000204389(HSPA1A),	ENSG00000196396(PTPN1),ENSG00000145675(PIK3R1),ENSG00000178607(ERN1),	4.69461	0.00679972	0.175627
GO:0016327	apicolateral plasma membrane	cellular_component	4	2	2	1142	16	21445	ENSG00000173801(JUP),ENSG00000099864(PALM),	ENSG00000197822(OCLN),ENSG00000069869(NEDD4),	4.69461	0.00679972	0.175627
GO:0035988	chondrocyte proliferation	biological_process	4	2	2	1142	16	21445	ENSG00000118523(CCN2),ENSG00000068078(FGFR3),	ENSG00000162733(DDR2),ENSG00000248592(STIMATE-MUSTN1),	4.69461	0.00679972	0.175627
GO:0031941	filamentous actin	cellular_component	5	1	4	1142	21	21445	ENSG00000167460(TPM4),	ENSG00000101311(FERMT1),ENSG00000196586(MYO6),ENSG00000073712(FERMT2),ENSG00000113657(DPYSL3),	4.47106	0.00393757	0.13496
GO:0010224	response to UV-B	biological_process	4	3	1	1142	17	21445	ENSG00000068001(HYAL2),ENSG00000166482(MFAP4),ENSG00000186792(HYAL3),	ENSG00000171791(BCL2),	4.41846	0.00843683	0.194937
GO:0042508	tyrosine phosphorylation of Stat1 protein	biological_process	4	2	2	1142	18	21445	ENSG00000068078(FGFR3),ENSG00000185338(SOCS1),	ENSG00000110944(IL23A),ENSG00000128342(LIF),	4.17299	0.0103366	0.221166
GO:0003209	cardiac atrium morphogenesis	biological_process	6	4	2	1142	27	21445	ENSG00000166823(MESP1),ENSG00000142871(CCN1),ENSG00000179588(ZFPM1),ENSG00000265107(GJA5),	ENSG00000134250(NOTCH2),ENSG00000115904(SOS1),	4.17299	0.00271264	0.113398
GO:0003283	atrial septum development	biological_process	4	3	1	1142	18	21445	ENSG00000265107(GJA5),ENSG00000179588(ZFPM1),ENSG00000142871(CCN1),	ENSG00000134250(NOTCH2),	4.17299	0.0103366	0.221166
GO:0005583	fibrillar collagen trimer	cellular_component	4	2	2	1142	18	21445	ENSG00000168542(COL3A1),ENSG00000108821(COL1A1),	ENSG00000196739(COL27A1),ENSG00000168477(TNXB),	4.17299	0.0103366	0.221166
GO:0003171	atrioventricular valve development	biological_process	4	4	0	1142	18	21445	ENSG00000265107(GJA5),ENSG00000142871(CCN1),ENSG00000169242(EFNA1),ENSG00000179588(ZFPM1),	-	4.17299	0.0103366	0.221166
GO:0003179	heart valve morphogenesis	biological_process	6	5	1	1142	28	21445	ENSG00000265107(GJA5),ENSG00000127418(FGFRL1),ENSG00000179588(ZFPM1),ENSG00000142871(CCN1),ENSG00000169242(EFNA1),	ENSG00000134250(NOTCH2),	4.02396	0.00324409	0.12348
GO:0060713	labyrinthine layer morphogenesis	biological_process	4	3	1	1142	19	21445	ENSG00000142871(CCN1),ENSG00000177885(GRB2),ENSG00000184557(SOCS3),	ENSG00000138795(LEF1),	3.95336	0.01252	0.245379
GO:0071498	cellular response to fluid shear stress	biological_process	4	1	3	1142	19	21445	ENSG00000136826(KLF4),	ENSG00000170873(MTSS1),ENSG00000122861(PLAU),ENSG00000116044(NFE2L2),	3.95336	0.01252	0.245379
GO:0031690	adrenergic receptor binding	molecular_function	4	3	1	1142	19	21445	ENSG00000141480(ARRB2),ENSG00000184160(ADRA2C),ENSG00000043591(ADRB1),	ENSG00000069869(NEDD4),	3.95336	0.01252	0.245379
GO:0046716	muscle cell cellular homeostasis	biological_process	4	2	2	1142	19	21445	ENSG00000165410(CFL2),ENSG00000133424(LARGE1),	ENSG00000119401(TRIM32),ENSG00000092529(CAPN3),	3.95336	0.01252	0.245379
GO:1903429	regulation of cell maturation	biological_process	4	1	3	1142	19	21445	ENSG00000149922(TBX6),	ENSG00000136160(EDNRB),ENSG00000171791(BCL2),ENSG00000118193(KIF14),	3.95336	0.01252	0.245379
GO:0036499	PERK-mediated unfolded protein response	biological_process	4	1	3	1142	19	21445	ENSG00000162772(ATF3),	ENSG00000169429(CXCL8),ENSG00000196396(PTPN1),ENSG00000116044(NFE2L2),	3.95336	0.01252	0.245379
GO:0001190	transcriptional activator activity, RNA polymerase II transcription factor binding	molecular_function	11	7	4	1142	53	21445	ENSG00000069011(PITX1),ENSG00000068001(HYAL2),ENSG00000148677(ANKRD1),ENSG00000164442(CITED2),ENSG00000179862(CITED4),ENSG00000136826(KLF4),ENSG00000177732(SOX12),	ENSG00000118260(CREB1),ENSG00000144893(MED12L),ENSG00000169946(ZFPM2),ENSG00000134852(CLOCK),	3.89742	0.000182452	0.0191231
GO:0007194	negative regulation of adenylate cyclase activity	biological_process	6	3	3	1142	29	21445	ENSG00000069696(DRD4),ENSG00000114353(GNAI2),ENSG00000099864(PALM),	ENSG00000213906(LTB4R2),ENSG00000179841(AKAP5),ENSG00000136160(EDNRB),	3.8852	0.00385307	0.133968
GO:0034405	response to fluid shear stress	biological_process	7	2	5	1142	34	21445	ENSG00000136826(KLF4),ENSG00000164442(CITED2),	ENSG00000122861(PLAU),ENSG00000170873(MTSS1),ENSG00000134954(ETS1),ENSG00000116044(NFE2L2),ENSG00000165029(ABCA1),	3.86615	0.00214685	0.0995258
GO:0048745	smooth muscle tissue development	biological_process	4	3	1	1142	20	21445	ENSG00000143867(OSR1),ENSG00000125378(BMP4),ENSG00000168542(COL3A1),	ENSG00000065534(MYLK),	3.75569	0.0150077	0.272702
GO:0060706	cell differentiation involved in embryonic placenta development	biological_process	5	3	2	1142	25	21445	ENSG00000113196(HAND1),ENSG00000184557(SOCS3),ENSG00000163508(EOMES),	ENSG00000128342(LIF),ENSG00000163904(SENP2),	3.75569	0.00823814	0.19281
GO:0002102	podosome	cellular_component	4	2	2	1142	20	21445	ENSG00000167460(TPM4),ENSG00000110031(LPXN),	ENSG00000136167(LCP1),ENSG00000162692(VCAM1),	3.75569	0.0150077	0.272702
GO:0042503	tyrosine phosphorylation of Stat3 protein	biological_process	8	4	4	1142	41	21445	ENSG00000068078(FGFR3),ENSG00000160712(IL6R),ENSG00000150281(CTF1),ENSG00000185338(SOCS1),	ENSG00000151422(FER),ENSG00000128342(LIF),ENSG00000110944(IL23A),ENSG00000162892(IL24),	3.66409	0.00163643	0.0870195
GO:0001105	RNA polymerase II transcription coactivator activity	molecular_function	7	5	2	1142	36	21445	ENSG00000177732(SOX12),ENSG00000179862(CITED4),ENSG00000164442(CITED2),ENSG00000148677(ANKRD1),ENSG00000068001(HYAL2),	ENSG00000144893(MED12L),ENSG00000169946(ZFPM2),	3.65137	0.00294682	0.119727
GO:0014850	response to muscle activity	biological_process	4	1	3	1142	21	21445	ENSG00000160097(FNDC5),	ENSG00000179841(AKAP5),ENSG00000164171(ITGA2),ENSG00000092529(CAPN3),	3.57685	0.0178194	0.304657
GO:0060438	trachea development	biological_process	4	2	2	1142	21	21445	ENSG00000147655(RSPO2),ENSG00000125378(BMP4),	ENSG00000100030(MAPK1),ENSG00000138795(LEF1),	3.57685	0.0178194	0.304657
GO:0016010	dystrophin-associated glycoprotein complex	cellular_component	4	1	3	1142	21	21445	ENSG00000154330(PGM5),	ENSG00000152818(UTRN),ENSG00000173402(DAG1),ENSG00000168807(SNTB2),	3.57685	0.0178194	0.304657
GO:0097435	fibril organization	biological_process	4	2	2	1142	21	21445	ENSG00000166482(MFAP4),ENSG00000168542(COL3A1),	ENSG00000233276(GPX1),ENSG00000168477(TNXB),	3.57685	0.0178194	0.304657
GO:0072012	glomerulus vasculature development	biological_process	4	4	0	1142	21	21445	ENSG00000107796(ACTA2),ENSG00000143867(OSR1),ENSG00000166396(SERPINB7),ENSG00000125378(BMP4),	-	3.57685	0.0178194	0.304657
GO:0007140	male meiosis	biological_process	7	2	5	1142	37	21445	ENSG00000126803(HSPA2),ENSG00000219435(CATSPERZ),	ENSG00000003137(CYP26B1),ENSG00000133101(CCNA1),ENSG00000133863(TEX15),ENSG00000139618(BRCA2),ENSG00000162039(MEIOB),	3.55268	0.0034268	0.1258
GO:0046854	phosphatidylinositol phosphorylation	biological_process	6	1	5	1142	32	21445	ENSG00000105647(PIK3R2),	ENSG00000115020(PIKFYVE),ENSG00000166908(PIP4K2C),ENSG00000145675(PIK3R1),ENSG00000157106(SMG1),ENSG00000121879(PIK3CA),	3.52096	0.0062196	0.169736
GO:1900101	regulation of endoplasmic reticulum unfolded protein response	biological_process	6	3	3	1142	32	21445	ENSG00000128228(SDF2L1),ENSG00000204389(HSPA1A),ENSG00000109501(WFS1),	ENSG00000196396(PTPN1),ENSG00000178607(ERN1),ENSG00000145675(PIK3R1),	3.52096	0.0062196	0.169736
GO:0007212	dopamine receptor signaling pathway	biological_process	6	3	3	1142	32	21445	ENSG00000088256(GNA11),ENSG00000099864(PALM),ENSG00000069696(DRD4),	ENSG00000156049(GNA14),ENSG00000186469(GNG2),ENSG00000078369(GNB1),	3.52096	0.0062196	0.169736
GO:0035035	histone acetyltransferase binding	molecular_function	5	3	2	1142	27	21445	ENSG00000172216(CEBPB),ENSG00000178951(ZBTB7A),ENSG00000164442(CITED2),	ENSG00000118260(CREB1),ENSG00000134954(ETS1),	3.47749	0.011369	0.23031
GO:0010712	regulation of collagen metabolic process	biological_process	7	5	2	1142	38	21445	ENSG00000125378(BMP4),ENSG00000166482(MFAP4),ENSG00000118523(CCN2),ENSG00000166396(SERPINB7),ENSG00000160712(IL6R),	ENSG00000179583(CIITA),ENSG00000164171(ITGA2),	3.45919	0.00396645	0.13342
GO:0043496	regulation of protein homodimerization activity	biological_process	4	1	3	1142	22	21445	ENSG00000125968(ID1),	ENSG00000186063(AIDA),ENSG00000130119(GNL3L),ENSG00000171791(BCL2),	3.41427	0.0209744	0.334849
GO:0042517	positive regulation of tyrosine phosphorylation of Stat3 protein	biological_process	6	3	3	1142	33	21445	ENSG00000150281(CTF1),ENSG00000160712(IL6R),ENSG00000068078(FGFR3),	ENSG00000162892(IL24),ENSG00000110944(IL23A),ENSG00000128342(LIF),	3.41427	0.00721426	0.180531
GO:0022829	wide pore channel activity	molecular_function	4	2	2	1142	22	21445	ENSG00000073150(PANX2),ENSG00000265107(GJA5),	ENSG00000121743(GJA3),ENSG00000165474(GJB2),	3.41427	0.0209744	0.334849
GO:0051350	negative regulation of lyase activity	biological_process	6	3	3	1142	33	21445	ENSG00000114353(GNAI2),ENSG00000069696(DRD4),ENSG00000099864(PALM),	ENSG00000213906(LTB4R2),ENSG00000179841(AKAP5),ENSG00000136160(EDNRB),	3.41427	0.00721426	0.180531
GO:0003170	heart valve development	biological_process	6	5	1	1142	33	21445	ENSG00000179588(ZFPM1),ENSG00000169242(EFNA1),ENSG00000142871(CCN1),ENSG00000127418(FGFRL1),ENSG00000265107(GJA5),	ENSG00000134250(NOTCH2),	3.41427	0.00721426	0.180531
GO:0060669	embryonic placenta morphogenesis	biological_process	4	3	1	1142	22	21445	ENSG00000184557(SOCS3),ENSG00000177885(GRB2),ENSG00000142871(CCN1),	ENSG00000138795(LEF1),	3.41427	0.0209744	0.334849
GO:0032964	collagen biosynthetic process	biological_process	7	5	2	1142	39	21445	ENSG00000118523(CCN2),ENSG00000125378(BMP4),ENSG00000108821(COL1A1),ENSG00000160712(IL6R),ENSG00000166396(SERPINB7),	ENSG00000164171(ITGA2),ENSG00000179583(CIITA),	3.37049	0.00457079	0.141265
GO:0042516	regulation of tyrosine phosphorylation of Stat3 protein	biological_process	7	4	3	1142	39	21445	ENSG00000185338(SOCS1),ENSG00000150281(CTF1),ENSG00000160712(IL6R),ENSG00000068078(FGFR3),	ENSG00000162892(IL24),ENSG00000110944(IL23A),ENSG00000128342(LIF),	3.37049	0.00457079	0.141265
GO:0046326	positive regulation of glucose import	biological_process	7	2	5	1142	39	21445	ENSG00000119729(RHOQ),ENSG00000105647(PIK3R2),	ENSG00000116044(NFE2L2),ENSG00000095637(SORBS1),ENSG00000105550(FGF21),ENSG00000145675(PIK3R1),ENSG00000091039(OSBPL8),	3.37049	0.00457079	0.141265
GO:0010922	positive regulation of phosphatase activity	biological_process	5	0	5	1142	28	21445	-	ENSG00000168743(NPNT),ENSG00000213949(ITGA1),ENSG00000164171(ITGA2),ENSG00000058272(PPP1R12A),ENSG00000112293(GPLD1),	3.3533	0.0132239	0.249701
GO:0060412	ventricular septum morphogenesis	biological_process	5	4	1	1142	28	21445	ENSG00000265107(GJA5),ENSG00000127418(FGFRL1),ENSG00000164442(CITED2),ENSG00000179588(ZFPM1),	ENSG00000169946(ZFPM2),	3.3533	0.0132239	0.249701
GO:0032281	AMPA glutamate receptor complex	cellular_component	5	2	3	1142	28	21445	ENSG00000174871(CNIH2),ENSG00000105088(OLFM2),	ENSG00000124785(NRN1),ENSG00000142408(CACNG8),ENSG00000187902(SHISA7),	3.3533	0.0132239	0.249701
GO:0005834	heterotrimeric G-protein complex	cellular_component	6	3	3	1142	34	21445	ENSG00000168243(GNG4),ENSG00000114353(GNAI2),ENSG00000171700(RGS19),	ENSG00000186469(GNG2),ENSG00000156049(GNA14),ENSG00000078369(GNB1),	3.31385	0.00832529	0.193597
GO:0001191	transcriptional repressor activity, RNA polymerase II transcription factor binding	molecular_function	15	9	6	1142	86	21445	ENSG00000163508(EOMES),ENSG00000164442(CITED2),ENSG00000177732(SOX12),ENSG00000068001(HYAL2),ENSG00000069011(PITX1),ENSG00000179862(CITED4),ENSG00000136826(KLF4),ENSG00000148677(ANKRD1),ENSG00000149922(TBX6),	ENSG00000092607(TBX15),ENSG00000063438(AHRR),ENSG00000134852(CLOCK),ENSG00000144893(MED12L),ENSG00000169946(ZFPM2),ENSG00000118260(CREB1),	3.27531	0.00010837	0.0142496
GO:0090023	positive regulation of neutrophil chemotaxis	biological_process	4	0	4	1142	23	21445	-	ENSG00000169429(CXCL8),ENSG00000128340(RAC2),ENSG00000110944(IL23A),ENSG00000125538(IL1B),	3.26582	0.0244908	0.371315
GO:0043567	regulation of insulin-like growth factor receptor signaling pathway	biological_process	4	3	1	1142	23	21445	ENSG00000141753(IGFBP4),ENSG00000146674(IGFBP3),ENSG00000115461(IGFBP5),	ENSG00000167034(NKX3-1),	3.26582	0.0244908	0.371315
GO:0001221	transcription cofactor binding	molecular_function	4	1	3	1142	23	21445	ENSG00000136826(KLF4),	ENSG00000069667(RORA),ENSG00000168826(ZBTB49),ENSG00000116044(NFE2L2),	3.26582	0.0244908	0.371315
GO:0071470	cellular response to osmotic stress	biological_process	4	0	4	1142	23	21445	-	ENSG00000092529(CAPN3),ENSG00000181856(SLC2A4),ENSG00000065534(MYLK),ENSG00000215301(DDX3X),	3.26582	0.0244908	0.371315
GO:0032967	positive regulation of collagen biosynthetic process	biological_process	4	3	1	1142	23	21445	ENSG00000125378(BMP4),ENSG00000166396(SERPINB7),ENSG00000118523(CCN2),	ENSG00000164171(ITGA2),	3.26582	0.0244908	0.371315
GO:0001725	stress fiber	cellular_component	9	5	4	1142	52	21445	ENSG00000183386(FHL3),ENSG00000167460(TPM4),ENSG00000164877(MICALL2),ENSG00000154330(PGM5),ENSG00000050405(LIMA1),	ENSG00000095637(SORBS1),ENSG00000073712(FERMT2),ENSG00000065534(MYLK),ENSG00000136167(LCP1),	3.25012	0.00209151	0.0995116
GO:0085029	extracellular matrix assembly	biological_process	5	1	4	1142	29	21445	ENSG00000166482(MFAP4),	ENSG00000173402(DAG1),ENSG00000168477(TNXB),ENSG00000163539(CLASP2),ENSG00000140092(FBLN5),	3.23767	0.0152887	0.275045
GO:0043236	laminin binding	molecular_function	5	0	5	1142	29	21445	-	ENSG00000164171(ITGA2),ENSG00000005884(ITGA3),ENSG00000142910(TINAGL1),ENSG00000173402(DAG1),ENSG00000163131(CTSS),	3.23767	0.0152887	0.275045
GO:0046825	regulation of protein export from nucleus	biological_process	5	1	4	1142	29	21445	ENSG00000175793(SFN),	ENSG00000152332(UHMK1),ENSG00000152104(PTPN14),ENSG00000125538(IL1B),ENSG00000115137(DNAJC27),	3.23767	0.0152887	0.275045
GO:0006084	acetyl-CoA metabolic process	biological_process	6	2	4	1142	35	21445	ENSG00000110921(MVK),ENSG00000167508(MVD),	ENSG00000090857(PDPR),ENSG00000172840(PDP2),ENSG00000151790(TDO2),ENSG00000154930(ACSS1),	3.21916	0.00956098	0.210167
GO:0019838	growth factor binding	molecular_function	21	17	4	1142	125	21445	ENSG00000137142(IGFBPL1),ENSG00000068001(HYAL2),ENSG00000146674(IGFBP3),ENSG00000135503(ACVR1B),ENSG00000142871(CCN1),ENSG00000127418(FGFRL1),ENSG00000118523(CCN2),ENSG00000221926(TRIM16),ENSG00000115461(IGFBP5),ENSG00000163453(IGFBP7),ENSG00000064205(CCN5),ENSG00000160712(IL6R),ENSG00000108821(COL1A1),ENSG00000168140(VASN),ENSG00000141753(IGFBP4),ENSG00000068078(FGFR3),ENSG00000168542(COL3A1),	ENSG00000136695(IL36RN),ENSG00000166181(API5),ENSG00000100385(IL2RB),ENSG00000134243(SORT1),	3.15478	1.05964e-05	0.00478956
GO:0071379	cellular response to prostaglandin stimulus	biological_process	4	2	2	1142	24	21445	ENSG00000196139(AKR1C3),ENSG00000154734(ADAMTS1),	ENSG00000186469(GNG2),ENSG00000078369(GNB1),	3.12974	0.0283858	0.395541
GO:0060397	JAK-STAT cascade involved in growth hormone signaling pathway	biological_process	4	2	2	1142	24	21445	ENSG00000185338(SOCS1),ENSG00000184557(SOCS3),	ENSG00000196396(PTPN1),ENSG00000100030(MAPK1),	3.12974	0.0283858	0.395541
GO:0030544	Hsp70 protein binding	molecular_function	5	3	2	1142	30	21445	ENSG00000167508(MVD),ENSG00000151835(SACS),ENSG00000144401(METTL21A),	ENSG00000118260(CREB1),ENSG00000178607(ERN1),	3.12974	0.0175759	0.301205
GO:0005035	death receptor activity	molecular_function	4	1	3	1142	24	21445	ENSG00000243509(TNFRSF6B),	ENSG00000026103(FAS),ENSG00000049249(TNFRSF9),ENSG00000028137(TNFRSF1B),	3.12974	0.0283858	0.395541
GO:0001102	RNA polymerase II activating transcription factor binding	molecular_function	6	4	2	1142	36	21445	ENSG00000179588(ZFPM1),ENSG00000149922(TBX6),ENSG00000163508(EOMES),ENSG00000164442(CITED2),	ENSG00000116044(NFE2L2),ENSG00000118260(CREB1),	3.12974	0.0109297	0.224556
GO:0005031	tumor necrosis factor-activated receptor activity	molecular_function	4	1	3	1142	24	21445	ENSG00000243509(TNFRSF6B),	ENSG00000026103(FAS),ENSG00000049249(TNFRSF9),ENSG00000028137(TNFRSF1B),	3.12974	0.0283858	0.395541
GO:1900078	positive regulation of cellular response to insulin stimulus	biological_process	4	2	2	1142	24	21445	ENSG00000105647(PIK3R2),ENSG00000167244(IGF2),	ENSG00000091039(OSBPL8),ENSG00000145675(PIK3R1),	3.12974	0.0283858	0.395541
GO:0010714	positive regulation of collagen metabolic process	biological_process	4	3	1	1142	24	21445	ENSG00000118523(CCN2),ENSG00000125378(BMP4),ENSG00000166396(SERPINB7),	ENSG00000164171(ITGA2),	3.12974	0.0283858	0.395541
GO:0045309	protein phosphorylated amino acid binding	molecular_function	4	0	4	1142	24	21445	-	ENSG00000100030(MAPK1),ENSG00000069869(NEDD4),ENSG00000110395(CBL),ENSG00000166913(YWHAB),	3.12974	0.0283858	0.395541
GO:0045661	regulation of myoblast differentiation	biological_process	8	4	4	1142	48	21445	ENSG00000125378(BMP4),ENSG00000146674(IGFBP3),ENSG00000165887(ANKRD2),ENSG00000117318(ID3),	ENSG00000169245(CXCL10),ENSG00000166135(HIF1AN),ENSG00000197442(MAP3K5),ENSG00000092529(CAPN3),	3.12974	0.00427656	0.135649
GO:0046875	ephrin receptor binding	molecular_function	4	2	2	1142	24	21445	ENSG00000169242(EFNA1),ENSG00000177885(GRB2),	ENSG00000110395(CBL),ENSG00000196396(PTPN1),	3.12974	0.0283858	0.395541
GO:0010470	regulation of gastrulation	biological_process	6	4	2	1142	36	21445	ENSG00000118707(TGIF2),ENSG00000166823(MESP1),ENSG00000136826(KLF4),ENSG00000143867(OSR1),	ENSG00000173402(DAG1),ENSG00000163539(CLASP2),	3.12974	0.0109297	0.224556
GO:0008334	histone mRNA metabolic process	biological_process	4	1	3	1142	24	21445	ENSG00000172795(DCP2),	ENSG00000121274(TENT4B),ENSG00000155858(LSM11),ENSG00000149311(ATM),	3.12974	0.0283858	0.395541
GO:0070059	intrinsic apoptotic signaling pathway in response to endoplasmic reticulum stress	biological_process	11	5	6	1142	67	21445	ENSG00000101255(TRIB3),ENSG00000172216(CEBPB),ENSG00000109501(WFS1),ENSG00000204389(HSPA1A),ENSG00000197930(ERO1A),	ENSG00000196396(PTPN1),ENSG00000197442(MAP3K5),ENSG00000171791(BCL2),ENSG00000120868(APAF1),ENSG00000150995(ITPR1),ENSG00000178607(ERN1),	3.08303	0.00120514	0.0708582
GO:0035710	CD4-positive, alpha-beta T cell activation	biological_process	10	3	7	1142	61	21445	ENSG00000172216(CEBPB),ENSG00000179588(ZFPM1),ENSG00000107738(VSIR),	ENSG00000069667(RORA),ENSG00000138795(LEF1),ENSG00000115604(IL18R1),ENSG00000110944(IL23A),ENSG00000112149(CD83),ENSG00000056586(RC3H2),ENSG00000135870(RC3H1),	3.07844	0.00190989	0.0952573
GO:0060411	cardiac septum morphogenesis	biological_process	8	6	2	1142	49	21445	ENSG00000142871(CCN1),ENSG00000164442(CITED2),ENSG00000265107(GJA5),ENSG00000127418(FGFRL1),ENSG00000179588(ZFPM1),ENSG00000113196(HAND1),	ENSG00000169946(ZFPM2),ENSG00000134250(NOTCH2),	3.06587	0.00483802	0.145786
GO:0010828	positive regulation of glucose transport	biological_process	7	2	5	1142	43	21445	ENSG00000105647(PIK3R2),ENSG00000119729(RHOQ),	ENSG00000145675(PIK3R1),ENSG00000091039(OSBPL8),ENSG00000116044(NFE2L2),ENSG00000095637(SORBS1),ENSG00000105550(FGF21),	3.05696	0.00774086	0.186606
GO:0060416	response to growth hormone	biological_process	7	4	3	1142	43	21445	ENSG00000185338(SOCS1),ENSG00000184557(SOCS3),ENSG00000115461(IGFBP5),ENSG00000221926(TRIM16),	ENSG00000145675(PIK3R1),ENSG00000196396(PTPN1),ENSG00000100030(MAPK1),	3.05696	0.00774086	0.186606
GO:0042093	T-helper cell differentiation	biological_process	7	1	6	1142	43	21445	ENSG00000179588(ZFPM1),	ENSG00000110944(IL23A),ENSG00000056586(RC3H2),ENSG00000135870(RC3H1),ENSG00000138795(LEF1),ENSG00000069667(RORA),ENSG00000115604(IL18R1),	3.05696	0.00774086	0.186606
GO:0046834	lipid phosphorylation	biological_process	6	1	5	1142	37	21445	ENSG00000105647(PIK3R2),	ENSG00000166908(PIP4K2C),ENSG00000115020(PIKFYVE),ENSG00000145675(PIK3R1),ENSG00000157106(SMG1),ENSG00000121879(PIK3CA),	3.04516	0.01244	0.244473
GO:0060396	growth hormone receptor signaling pathway	biological_process	5	2	3	1142	31	21445	ENSG00000185338(SOCS1),ENSG00000184557(SOCS3),	ENSG00000145675(PIK3R1),ENSG00000196396(PTPN1),ENSG00000100030(MAPK1),	3.02878	0.0200976	0.327356
GO:0032432	actin filament bundle	cellular_component	9	5	4	1142	56	21445	ENSG00000183386(FHL3),ENSG00000167460(TPM4),ENSG00000164877(MICALL2),ENSG00000050405(LIMA1),ENSG00000154330(PGM5),	ENSG00000095637(SORBS1),ENSG00000073712(FERMT2),ENSG00000065534(MYLK),ENSG00000136167(LCP1),	3.01797	0.0034169	0.126077
GO:0045662	negative regulation of myoblast differentiation	biological_process	4	3	1	1142	25	21445	ENSG00000165887(ANKRD2),ENSG00000117318(ID3),ENSG00000125378(BMP4),	ENSG00000169245(CXCL10),	3.00455	0.0326756	0.419733
GO:0018345	protein palmitoylation	biological_process	4	3	1	1142	25	21445	ENSG00000160446(ZDHHC12),ENSG00000204160(ZDHHC18),ENSG00000171307(ZDHHC16),	ENSG00000175893(ZDHHC21),	3.00455	0.0326756	0.419733
GO:0050840	extracellular matrix binding	molecular_function	8	2	6	1142	50	21445	ENSG00000166106(ADAMTS15),ENSG00000142871(CCN1),	ENSG00000005884(ITGA3),ENSG00000142910(TINAGL1),ENSG00000173402(DAG1),ENSG00000259207(ITGB3),ENSG00000164171(ITGA2),ENSG00000163131(CTSS),	3.00455	0.00545639	0.157843
GO:0046677	response to antibiotic	biological_process	8	4	4	1142	50	21445	ENSG00000167136(ENDOG),ENSG00000186792(HYAL3),ENSG00000068001(HYAL2),ENSG00000125968(ID1),	ENSG00000125538(IL1B),ENSG00000136603(SKIL),ENSG00000179583(CIITA),ENSG00000134954(ETS1),	3.00455	0.00545639	0.157843
GO:0001707	mesoderm formation	biological_process	12	7	5	1142	76	21445	ENSG00000103126(AXIN1),ENSG00000163508(EOMES),ENSG00000166823(MESP1),ENSG00000113196(HAND1),ENSG00000136826(KLF4),ENSG00000125378(BMP4),ENSG00000149922(TBX6),	ENSG00000259207(ITGB3),ENSG00000108946(PRKAR1A),ENSG00000164171(ITGA2),ENSG00000005884(ITGA3),ENSG00000138795(LEF1),	2.96502	0.00106959	0.0666833
GO:0070373	negative regulation of ERK1 and ERK2 cascade	biological_process	8	5	3	1142	51	21445	ENSG00000136826(KLF4),ENSG00000108861(DUSP3),ENSG00000103653(CSK),ENSG00000162772(ATF3),ENSG00000153721(CNKSR3),	ENSG00000128342(LIF),ENSG00000153233(PTPRR),ENSG00000196396(PTPN1),	2.94564	0.0061356	0.168078
GO:1903053	regulation of extracellular matrix organization	biological_process	5	0	5	1142	32	21445	-	ENSG00000163539(CLASP2),ENSG00000162733(DDR2),ENSG00000134954(ETS1),ENSG00000173402(DAG1),ENSG00000233276(GPX1),	2.93413	0.0228659	0.352594
GO:0032673	regulation of interleukin-4 production	biological_process	5	2	3	1142	32	21445	ENSG00000179588(ZFPM1),ENSG00000172216(CEBPB),	ENSG00000138795(LEF1),ENSG00000135077(HAVCR2),ENSG00000112149(CD83),	2.93413	0.0228659	0.352594
GO:0071378	cellular response to growth hormone stimulus	biological_process	5	2	3	1142	32	21445	ENSG00000185338(SOCS1),ENSG00000184557(SOCS3),	ENSG00000196396(PTPN1),ENSG00000100030(MAPK1),ENSG00000145675(PIK3R1),	2.93413	0.0228659	0.352594
GO:0001076	transcription factor activity, RNA polymerase II transcription factor binding	molecular_function	21	12	9	1142	135	21445	ENSG00000177732(SOX12),ENSG00000163508(EOMES),ENSG00000105085(MED26),ENSG00000179862(CITED4),ENSG00000148677(ANKRD1),ENSG00000164442(CITED2),ENSG00000141979(AC008764.1),ENSG00000068001(HYAL2),ENSG00000069011(PITX1),ENSG00000161920(MED11),ENSG00000136826(KLF4),ENSG00000149922(TBX6),	ENSG00000128342(LIF),ENSG00000134852(CLOCK),ENSG00000144893(MED12L),ENSG00000169946(ZFPM2),ENSG00000092607(TBX15),ENSG00000196628(TCF4),ENSG00000063438(AHRR),ENSG00000118260(CREB1),ENSG00000134250(NOTCH2),	2.92109	3.09297e-05	0.00677828
GO:0001892	embryonic placenta development	biological_process	13	8	5	1142	84	21445	ENSG00000177885(GRB2),ENSG00000112561(TFEB),ENSG00000184557(SOCS3),ENSG00000164442(CITED2),ENSG00000163508(EOMES),ENSG00000142871(CCN1),ENSG00000113196(HAND1),ENSG00000172216(CEBPB),	ENSG00000163904(SENP2),ENSG00000138795(LEF1),ENSG00000100030(MAPK1),ENSG00000128342(LIF),ENSG00000164400(CSF2),	2.90619	0.000839199	0.0567204
GO:0009649	entrainment of circadian clock	biological_process	4	2	2	1142	26	21445	ENSG00000160113(NR2F6),ENSG00000088256(GNA11),	ENSG00000134852(CLOCK),ENSG00000029153(ARNTL2),	2.88899	0.0373751	0.446034
GO:0051491	positive regulation of filopodium assembly	biological_process	4	2	2	1142	26	21445	ENSG00000119729(RHOQ),ENSG00000099864(PALM),	ENSG00000169760(NLGN1),ENSG00000113657(DPYSL3),	2.88899	0.0373751	0.446034
GO:0034333	adherens junction assembly	biological_process	12	2	10	1142	78	21445	ENSG00000149177(PTPRJ),ENSG00000173801(JUP),	ENSG00000163349(HIPK1),ENSG00000127603(MACF1),ENSG00000073712(FERMT2),ENSG00000164171(ITGA2),ENSG00000171791(BCL2),ENSG00000110880(CORO1C),ENSG00000095637(SORBS1),ENSG00000163539(CLASP2),ENSG00000130702(LAMA5),ENSG00000070759(TESK2),	2.88899	0.00132797	0.0744484
GO:0060850	regulation of transcription involved in cell fate commitment	biological_process	4	3	1	1142	26	21445	ENSG00000116254(CHD5),ENSG00000125378(BMP4),ENSG00000172216(CEBPB),	ENSG00000069667(RORA),	2.88899	0.0373751	0.446034
GO:0071624	positive regulation of granulocyte chemotaxis	biological_process	4	0	4	1142	26	21445	-	ENSG00000128340(RAC2),ENSG00000169429(CXCL8),ENSG00000110944(IL23A),ENSG00000125538(IL1B),	2.88899	0.0373751	0.446034
GO:0048333	mesodermal cell differentiation	biological_process	6	3	3	1142	39	21445	ENSG00000166823(MESP1),ENSG00000125378(BMP4),ENSG00000136826(KLF4),	ENSG00000005884(ITGA3),ENSG00000164171(ITGA2),ENSG00000259207(ITGB3),	2.88899	0.0159192	0.280117
GO:0010575	positive regulation of vascular endothelial growth factor production	biological_process	4	1	3	1142	26	21445	ENSG00000138061(CYP1B1),	ENSG00000125538(IL1B),ENSG00000115008(IL1A),ENSG00000069667(RORA),	2.88899	0.0373751	0.446034
GO:0019706	protein-cysteine S-palmitoyltransferase activity	molecular_function	4	3	1	1142	26	21445	ENSG00000160446(ZDHHC12),ENSG00000171307(ZDHHC16),ENSG00000204160(ZDHHC18),	ENSG00000175893(ZDHHC21),	2.88899	0.0373751	0.446034
GO:0036003	positive regulation of transcription from RNA polymerase II promoter in response to stress	biological_process	4	2	2	1142	26	21445	ENSG00000172216(CEBPB),ENSG00000162772(ATF3),	ENSG00000116044(NFE2L2),ENSG00000118217(ATF6),	2.88899	0.0373751	0.446034
GO:0072273	metanephric nephron morphogenesis	biological_process	4	1	3	1142	26	21445	ENSG00000125378(BMP4),	ENSG00000128342(LIF),ENSG00000162849(KIF26B),ENSG00000205213(LGR4),	2.88899	0.0373751	0.446034
GO:0048332	mesoderm morphogenesis	biological_process	12	7	5	1142	78	21445	ENSG00000113196(HAND1),ENSG00000166823(MESP1),ENSG00000103126(AXIN1),ENSG00000163508(EOMES),ENSG00000125378(BMP4),ENSG00000149922(TBX6),ENSG00000136826(KLF4),	ENSG00000108946(PRKAR1A),ENSG00000259207(ITGB3),ENSG00000138795(LEF1),ENSG00000005884(ITGA3),ENSG00000164171(ITGA2),	2.88899	0.00132797	0.0744484
GO:0001782	B cell homeostasis	biological_process	4	0	4	1142	26	21445	-	ENSG00000135870(RC3H1),ENSG00000056586(RC3H2),ENSG00000171791(BCL2),ENSG00000115904(SOS1),	2.88899	0.0373751	0.446034
GO:0048536	spleen development	biological_process	6	1	5	1142	39	21445	ENSG00000164442(CITED2),	ENSG00000026103(FAS),ENSG00000171791(BCL2),ENSG00000056586(RC3H2),ENSG00000135870(RC3H1),ENSG00000118058(KMT2A),	2.88899	0.0159192	0.280117
GO:0033081	regulation of T cell differentiation in thymus	biological_process	4	1	3	1142	26	21445	ENSG00000125378(BMP4),	ENSG00000125538(IL1B),ENSG00000115904(SOS1),ENSG00000172575(RASGRP1),	2.88899	0.0373751	0.446034
GO:0005905	coated pit	cellular_component	11	3	8	1142	72	21445	ENSG00000144476(ACKR3),ENSG00000103888(CEMIP),ENSG00000141480(ARRB2),	ENSG00000196586(MYO6),ENSG00000131374(TBC1D5),ENSG00000006125(AP2B1),ENSG00000134243(SORT1),ENSG00000115977(AAK1),ENSG00000107611(CUBN),ENSG00000152056(AP1S3),ENSG00000181856(SLC2A4),	2.86893	0.00210669	0.0989324
GO:0032091	negative regulation of protein binding	biological_process	11	7	4	1142	72	21445	ENSG00000141480(ARRB2),ENSG00000185745(IFIT1),ENSG00000166710(B2M),ENSG00000178585(CTNNBIP1),ENSG00000125968(ID1),ENSG00000143537(ADAM15),ENSG00000179588(ZFPM1),	ENSG00000167034(NKX3-1),ENSG00000138795(LEF1),ENSG00000130119(GNL3L),ENSG00000163904(SENP2),	2.86893	0.00210669	0.0989324
GO:0034332	adherens junction organization	biological_process	18	5	13	1142	118	21445	ENSG00000173801(JUP),ENSG00000214274(ANG),ENSG00000040731(CDH10),ENSG00000103653(CSK),ENSG00000149177(PTPRJ),	ENSG00000070759(TESK2),ENSG00000096696(DSP),ENSG00000130702(LAMA5),ENSG00000039068(CDH1),ENSG00000163539(CLASP2),ENSG00000095637(SORBS1),ENSG00000110880(CORO1C),ENSG00000171791(BCL2),ENSG00000166128(RAB8B),ENSG00000164171(ITGA2),ENSG00000073712(FERMT2),ENSG00000127603(MACF1),ENSG00000163349(HIPK1),	2.86451	0.000131248	0.0160878
GO:0006206	pyrimidine nucleobase metabolic process	biological_process	5	2	3	1142	33	21445	ENSG00000205309(NT5M),ENSG00000094841(UPRT),	ENSG00000156136(DCK),ENSG00000100030(MAPK1),ENSG00000100024(UPB1),	2.84522	0.0258926	0.379828
GO:0003338	metanephros morphogenesis	biological_process	5	1	4	1142	33	21445	ENSG00000125378(BMP4),	ENSG00000205213(LGR4),ENSG00000128342(LIF),ENSG00000138759(FRAS1),ENSG00000162849(KIF26B),	2.84522	0.0258926	0.379828
GO:0042596	fear response	biological_process	5	2	3	1142	33	21445	ENSG00000043591(ADRB1),ENSG00000069696(DRD4),	ENSG00000108306(FBXL20),ENSG00000171791(BCL2),ENSG00000109189(USP46),	2.84522	0.0258926	0.379828
GO:0002292	T cell differentiation involved in immune response	biological_process	8	2	6	1142	53	21445	ENSG00000163508(EOMES),ENSG00000179588(ZFPM1),	ENSG00000135870(RC3H1),ENSG00000056586(RC3H2),ENSG00000110944(IL23A),ENSG00000115604(IL18R1),ENSG00000069667(RORA),ENSG00000138795(LEF1),	2.83448	0.00769275	0.186691
GO:0048662	negative regulation of smooth muscle cell proliferation	biological_process	6	5	1	1142	40	21445	ENSG00000214274(ANG),ENSG00000136826(KLF4),ENSG00000178585(CTNNBIP1),ENSG00000115461(IGFBP5),ENSG00000146674(IGFBP3),	ENSG00000103034(NDRG4),	2.81677	0.0179052	0.302548
GO:0061005	cell differentiation involved in kidney development	biological_process	7	3	4	1142	47	21445	ENSG00000125378(BMP4),ENSG00000107796(ACTA2),ENSG00000143867(OSR1),	ENSG00000161270(NPHS1),ENSG00000170873(MTSS1),ENSG00000205213(LGR4),ENSG00000128342(LIF),	2.79679	0.0123865	0.244752
GO:0090022	regulation of neutrophil chemotaxis	biological_process	4	0	4	1142	27	21445	-	ENSG00000125538(IL1B),ENSG00000110944(IL23A),ENSG00000128340(RAC2),ENSG00000169429(CXCL8),	2.78199	0.042498	0.474299
GO:0030947	regulation of vascular endothelial growth factor receptor signaling pathway	biological_process	4	0	4	1142	27	21445	-	ENSG00000196396(PTPN1),ENSG00000259207(ITGB3),ENSG00000069869(NEDD4),ENSG00000125538(IL1B),	2.78199	0.042498	0.474299
GO:0031649	heat generation	biological_process	4	1	3	1142	27	21445	ENSG00000043591(ADRB1),	ENSG00000136160(EDNRB),ENSG00000125538(IL1B),ENSG00000115008(IL1A),	2.78199	0.042498	0.474299
GO:0008210	estrogen metabolic process	biological_process	4	2	2	1142	27	21445	ENSG00000204228(HSD17B8),ENSG00000138061(CYP1B1),	ENSG00000125538(IL1B),ENSG00000149084(HSD17B12),	2.78199	0.042498	0.474299
GO:0045296	cadherin binding	molecular_function	4	2	2	1142	27	21445	ENSG00000173801(JUP),ENSG00000133107(TRPC4),	ENSG00000179841(AKAP5),ENSG00000104419(NDRG1),	2.78199	0.042498	0.474299
GO:1900076	regulation of cellular response to insulin stimulus	biological_process	9	4	5	1142	61	21445	ENSG00000184557(SOCS3),ENSG00000105647(PIK3R2),ENSG00000167244(IGF2),ENSG00000185338(SOCS1),	ENSG00000125538(IL1B),ENSG00000091039(OSBPL8),ENSG00000145675(PIK3R1),ENSG00000112293(GPLD1),ENSG00000196396(PTPN1),	2.77059	0.00595086	0.165526
GO:0045669	positive regulation of osteoblast differentiation	biological_process	9	7	2	1142	61	21445	ENSG00000172216(CEBPB),ENSG00000125378(BMP4),ENSG00000178585(CTNNBIP1),ENSG00000142871(CCN1),ENSG00000172201(ID4),ENSG00000160712(IL6R),ENSG00000130522(JUND),	ENSG00000162733(DDR2),ENSG00000168743(NPNT),	2.77059	0.00595086	0.165526
GO:0007229	integrin-mediated signaling pathway	biological_process	14	5	9	1142	95	21445	ENSG00000154734(ADAMTS1),ENSG00000168542(COL3A1),ENSG00000118523(CCN2),ENSG00000143537(ADAM15),ENSG00000213658(LAT),	ENSG00000164171(ITGA2),ENSG00000140678(ITGAX),ENSG00000005884(ITGA3),ENSG00000073712(FERMT2),ENSG00000213949(ITGA1),ENSG00000105855(ITGB8),ENSG00000259207(ITGB3),ENSG00000169896(ITGAM),ENSG00000130702(LAMA5),	2.76735	0.000885755	0.0593128
GO:0048041	focal adhesion assembly	biological_process	10	1	9	1142	68	21445	ENSG00000149177(PTPRJ),	ENSG00000130702(LAMA5),ENSG00000070759(TESK2),ENSG00000095637(SORBS1),ENSG00000110880(CORO1C),ENSG00000163539(CLASP2),ENSG00000171791(BCL2),ENSG00000164171(ITGA2),ENSG00000127603(MACF1),ENSG00000073712(FERMT2),	2.76154	0.00413419	0.135287
GO:0001772	immunological synapse	cellular_component	5	3	2	1142	34	21445	ENSG00000213658(LAT),ENSG00000108861(DUSP3),ENSG00000149177(PTPRJ),	ENSG00000135077(HAVCR2),ENSG00000108946(PRKAR1A),	2.76154	0.0291887	0.398288
GO:0045599	negative regulation of fat cell differentiation	biological_process	7	4	3	1142	48	21445	ENSG00000172201(ID4),ENSG00000103126(AXIN1),ENSG00000179588(ZFPM1),ENSG00000101255(TRIB3),	ENSG00000169946(ZFPM2),ENSG00000134243(SORT1),ENSG00000069667(RORA),	2.73853	0.0138229	0.255018
GO:0008328	ionotropic glutamate receptor complex	cellular_component	7	2	5	1142	48	21445	ENSG00000105088(OLFM2),ENSG00000174871(CNIH2),	ENSG00000176884(GRIN1),ENSG00000124785(NRN1),ENSG00000169760(NLGN1),ENSG00000187902(SHISA7),ENSG00000142408(CACNG8),	2.73853	0.0138229	0.255018
GO:0043367	CD4-positive, alpha-beta T cell differentiation	biological_process	8	1	7	1142	55	21445	ENSG00000179588(ZFPM1),	ENSG00000112149(CD83),ENSG00000110944(IL23A),ENSG00000135870(RC3H1),ENSG00000056586(RC3H2),ENSG00000138795(LEF1),ENSG00000069667(RORA),ENSG00000115604(IL18R1),	2.73141	0.00954302	0.210412
GO:0042641	actomyosin	cellular_component	9	5	4	1142	62	21445	ENSG00000050405(LIMA1),ENSG00000154330(PGM5),ENSG00000183386(FHL3),ENSG00000167460(TPM4),ENSG00000164877(MICALL2),	ENSG00000065534(MYLK),ENSG00000136167(LCP1),ENSG00000095637(SORBS1),ENSG00000073712(FERMT2),	2.72591	0.00660263	0.173008
GO:0048286	lung alveolus development	biological_process	6	3	3	1142	42	21445	ENSG00000196182(STK40),ENSG00000125378(BMP4),ENSG00000115461(IGFBP5),	ENSG00000056586(RC3H2),ENSG00000128342(LIF),ENSG00000118260(CREB1),	2.68264	0.0224121	0.348569
GO:0030818	negative regulation of cAMP biosynthetic process	biological_process	6	3	3	1142	42	21445	ENSG00000099864(PALM),ENSG00000069696(DRD4),ENSG00000114353(GNAI2),	ENSG00000136160(EDNRB),ENSG00000179841(AKAP5),ENSG00000213906(LTB4R2),	2.68264	0.0224121	0.348569
GO:0051233	spindle midzone	cellular_component	4	0	4	1142	28	21445	-	ENSG00000164114(MAP9),ENSG00000138778(CENPE),ENSG00000134690(CDCA8),ENSG00000118193(KIF14),	2.68264	0.0480568	0.504422
GO:0033598	mammary gland epithelial cell proliferation	biological_process	4	1	3	1142	28	21445	ENSG00000172216(CEBPB),	ENSG00000100030(MAPK1),ENSG00000233276(GPX1),ENSG00000139618(BRCA2),	2.68264	0.0480568	0.504422
GO:0032835	glomerulus development	biological_process	8	4	4	1142	56	21445	ENSG00000125378(BMP4),ENSG00000107796(ACTA2),ENSG00000166396(SERPINB7),ENSG00000143867(OSR1),	ENSG00000161270(NPHS1),ENSG00000170873(MTSS1),ENSG00000205213(LGR4),ENSG00000171791(BCL2),	2.68264	0.010589	0.220056
GO:0035914	skeletal muscle cell differentiation	biological_process	10	7	3	1142	70	21445	ENSG00000165887(ANKRD2),ENSG00000148677(ANKRD1),ENSG00000162772(ATF3),ENSG00000164105(SAP30),ENSG00000185022(MAFF),ENSG00000163508(EOMES),ENSG00000164442(CITED2),	ENSG00000092529(CAPN3),ENSG00000102554(KLF5),ENSG00000003137(CYP26B1),	2.68264	0.00505859	0.149933
GO:0051721	protein phosphatase 2A binding	molecular_function	4	0	4	1142	28	21445	-	ENSG00000196396(PTPN1),ENSG00000171791(BCL2),ENSG00000089289(IGBP1),ENSG00000143079(CTTNBP2NL),	2.68264	0.0480568	0.504422
GO:0010762	regulation of fibroblast migration	biological_process	4	1	3	1142	28	21445	ENSG00000068001(HYAL2),	ENSG00000151422(FER),ENSG00000110880(CORO1C),ENSG00000162733(DDR2),	2.68264	0.0480568	0.504422
GO:2000171	negative regulation of dendrite development	biological_process	4	2	2	1142	28	21445	ENSG00000125968(ID1),ENSG00000169242(EFNA1),	ENSG00000153317(ASAP1),ENSG00000169760(NLGN1),	2.68264	0.0480568	0.504422
GO:2001240	negative regulation of extrinsic apoptotic signaling pathway in absence of ligand	biological_process	7	1	6	1142	49	21445	ENSG00000204389(HSPA1A),	ENSG00000143384(MCL1),ENSG00000164400(CSF2),ENSG00000115008(IL1A),ENSG00000171791(BCL2),ENSG00000006210(CX3CL1),ENSG00000125538(IL1B),	2.68264	0.0153815	0.273988
GO:0050856	regulation of T cell receptor signaling pathway	biological_process	4	3	1	1142	28	21445	ENSG00000149177(PTPRJ),ENSG00000112679(DUSP22),ENSG00000108861(DUSP3),	ENSG00000135870(RC3H1),	2.68264	0.0480568	0.504422
GO:0060674	placenta blood vessel development	biological_process	4	2	2	1142	28	21445	ENSG00000142871(CCN1),ENSG00000184557(SOCS3),	ENSG00000100030(MAPK1),ENSG00000105855(ITGB8),	2.68264	0.0480568	0.504422
GO:0042993	positive regulation of transcription factor import into nucleus	biological_process	8	1	7	1142	57	21445	ENSG00000105647(PIK3R2),	ENSG00000108342(CSF3),ENSG00000115604(IL18R1),ENSG00000039068(CDH1),ENSG00000125538(IL1B),ENSG00000110944(IL23A),ENSG00000179841(AKAP5),ENSG00000145675(PIK3R1),	2.63557	0.0117214	0.236126
GO:0030173	integral component of Golgi membrane	cellular_component	7	4	3	1142	50	21445	ENSG00000133424(LARGE1),ENSG00000106003(LFNG),ENSG00000117643(MAN1C1),ENSG00000111728(ST8SIA1),	ENSG00000204070(SYS1),ENSG00000157214(STEAP2),ENSG00000164023(SGMS2),	2.62898	0.0170684	0.296017
GO:0016328	lateral plasma membrane	cellular_component	7	2	5	1142	50	21445	ENSG00000103126(AXIN1),ENSG00000173801(JUP),	ENSG00000165474(GJB2),ENSG00000110880(CORO1C),ENSG00000039068(CDH1),ENSG00000173218(VANGL1),ENSG00000157224(CLDN12),	2.62898	0.0170684	0.296017
GO:0042059	negative regulation of epidermal growth factor receptor signaling pathway	biological_process	6	2	4	1142	43	21445	ENSG00000177885(GRB2),ENSG00000149177(PTPRJ),	ENSG00000006125(AP2B1),ENSG00000110395(CBL),ENSG00000213949(ITGA1),ENSG00000180008(SOCS4),	2.62025	0.0249497	0.371267
GO:0007044	cell-substrate junction assembly	biological_process	12	2	10	1142	86	21445	ENSG00000149177(PTPRJ),ENSG00000177697(CD151),	ENSG00000127603(MACF1),ENSG00000073712(FERMT2),ENSG00000164171(ITGA2),ENSG00000171791(BCL2),ENSG00000110880(CORO1C),ENSG00000095637(SORBS1),ENSG00000163539(CLASP2),ENSG00000130702(LAMA5),ENSG00000070759(TESK2),ENSG00000259207(ITGB3),	2.62025	0.00294683	0.119059
GO:0046658	anchored component of plasma membrane	cellular_component	6	3	3	1142	43	21445	ENSG00000068001(HYAL2),ENSG00000169242(EFNA1),ENSG00000180447(GAS1),	ENSG00000124785(NRN1),ENSG00000111981(ULBP1),ENSG00000196358(NTNG2),	2.62025	0.0249497	0.371267
GO:0048009	insulin-like growth factor receptor signaling pathway	biological_process	5	3	2	1142	36	21445	ENSG00000141753(IGFBP4),ENSG00000115461(IGFBP5),ENSG00000146674(IGFBP3),	ENSG00000145675(PIK3R1),ENSG00000167034(NKX3-1),	2.60812	0.0366327	0.446006
GO:0045907	positive regulation of vasoconstriction	biological_process	5	3	2	1142	36	21445	ENSG00000170214(ADRA1B),ENSG00000184160(ADRA2C),ENSG00000265107(GJA5),	ENSG00000004468(CD38),ENSG00000196639(HRH1),	2.60812	0.0366327	0.446006
GO:0032633	interleukin-4 production	biological_process	5	2	3	1142	36	21445	ENSG00000179588(ZFPM1),ENSG00000172216(CEBPB),	ENSG00000138795(LEF1),ENSG00000135077(HAVCR2),ENSG00000112149(CD83),	2.60812	0.0366327	0.446006
GO:0051452	intracellular pH reduction	biological_process	4	2	2	1142	29	21445	ENSG00000104888(SLC17A7),ENSG00000105929(ATP6V0A4),	ENSG00000179331(RAB39A),ENSG00000171791(BCL2),	2.59013	0.0540624	0.533396
GO:0035116	embryonic hindlimb morphogenesis	biological_process	4	4	0	1142	29	21445	ENSG00000125378(BMP4),ENSG00000147655(RSPO2),ENSG00000069011(PITX1),ENSG00000143867(OSR1),	-	2.59013	0.0540624	0.533396
GO:0007143	female meiotic division	biological_process	4	1	3	1142	29	21445	ENSG00000106003(LFNG),	ENSG00000162039(MEIOB),ENSG00000134278(SPIRE1),ENSG00000108946(PRKAR1A),	2.59013	0.0540624	0.533396
GO:0033613	activating transcription factor binding	molecular_function	8	5	3	1142	58	21445	ENSG00000163508(EOMES),ENSG00000164442(CITED2),ENSG00000109501(WFS1),ENSG00000179588(ZFPM1),ENSG00000149922(TBX6),	ENSG00000179583(CIITA),ENSG00000116044(NFE2L2),ENSG00000118260(CREB1),	2.59013	0.0129449	0.247665
GO:0071398	cellular response to fatty acid	biological_process	7	3	4	1142	51	21445	ENSG00000117318(ID3),ENSG00000196139(AKR1C3),ENSG00000154734(ADAMTS1),	ENSG00000118260(CREB1),ENSG00000078369(GNB1),ENSG00000186469(GNG2),ENSG00000125538(IL1B),	2.57744	0.0188899	0.312613
GO:1901185	negative regulation of ERBB signaling pathway	biological_process	6	2	4	1142	44	21445	ENSG00000177885(GRB2),ENSG00000149177(PTPRJ),	ENSG00000006125(AP2B1),ENSG00000110395(CBL),ENSG00000180008(SOCS4),ENSG00000213949(ITGA1),	2.5607	0.0276874	0.39339
GO:0072577	endothelial cell apoptotic process	biological_process	6	3	3	1142	44	21445	ENSG00000171951(SCG2),ENSG00000196139(AKR1C3),ENSG00000125378(BMP4),	ENSG00000105550(FGF21),ENSG00000163349(HIPK1),ENSG00000116044(NFE2L2),	2.5607	0.0276874	0.39339
GO:0046626	regulation of insulin receptor signaling pathway	biological_process	6	3	3	1142	44	21445	ENSG00000185338(SOCS1),ENSG00000167244(IGF2),ENSG00000184557(SOCS3),	ENSG00000091039(OSBPL8),ENSG00000125538(IL1B),ENSG00000196396(PTPN1),	2.5607	0.0276874	0.39339
GO:0060711	labyrinthine layer development	biological_process	6	3	3	1142	44	21445	ENSG00000142871(CCN1),ENSG00000177885(GRB2),ENSG00000184557(SOCS3),	ENSG00000163904(SENP2),ENSG00000138795(LEF1),ENSG00000100030(MAPK1),	2.5607	0.0276874	0.39339
GO:0030212	hyaluronan metabolic process	biological_process	5	3	2	1142	37	21445	ENSG00000068001(HYAL2),ENSG00000103888(CEMIP),ENSG00000186792(HYAL3),	ENSG00000148773(MKI67),ENSG00000125538(IL1B),	2.53763	0.0408008	0.464679
GO:0010332	response to gamma radiation	biological_process	7	1	6	1142	52	21445	ENSG00000184557(SOCS3),	ENSG00000149311(ATM),ENSG00000171791(BCL2),ENSG00000125538(IL1B),ENSG00000139618(BRCA2),ENSG00000233276(GPX1),ENSG00000169245(CXCL10),	2.52787	0.0208522	0.335117
GO:1990782	protein tyrosine kinase binding	molecular_function	7	2	5	1142	52	21445	ENSG00000068001(HYAL2),ENSG00000105647(PIK3R2),	ENSG00000163539(CLASP2),ENSG00000196396(PTPN1),ENSG00000091622(PITPNM3),ENSG00000145675(PIK3R1),ENSG00000152104(PTPN14),	2.52787	0.0208522	0.335117
GO:0030291	protein serine/threonine kinase inhibitor activity	molecular_function	4	3	1	1142	30	21445	ENSG00000175793(SFN),ENSG00000168517(HEXIM2),ENSG00000123080(CDKN2C),	ENSG00000108946(PRKAR1A),	2.50379	0.0605247	0.567723
GO:0046627	negative regulation of insulin receptor signaling pathway	biological_process	4	2	2	1142	30	21445	ENSG00000184557(SOCS3),ENSG00000185338(SOCS1),	ENSG00000125538(IL1B),ENSG00000196396(PTPN1),	2.50379	0.0605247	0.567723
GO:0048786	presynaptic active zone	cellular_component	4	1	3	1142	30	21445	ENSG00000104888(SLC17A7),	ENSG00000187672(ERC2),ENSG00000159164(SV2A),ENSG00000139220(PPFIA2),	2.50379	0.0605247	0.567723
GO:0030224	monocyte differentiation	biological_process	4	3	1	1142	30	21445	ENSG00000125378(BMP4),ENSG00000178585(CTNNBIP1),ENSG00000087842(PIR),	ENSG00000157368(IL34),	2.50379	0.0605247	0.567723
GO:0048741	skeletal muscle fiber development	biological_process	4	0	4	1142	30	21445	-	ENSG00000233276(GPX1),ENSG00000047597(XK),ENSG00000171791(BCL2),ENSG00000048052(HDAC9),	2.50379	0.0605247	0.567723
GO:0098815	modulation of excitatory postsynaptic potential	biological_process	4	2	2	1142	30	21445	ENSG00000069696(DRD4),ENSG00000104936(DMPK),	ENSG00000176884(GRIN1),ENSG00000169760(NLGN1),	2.50379	0.0605247	0.567723
GO:0008631	intrinsic apoptotic signaling pathway in response to oxidative stress	biological_process	6	1	5	1142	45	21445	ENSG00000138061(CYP1B1),	ENSG00000143384(MCL1),ENSG00000116044(NFE2L2),ENSG00000197442(MAP3K5),ENSG00000171791(BCL2),ENSG00000233276(GPX1),	2.50379	0.0306333	0.402801
GO:0042058	regulation of epidermal growth factor receptor signaling pathway	biological_process	10	3	7	1142	75	21445	ENSG00000184160(ADRA2C),ENSG00000149177(PTPRJ),ENSG00000177885(GRB2),	ENSG00000151422(FER),ENSG00000180008(SOCS4),ENSG00000110395(CBL),ENSG00000115904(SOS1),ENSG00000213949(ITGA1),ENSG00000100985(MMP9),ENSG00000006125(AP2B1),	2.50379	0.00811217	0.190478
GO:0006984	ER-nucleus signaling pathway	biological_process	6	2	4	1142	45	21445	ENSG00000162772(ATF3),ENSG00000109501(WFS1),	ENSG00000169429(CXCL8),ENSG00000118217(ATF6),ENSG00000116044(NFE2L2),ENSG00000196396(PTPN1),	2.50379	0.0306333	0.402801
GO:0008013	beta-catenin binding	molecular_function	11	7	4	1142	83	21445	ENSG00000178585(CTNNBIP1),ENSG00000133107(TRPC4),ENSG00000103126(AXIN1),ENSG00000171700(RGS19),ENSG00000152284(TCF7L1),ENSG00000136826(KLF4),ENSG00000149177(PTPRJ),	ENSG00000039068(CDH1),ENSG00000144893(MED12L),ENSG00000069667(RORA),ENSG00000138795(LEF1),	2.48871	0.0061174	0.168217
GO:0046427	positive regulation of JAK-STAT cascade	biological_process	10	5	5	1142	76	21445	ENSG00000185338(SOCS1),ENSG00000138061(CYP1B1),ENSG00000068078(FGFR3),ENSG00000160712(IL6R),ENSG00000150281(CTF1),	ENSG00000176390(CRLF3),ENSG00000164400(CSF2),ENSG00000128342(LIF),ENSG00000110944(IL23A),ENSG00000162892(IL24),	2.47085	0.00886997	0.20109
GO:0051057	positive regulation of small GTPase mediated signal transduction	biological_process	5	1	4	1142	38	21445	ENSG00000168542(COL3A1),	ENSG00000115904(SOS1),ENSG00000134250(NOTCH2),ENSG00000058335(RASGRF1),ENSG00000172575(RASGRP1),	2.47085	0.0452788	0.48584
GO:0007257	activation of JUN kinase activity	biological_process	5	2	3	1142	38	21445	ENSG00000142733(MAP3K6),ENSG00000103126(AXIN1),	ENSG00000197442(MAP3K5),ENSG00000196396(PTPN1),ENSG00000178607(ERN1),	2.47085	0.0452788	0.48584
GO:0071377	cellular response to glucagon stimulus	biological_process	5	1	4	1142	38	21445	ENSG00000168243(GNG4),	ENSG00000114450(GNB4),ENSG00000108946(PRKAR1A),ENSG00000078369(GNB1),ENSG00000186469(GNG2),	2.47085	0.0452788	0.48584
GO:0051897	positive regulation of protein kinase B signaling	biological_process	11	6	5	1142	84	21445	ENSG00000196139(AKR1C3),ENSG00000141480(ARRB2),ENSG00000167244(IGF2),ENSG00000111846(GCNT2),ENSG00000149177(PTPRJ),ENSG00000115461(IGFBP5),	ENSG00000091039(OSBPL8),ENSG00000164327(RICTOR),ENSG00000233276(GPX1),ENSG00000108342(CSF3),ENSG00000258839(MC1R),	2.45908	0.00667529	0.173031
GO:0030815	negative regulation of cAMP metabolic process	biological_process	6	3	3	1142	46	21445	ENSG00000099864(PALM),ENSG00000114353(GNAI2),ENSG00000069696(DRD4),	ENSG00000136160(EDNRB),ENSG00000179841(AKAP5),ENSG00000213906(LTB4R2),	2.44936	0.0337951	0.422848
GO:0007260	tyrosine phosphorylation of STAT protein	biological_process	9	4	5	1142	69	21445	ENSG00000068078(FGFR3),ENSG00000150281(CTF1),ENSG00000160712(IL6R),ENSG00000185338(SOCS1),	ENSG00000162892(IL24),ENSG00000110944(IL23A),ENSG00000128342(LIF),ENSG00000151422(FER),ENSG00000164400(CSF2),	2.44936	0.0129028	0.247515
GO:0036294	cellular response to decreased oxygen levels	biological_process	19	6	13	1142	146	21445	ENSG00000164442(CITED2),ENSG00000167136(ENDOG),ENSG00000198625(MDM4),ENSG00000197930(ERO1A),ENSG00000168140(VASN),ENSG00000148677(ANKRD1),	ENSG00000104765(BNIP3L),ENSG00000078369(GNB1),ENSG00000181856(SLC2A4),ENSG00000171791(BCL2),ENSG00000113742(CPEB4),ENSG00000026103(FAS),ENSG00000104419(NDRG1),ENSG00000069667(RORA),ENSG00000137449(CPEB2),ENSG00000167034(NKX3-1),ENSG00000166135(HIF1AN),ENSG00000122861(PLAU),ENSG00000137463(MGARP),	2.44377	0.000602101	0.0448907
GO:0005518	collagen binding	molecular_function	10	1	9	1142	77	21445	ENSG00000143387(CTSK),	ENSG00000164171(ITGA2),ENSG00000100985(MMP9),ENSG00000163131(CTSS),ENSG00000149084(HSD17B12),ENSG00000005884(ITGA3),ENSG00000213949(ITGA1),ENSG00000168477(TNXB),ENSG00000166963(MAP1A),ENSG00000162733(DDR2),	2.43876	0.0096829	0.210924
GO:0003281	ventricular septum development	biological_process	7	5	2	1142	54	21445	ENSG00000179588(ZFPM1),ENSG00000164442(CITED2),ENSG00000127418(FGFRL1),ENSG00000265107(GJA5),ENSG00000142871(CCN1),	ENSG00000169946(ZFPM2),ENSG00000006125(AP2B1),	2.43424	0.0252232	0.373035
GO:0001825	blastocyst formation	biological_process	4	3	1	1142	31	21445	ENSG00000113196(HAND1),ENSG00000164442(CITED2),ENSG00000163508(EOMES),	ENSG00000136603(SKIL),	2.42303	0.067452	0.596348
GO:0001953	negative regulation of cell-matrix adhesion	biological_process	4	1	3	1142	31	21445	ENSG00000143537(ADAM15),	ENSG00000145675(PIK3R1),ENSG00000163539(CLASP2),ENSG00000110880(CORO1C),	2.42303	0.067452	0.596348
GO:0061001	regulation of dendritic spine morphogenesis	biological_process	4	1	3	1142	31	21445	ENSG00000169242(EFNA1),	ENSG00000169760(NLGN1),ENSG00000157193(LRP8),ENSG00000077264(PAK3),	2.42303	0.067452	0.596348
GO:0010574	regulation of vascular endothelial growth factor production	biological_process	4	1	3	1142	31	21445	ENSG00000138061(CYP1B1),	ENSG00000125538(IL1B),ENSG00000115008(IL1A),ENSG00000069667(RORA),	2.42303	0.067452	0.596348
GO:0031018	endocrine pancreas development	biological_process	8	4	4	1142	62	21445	ENSG00000130675(MNX1),ENSG00000125378(BMP4),ENSG00000160712(IL6R),ENSG00000010310(GIPR),	ENSG00000080298(RFX3),ENSG00000116833(NR5A2),ENSG00000196460(RFX8),ENSG00000134852(CLOCK),	2.42303	0.0188419	0.312533
GO:0002931	response to ischemia	biological_process	4	1	3	1142	31	21445	ENSG00000073150(PANX2),	ENSG00000113742(CPEB4),ENSG00000171791(BCL2),ENSG00000197442(MAP3K5),	2.42303	0.067452	0.596348
GO:0045851	pH reduction	biological_process	4	2	2	1142	31	21445	ENSG00000104888(SLC17A7),ENSG00000105929(ATP6V0A4),	ENSG00000179331(RAB39A),ENSG00000171791(BCL2),	2.42303	0.067452	0.596348
GO:0001662	behavioral fear response	biological_process	4	1	3	1142	31	21445	ENSG00000069696(DRD4),	ENSG00000109189(USP46),ENSG00000171791(BCL2),ENSG00000108306(FBXL20),	2.42303	0.067452	0.596348
GO:0010494	cytoplasmic stress granule	cellular_component	4	0	4	1142	31	21445	-	ENSG00000135870(RC3H1),ENSG00000065978(YBX1),ENSG00000215301(DDX3X),ENSG00000070756(PABPC1),	2.42303	0.067452	0.596348
GO:0071456	cellular response to hypoxia	biological_process	18	6	12	1142	140	21445	ENSG00000164442(CITED2),ENSG00000167136(ENDOG),ENSG00000197930(ERO1A),ENSG00000198625(MDM4),ENSG00000168140(VASN),ENSG00000148677(ANKRD1),	ENSG00000104765(BNIP3L),ENSG00000181856(SLC2A4),ENSG00000078369(GNB1),ENSG00000171791(BCL2),ENSG00000026103(FAS),ENSG00000069667(RORA),ENSG00000104419(NDRG1),ENSG00000137449(CPEB2),ENSG00000167034(NKX3-1),ENSG00000166135(HIF1AN),ENSG00000122861(PLAU),ENSG00000137463(MGARP),	2.41437	0.000931652	0.0612519
GO:0005178	integrin binding	molecular_function	14	6	8	1142	109	21445	ENSG00000064205(CCN5),ENSG00000177697(CD151),ENSG00000168542(COL3A1),ENSG00000118523(CCN2),ENSG00000143537(ADAM15),ENSG00000142871(CCN1),	ENSG00000164171(ITGA2),ENSG00000168743(NPNT),ENSG00000152818(UTRN),ENSG00000005884(ITGA3),ENSG00000140092(FBLN5),ENSG00000168477(TNXB),ENSG00000130702(LAMA5),ENSG00000162692(VCAM1),	2.41191	0.00310125	0.120582
GO:0046632	alpha-beta T cell differentiation	biological_process	10	2	8	1142	78	21445	ENSG00000179588(ZFPM1),ENSG00000163508(EOMES),	ENSG00000056586(RC3H2),ENSG00000171791(BCL2),ENSG00000112149(CD83),ENSG00000069667(RORA),ENSG00000138795(LEF1),ENSG00000135870(RC3H1),ENSG00000110944(IL23A),ENSG00000115604(IL18R1),	2.40749	0.0105537	0.221873
GO:1901184	regulation of ERBB signaling pathway	biological_process	10	3	7	1142	78	21445	ENSG00000184160(ADRA2C),ENSG00000177885(GRB2),ENSG00000149177(PTPRJ),	ENSG00000110395(CBL),ENSG00000180008(SOCS4),ENSG00000151422(FER),ENSG00000100985(MMP9),ENSG00000006125(AP2B1),ENSG00000213949(ITGA1),ENSG00000115904(SOS1),	2.40749	0.0105537	0.221873
GO:0010623	developmental programmed cell death	biological_process	5	1	4	1142	39	21445	ENSG00000142871(CCN1),	ENSG00000115008(IL1A),ENSG00000138795(LEF1),ENSG00000125538(IL1B),ENSG00000171791(BCL2),	2.40749	0.0500754	0.507918
GO:0051489	regulation of filopodium assembly	biological_process	5	3	2	1142	39	21445	ENSG00000124839(RAB17),ENSG00000119729(RHOQ),ENSG00000099864(PALM),	ENSG00000113657(DPYSL3),ENSG00000169760(NLGN1),	2.40749	0.0500754	0.507918
GO:0032092	positive regulation of protein binding	biological_process	10	5	5	1142	78	21445	ENSG00000101255(TRIB3),ENSG00000125378(BMP4),ENSG00000095739(BAMBI),ENSG00000106003(LFNG),ENSG00000166710(B2M),	ENSG00000075340(ADD2),ENSG00000130119(GNL3L),ENSG00000100985(MMP9),ENSG00000164171(ITGA2),ENSG00000108342(CSF3),	2.40749	0.0105537	0.221873
GO:0008375	acetylglucosaminyltransferase activity	molecular_function	6	4	2	1142	47	21445	ENSG00000167889(MGAT5B),ENSG00000111846(GCNT2),ENSG00000106003(LFNG),ENSG00000133424(LARGE1),	ENSG00000176928(GCNT4),ENSG00000187210(GCNT1),	2.39725	0.0371803	0.448147
GO:0060993	kidney morphogenesis	biological_process	12	3	9	1142	94	21445	ENSG00000125378(BMP4),ENSG00000143867(OSR1),ENSG00000178585(CTNNBIP1),	ENSG00000138759(FRAS1),ENSG00000176928(GCNT4),ENSG00000162849(KIF26B),ENSG00000171791(BCL2),ENSG00000168743(NPNT),ENSG00000205213(LGR4),ENSG00000130702(LAMA5),ENSG00000128342(LIF),ENSG00000187210(GCNT1),	2.39725	0.00594234	0.165927
GO:0032154	cleavage furrow	cellular_component	6	3	3	1142	47	21445	ENSG00000050405(LIMA1),ENSG00000143878(RHOB),ENSG00000241360(PDXP),	ENSG00000065534(MYLK),ENSG00000134278(SPIRE1),ENSG00000131242(RAB11FIP4),	2.39725	0.0371803	0.448147
GO:0035306	positive regulation of dephosphorylation	biological_process	6	0	6	1142	47	21445	-	ENSG00000089289(IGBP1),ENSG00000213949(ITGA1),ENSG00000058272(PPP1R12A),ENSG00000112293(GPLD1),ENSG00000168743(NPNT),ENSG00000164171(ITGA2),	2.39725	0.0371803	0.448147
GO:0007566	embryo implantation	biological_process	6	2	4	1142	47	21445	ENSG00000111348(ARHGDIB),ENSG00000135503(ACVR1B),	ENSG00000122861(PLAU),ENSG00000100985(MMP9),ENSG00000125538(IL1B),ENSG00000128342(LIF),	2.39725	0.0371803	0.448147
GO:0001085	RNA polymerase II transcription factor binding	molecular_function	13	9	4	1142	102	21445	ENSG00000164442(CITED2),ENSG00000163508(EOMES),ENSG00000172201(ID4),ENSG00000105202(FBL),ENSG00000148677(ANKRD1),ENSG00000149922(TBX6),ENSG00000165887(ANKRD2),ENSG00000179588(ZFPM1),ENSG00000136826(KLF4),	ENSG00000196628(TCF4),ENSG00000116044(NFE2L2),ENSG00000118260(CREB1),ENSG00000169946(ZFPM2),	2.39333	0.00446715	0.139252
GO:0031228	intrinsic component of Golgi membrane	cellular_component	7	4	3	1142	55	21445	ENSG00000111728(ST8SIA1),ENSG00000133424(LARGE1),ENSG00000117643(MAN1C1),ENSG00000106003(LFNG),	ENSG00000164023(SGMS2),ENSG00000204070(SYS1),ENSG00000157214(STEAP2),	2.38999	0.0276442	0.394325
GO:0005881	cytoplasmic microtubule	cellular_component	7	3	4	1142	55	21445	ENSG00000103126(AXIN1),ENSG00000169738(DCXR),ENSG00000171700(RGS19),	ENSG00000164114(MAP9),ENSG00000166250(CLMP),ENSG00000132563(REEP2),ENSG00000163539(CLASP2),	2.38999	0.0276442	0.394325
GO:2001239	regulation of extrinsic apoptotic signaling pathway in absence of ligand	biological_process	8	1	7	1142	63	21445	ENSG00000204389(HSPA1A),	ENSG00000125538(IL1B),ENSG00000006210(CX3CL1),ENSG00000171791(BCL2),ENSG00000115008(IL1A),ENSG00000026103(FAS),ENSG00000164400(CSF2),ENSG00000143384(MCL1),	2.38457	0.0205903	0.332387
GO:0045761	regulation of adenylate cyclase activity	biological_process	9	6	3	1142	71	21445	ENSG00000043591(ADRB1),ENSG00000109501(WFS1),ENSG00000099864(PALM),ENSG00000010310(GIPR),ENSG00000069696(DRD4),ENSG00000114353(GNAI2),	ENSG00000136160(EDNRB),ENSG00000213906(LTB4R2),ENSG00000179841(AKAP5),	2.38037	0.0153645	0.27436
GO:0043393	regulation of protein binding	biological_process	21	11	10	1142	166	21445	ENSG00000106003(LFNG),ENSG00000166710(B2M),ENSG00000178585(CTNNBIP1),ENSG00000095739(BAMBI),ENSG00000141480(ARRB2),ENSG00000125968(ID1),ENSG00000101255(TRIB3),ENSG00000185745(IFIT1),ENSG00000125378(BMP4),ENSG00000143537(ADAM15),ENSG00000179588(ZFPM1),	ENSG00000167034(NKX3-1),ENSG00000100985(MMP9),ENSG00000163904(SENP2),ENSG00000164171(ITGA2),ENSG00000186063(AIDA),ENSG00000138795(LEF1),ENSG00000130119(GNL3L),ENSG00000075340(ADD2),ENSG00000108342(CSF3),ENSG00000171791(BCL2),	2.37559	0.000471519	0.0396515
GO:0030175	filopodium	cellular_component	12	3	9	1142	95	21445	ENSG00000188763(FZD9),ENSG00000107796(ACTA2),ENSG00000099864(PALM),	ENSG00000152818(UTRN),ENSG00000136167(LCP1),ENSG00000179841(AKAP5),ENSG00000173402(DAG1),ENSG00000241399(CD302),ENSG00000169760(NLGN1),ENSG00000005884(ITGA3),ENSG00000259207(ITGB3),ENSG00000162692(VCAM1),	2.37202	0.00644837	0.171451
GO:0006637	acyl-CoA metabolic process	biological_process	13	3	10	1142	103	21445	ENSG00000167107(ACSF2),ENSG00000167508(MVD),ENSG00000110921(MVK),	ENSG00000149084(HSD17B12),ENSG00000206527(HACD2),ENSG00000151790(TDO2),ENSG00000090857(PDPR),ENSG00000172340(SUCLG2),ENSG00000118402(ELOVL4),ENSG00000197142(ACSL5),ENSG00000154930(ACSS1),ENSG00000170522(ELOVL6),ENSG00000172840(PDP2),	2.3701	0.00484216	0.145305
GO:0002011	morphogenesis of an epithelial sheet	biological_process	6	1	5	1142	48	21445	ENSG00000142871(CCN1),	ENSG00000163539(CLASP2),ENSG00000173402(DAG1),ENSG00000115904(SOS1),ENSG00000148943(LIN7C),ENSG00000173917(HOXB2),	2.34731	0.0407961	0.467571
GO:0071622	regulation of granulocyte chemotaxis	biological_process	5	0	5	1142	40	21445	-	ENSG00000128340(RAC2),ENSG00000125538(IL1B),ENSG00000006210(CX3CL1),ENSG00000110944(IL23A),ENSG00000169429(CXCL8),	2.34731	0.0551989	0.537279
GO:1902622	regulation of neutrophil migration	biological_process	4	0	4	1142	32	21445	-	ENSG00000128340(RAC2),ENSG00000169429(CXCL8),ENSG00000110944(IL23A),ENSG00000125538(IL1B),	2.34731	0.0748511	0.627985
GO:0005637	nuclear inner membrane	cellular_component	7	1	6	1142	56	21445	ENSG00000108405(P2RX1),	ENSG00000174106(LEMD3),ENSG00000178904(DPY19L3),ENSG00000198780(FAM169A),ENSG00000058063(ATP11B),ENSG00000150995(ITPR1),ENSG00000178607(ERN1),	2.34731	0.03023	0.401144
GO:0046579	positive regulation of Ras protein signal transduction	biological_process	4	1	3	1142	32	21445	ENSG00000168542(COL3A1),	ENSG00000134250(NOTCH2),ENSG00000058335(RASGRF1),ENSG00000172575(RASGRP1),	2.34731	0.0748511	0.627985
GO:0043403	skeletal muscle tissue regeneration	biological_process	4	1	3	1142	32	21445	ENSG00000133424(LARGE1),	ENSG00000233276(GPX1),ENSG00000122861(PLAU),ENSG00000092529(CAPN3),	2.34731	0.0748511	0.627985
GO:0010718	positive regulation of epithelial to mesenchymal transition	biological_process	4	3	1	1142	32	21445	ENSG00000111846(GCNT2),ENSG00000095739(BAMBI),ENSG00000108821(COL1A1),	ENSG00000138795(LEF1),	2.34731	0.0748511	0.627985
GO:2000351	regulation of endothelial cell apoptotic process	biological_process	5	3	2	1142	40	21445	ENSG00000125378(BMP4),ENSG00000196139(AKR1C3),ENSG00000171951(SCG2),	ENSG00000116044(NFE2L2),ENSG00000105550(FGF21),	2.34731	0.0551989	0.537279
GO:2000738	positive regulation of stem cell differentiation	biological_process	6	5	1	1142	48	21445	ENSG00000089094(KDM2B),ENSG00000111846(GCNT2),ENSG00000107738(VSIR),ENSG00000095739(BAMBI),ENSG00000108821(COL1A1),	ENSG00000138795(LEF1),	2.34731	0.0407961	0.467571
GO:0000381	regulation of alternative mRNA splicing, via spliceosome	biological_process	4	1	3	1142	32	21445	ENSG00000205937(RNPS1),	ENSG00000154548(SRSF12),ENSG00000152332(UHMK1),ENSG00000119707(RBM25),	2.34731	0.0748511	0.627985
GO:0048008	platelet-derived growth factor receptor signaling pathway	biological_process	6	2	4	1142	48	21445	ENSG00000265972(TXNIP),ENSG00000149177(PTPRJ),	ENSG00000196396(PTPN1),ENSG00000163539(CLASP2),ENSG00000103034(NDRG4),ENSG00000151422(FER),	2.34731	0.0407961	0.467571
GO:0030851	granulocyte differentiation	biological_process	4	2	2	1142	32	21445	ENSG00000164442(CITED2),ENSG00000179588(ZFPM1),	ENSG00000138795(LEF1),ENSG00000108342(CSF3),	2.34731	0.0748511	0.627985
GO:0005548	phospholipid transporter activity	molecular_function	6	0	6	1142	48	21445	-	ENSG00000165029(ABCA1),ENSG00000058063(ATP11B),ENSG00000091039(OSBPL8),ENSG00000054793(ATP9A),ENSG00000091622(PITPNM3),ENSG00000185101(ANO9),	2.34731	0.0407961	0.467571
GO:0001948	glycoprotein binding	molecular_function	13	4	9	1142	105	21445	ENSG00000166710(B2M),ENSG00000115884(SDC1),ENSG00000143387(CTSK),ENSG00000116661(FBXO2),	ENSG00000183098(GPC6),ENSG00000169896(ITGAM),ENSG00000039068(CDH1),ENSG00000163539(CLASP2),ENSG00000163131(CTSS),ENSG00000152818(UTRN),ENSG00000197249(SERPINA1),ENSG00000005884(ITGA3),ENSG00000173402(DAG1),	2.32495	0.0056701	0.161442
GO:0097191	extrinsic apoptotic signaling pathway	biological_process	31	12	19	1142	251	21445	ENSG00000111057(KRT18),ENSG00000006327(TNFRSF12A),ENSG00000243414(TICAM2),ENSG00000160712(IL6R),ENSG00000131467(PSME3),ENSG00000068078(FGFR3),ENSG00000068001(HYAL2),ENSG00000162772(ATF3),ENSG00000204389(HSPA1A),ENSG00000135503(ACVR1B),ENSG00000171951(SCG2),ENSG00000213190(MLLT11),	ENSG00000126821(SGPP1),ENSG00000215301(DDX3X),ENSG00000197142(ACSL5),ENSG00000145675(PIK3R1),ENSG00000056558(TRAF1),ENSG00000143384(MCL1),ENSG00000134243(SORT1),ENSG00000125538(IL1B),ENSG00000006210(CX3CL1),ENSG00000136603(SKIL),ENSG00000164400(CSF2),ENSG00000140379(BCL2A1),ENSG00000115008(IL1A),ENSG00000028137(TNFRSF1B),ENSG00000233276(GPX1),ENSG00000163349(HIPK1),ENSG00000026103(FAS),ENSG000001…	2.31925	4.29146e-05	0.00816733
GO:0045445	myoblast differentiation	biological_process	10	6	4	1142	81	21445	ENSG00000165887(ANKRD2),ENSG00000125378(BMP4),ENSG00000115884(SDC1),ENSG00000069011(PITX1),ENSG00000146674(IGFBP3),ENSG00000117318(ID3),	ENSG00000169245(CXCL10),ENSG00000166135(HIF1AN),ENSG00000092529(CAPN3),ENSG00000197442(MAP3K5),	2.31833	0.0135411	0.252395
GO:0046323	glucose import	biological_process	9	2	7	1142	73	21445	ENSG00000105647(PIK3R2),ENSG00000119729(RHOQ),	ENSG00000116044(NFE2L2),ENSG00000134243(SORT1),ENSG00000095637(SORBS1),ENSG00000181856(SLC2A4),ENSG00000105550(FGF21),ENSG00000145675(PIK3R1),ENSG00000091039(OSBPL8),	2.31515	0.0181728	0.306354
GO:0044259	multicellular organismal macromolecule metabolic process	biological_process	17	12	5	1142	138	21445	ENSG00000118523(CCN2),ENSG00000125968(ID1),ENSG00000160712(IL6R),ENSG00000049089(COL9A2),ENSG00000143387(CTSK),ENSG00000143537(ADAM15),ENSG00000125378(BMP4),ENSG00000108821(COL1A1),ENSG00000168542(COL3A1),ENSG00000166482(MFAP4),ENSG00000196139(AKR1C3),ENSG00000166396(SERPINB7),	ENSG00000100985(MMP9),ENSG00000164171(ITGA2),ENSG00000163131(CTSS),ENSG00000168477(TNXB),ENSG00000179583(CIITA),	2.31329	0.00195481	0.0968302
GO:0043618	regulation of transcription from RNA polymerase II promoter in response to stress	biological_process	8	4	4	1142	65	21445	ENSG00000165887(ANKRD2),ENSG00000164442(CITED2),ENSG00000162772(ATF3),ENSG00000172216(CEBPB),	ENSG00000166135(HIF1AN),ENSG00000118217(ATF6),ENSG00000116044(NFE2L2),ENSG00000069869(NEDD4),	2.31119	0.0244493	0.371465
GO:0007498	mesoderm development	biological_process	16	10	6	1142	130	21445	ENSG00000143867(OSR1),ENSG00000117899(MESD),ENSG00000163508(EOMES),ENSG00000166823(MESP1),ENSG00000136826(KLF4),ENSG00000125378(BMP4),ENSG00000149922(TBX6),ENSG00000103126(AXIN1),ENSG00000164442(CITED2),ENSG00000113196(HAND1),	ENSG00000164171(ITGA2),ENSG00000169946(ZFPM2),ENSG00000138795(LEF1),ENSG00000005884(ITGA3),ENSG00000108946(PRKAR1A),ENSG00000259207(ITGB3),	2.31119	0.00259592	0.109149
GO:0034113	heterotypic cell-cell adhesion	biological_process	7	3	4	1142	57	21445	ENSG00000173801(JUP),ENSG00000136826(KLF4),ENSG00000111846(GCNT2),	ENSG00000259207(ITGB3),ENSG00000096696(DSP),ENSG00000125538(IL1B),ENSG00000140678(ITGAX),	2.30613	0.0329867	0.42
GO:0030858	positive regulation of epithelial cell differentiation	biological_process	7	4	3	1142	57	21445	ENSG00000175793(SFN),ENSG00000125378(BMP4),ENSG00000221926(TRIM16),ENSG00000166823(MESP1),	ENSG00000128342(LIF),ENSG00000171791(BCL2),ENSG00000080298(RFX3),	2.30613	0.0329867	0.42
GO:0042531	positive regulation of tyrosine phosphorylation of STAT protein	biological_process	7	3	4	1142	57	21445	ENSG00000068078(FGFR3),ENSG00000160712(IL6R),ENSG00000150281(CTF1),	ENSG00000128342(LIF),ENSG00000110944(IL23A),ENSG00000162892(IL24),ENSG00000164400(CSF2),	2.30613	0.0329867	0.42
GO:0071453	cellular response to oxygen levels	biological_process	19	6	13	1142	155	21445	ENSG00000198625(MDM4),ENSG00000197930(ERO1A),ENSG00000148677(ANKRD1),ENSG00000168140(VASN),ENSG00000164442(CITED2),ENSG00000167136(ENDOG),	ENSG00000167034(NKX3-1),ENSG00000137449(CPEB2),ENSG00000122861(PLAU),ENSG00000137463(MGARP),ENSG00000166135(HIF1AN),ENSG00000078369(GNB1),ENSG00000181856(SLC2A4),ENSG00000104765(BNIP3L),ENSG00000113742(CPEB4),ENSG00000026103(FAS),ENSG00000104419(NDRG1),ENSG00000069667(RORA),ENSG00000171791(BCL2),	2.30188	0.00119653	0.0715148
GO:0030971	receptor tyrosine kinase binding	molecular_function	6	2	4	1142	49	21445	ENSG00000105647(PIK3R2),ENSG00000068001(HYAL2),	ENSG00000152104(PTPN14),ENSG00000145675(PIK3R1),ENSG00000091622(PITPNM3),ENSG00000196396(PTPN1),	2.2994	0.0446494	0.481947
GO:0006893	Golgi to plasma membrane transport	biological_process	6	2	4	1142	49	21445	ENSG00000111057(KRT18),ENSG00000103653(CSK),	ENSG00000127603(MACF1),ENSG00000124198(ARFGEF2),ENSG00000157214(STEAP2),ENSG00000204070(SYS1),	2.2994	0.0446494	0.481947
GO:0045123	cellular extravasation	biological_process	6	1	5	1142	49	21445	ENSG00000114631(PODXL2),	ENSG00000187210(GCNT1),ENSG00000006210(CX3CL1),ENSG00000151422(FER),ENSG00000162692(VCAM1),ENSG00000213949(ITGA1),	2.2994	0.0446494	0.481947
GO:0033762	response to glucagon	biological_process	6	1	5	1142	49	21445	ENSG00000168243(GNG4),	ENSG00000108946(PRKAR1A),ENSG00000114450(GNB4),ENSG00000118260(CREB1),ENSG00000078369(GNB1),ENSG00000186469(GNG2),	2.2994	0.0446494	0.481947
GO:0055038	recycling endosome membrane	cellular_component	5	2	3	1142	41	21445	ENSG00000124839(RAB17),ENSG00000198794(SCAMP5),	ENSG00000058063(ATP11B),ENSG00000131242(RAB11FIP4),ENSG00000104419(NDRG1),	2.29006	0.0606565	0.564566
GO:0050873	brown fat cell differentiation	biological_process	5	4	1	1142	41	21445	ENSG00000160097(FNDC5),ENSG00000172216(CEBPB),ENSG00000043591(ADRB1),ENSG00000197930(ERO1A),	ENSG00000181856(SLC2A4),	2.29006	0.0606565	0.564566
GO:0072210	metanephric nephron development	biological_process	5	2	3	1142	41	21445	ENSG00000125378(BMP4),ENSG00000143867(OSR1),	ENSG00000162849(KIF26B),ENSG00000128342(LIF),ENSG00000205213(LGR4),	2.29006	0.0606565	0.564566
GO:0042551	neuron maturation	biological_process	5	1	4	1142	41	21445	ENSG00000149922(TBX6),	ENSG00000136160(EDNRB),ENSG00000171791(BCL2),ENSG00000174469(CNTNAP2),ENSG00000074660(SCARF1),	2.29006	0.0606565	0.564566
GO:0007160	cell-matrix adhesion	biological_process	25	4	21	1142	206	21445	ENSG00000168542(COL3A1),ENSG00000149177(PTPRJ),ENSG00000143537(ADAM15),ENSG00000118523(CCN2),	ENSG00000152818(UTRN),ENSG00000171791(BCL2),ENSG00000168477(TNXB),ENSG00000213949(ITGA1),ENSG00000140092(FBLN5),ENSG00000259207(ITGB3),ENSG00000095637(SORBS1),ENSG00000139220(PPFIA2),ENSG00000162692(VCAM1),ENSG00000168743(NPNT),ENSG00000164171(ITGA2),ENSG00000127603(MACF1),ENSG00000173402(DAG1),ENSG00000122861(PLAU),ENSG00000073712(FERMT2),ENSG00000005884(ITGA3),ENSG00000070759(TESK2),ENSG0000013…	2.27894	0.000277076	0.0278308
GO:0045214	sarcomere organization	biological_process	4	2	2	1142	33	21445	ENSG00000148677(ANKRD1),ENSG00000165410(CFL2),	ENSG00000092529(CAPN3),ENSG00000108946(PRKAR1A),	2.27618	0.0827276	0.655297
GO:2001243	negative regulation of intrinsic apoptotic signaling pathway	biological_process	12	3	9	1142	99	21445	ENSG00000204389(HSPA1A),ENSG00000144476(ACKR3),ENSG00000109501(WFS1),	ENSG00000132436(FIGNL1),ENSG00000143384(MCL1),ENSG00000116044(NFE2L2),ENSG00000196396(PTPN1),ENSG00000100985(MMP9),ENSG00000171791(BCL2),ENSG00000215301(DDX3X),ENSG00000233276(GPX1),ENSG00000119401(TRIM32),	2.27618	0.00883429	0.200911
GO:0005913	cell-cell adherens junction	cellular_component	8	2	6	1142	66	21445	ENSG00000173801(JUP),ENSG00000154330(PGM5),	ENSG00000095637(SORBS1),ENSG00000039068(CDH1),ENSG00000096696(DSP),ENSG00000086570(FAT2),ENSG00000104419(NDRG1),ENSG00000173402(DAG1),	2.27618	0.0265691	0.383529
GO:0010573	vascular endothelial growth factor production	biological_process	4	1	3	1142	33	21445	ENSG00000138061(CYP1B1),	ENSG00000069667(RORA),ENSG00000115008(IL1A),ENSG00000125538(IL1B),	2.27618	0.0827276	0.655297
GO:0000791	euchromatin	cellular_component	4	3	1	1142	33	21445	ENSG00000136826(KLF4),ENSG00000165887(ANKRD2),ENSG00000173894(CBX2),	ENSG00000118260(CREB1),	2.27618	0.0827276	0.655297
GO:0005921	gap junction	cellular_component	4	2	2	1142	33	21445	ENSG00000073150(PANX2),ENSG00000265107(GJA5),	ENSG00000165474(GJB2),ENSG00000121743(GJA3),	2.27618	0.0827276	0.655297
GO:0042542	response to hydrogen peroxide	biological_process	15	7	8	1142	124	21445	ENSG00000167136(ENDOG),ENSG00000108821(COL1A1),ENSG00000136826(KLF4),ENSG00000138061(CYP1B1),ENSG00000265972(TXNIP),ENSG00000143878(RHOB),ENSG00000115884(SDC1),	ENSG00000121743(GJA3),ENSG00000171791(BCL2),ENSG00000116044(NFE2L2),ENSG00000197442(MAP3K5),ENSG00000026103(FAS),ENSG00000233276(GPX1),ENSG00000134954(ETS1),ENSG00000173391(OLR1),	2.27159	0.00400629	0.134136
GO:0001836	release of cytochrome c from mitochondria	biological_process	7	3	4	1142	58	21445	ENSG00000213190(MLLT11),ENSG00000175793(SFN),ENSG00000141480(ARRB2),	ENSG00000233276(GPX1),ENSG00000100985(MMP9),ENSG00000171791(BCL2),ENSG00000140379(BCL2A1),	2.26637	0.0359198	0.440292
GO:0001890	placenta development	biological_process	17	9	8	1142	141	21445	ENSG00000177885(GRB2),ENSG00000172216(CEBPB),ENSG00000113196(HAND1),ENSG00000214274(ANG),ENSG00000112561(TFEB),ENSG00000164442(CITED2),ENSG00000142871(CCN1),ENSG00000184557(SOCS3),ENSG00000163508(EOMES),	ENSG00000164400(CSF2),ENSG00000105855(ITGB8),ENSG00000138795(LEF1),ENSG00000100030(MAPK1),ENSG00000163904(SENP2),ENSG00000242265(PEG10),ENSG00000165474(GJB2),ENSG00000128342(LIF),	2.26407	0.00243531	0.105462
GO:0032963	collagen metabolic process	biological_process	16	11	5	1142	133	21445	ENSG00000049089(COL9A2),ENSG00000160712(IL6R),ENSG00000118523(CCN2),ENSG00000125968(ID1),ENSG00000166396(SERPINB7),ENSG00000166482(MFAP4),ENSG00000108821(COL1A1),ENSG00000168542(COL3A1),ENSG00000143387(CTSK),ENSG00000143537(ADAM15),ENSG00000125378(BMP4),	ENSG00000100985(MMP9),ENSG00000164171(ITGA2),ENSG00000163131(CTSS),ENSG00000179583(CIITA),ENSG00000168477(TNXB),	2.25906	0.00323785	0.123895
GO:0010717	regulation of epithelial to mesenchymal transition	biological_process	8	5	3	1142	67	21445	ENSG00000111846(GCNT2),ENSG00000108821(COL1A1),ENSG00000168140(VASN),ENSG00000169242(EFNA1),ENSG00000095739(BAMBI),	ENSG00000173402(DAG1),ENSG00000138795(LEF1),ENSG00000163539(CLASP2),	2.2422	0.0288222	0.394776
GO:0051018	protein kinase A binding	molecular_function	5	1	4	1142	42	21445	ENSG00000103653(CSK),	ENSG00000124198(ARFGEF2),ENSG00000179841(AKAP5),ENSG00000108946(PRKAR1A),ENSG00000170776(AKAP13),	2.23553	0.066455	0.593337
GO:0035904	aorta development	biological_process	5	2	3	1142	42	21445	ENSG00000129038(LOXL1),ENSG00000168542(COL3A1),	ENSG00000167034(NKX3-1),ENSG00000065534(MYLK),ENSG00000006125(AP2B1),	2.23553	0.066455	0.593337
GO:0019903	protein phosphatase binding	molecular_function	15	4	11	1142	126	21445	ENSG00000173801(JUP),ENSG00000103653(CSK),ENSG00000177885(GRB2),ENSG00000105647(PIK3R2),	ENSG00000143079(CTTNBP2NL),ENSG00000145675(PIK3R1),ENSG00000047936(ROS1),ENSG00000151422(FER),ENSG00000179841(AKAP5),ENSG00000171791(BCL2),ENSG00000136874(STX17),ENSG00000089289(IGBP1),ENSG00000196396(PTPN1),ENSG00000213949(ITGA1),ENSG00000197442(MAP3K5),	2.23553	0.00463378	0.140805
GO:0006144	purine nucleobase metabolic process	biological_process	5	0	5	1142	42	21445	-	ENSG00000133805(AMPD3),ENSG00000156136(DCK),ENSG00000233276(GPX1),ENSG00000125538(IL1B),ENSG00000128050(PAICS),	2.23553	0.066455	0.593337
GO:2000573	positive regulation of DNA biosynthetic process	biological_process	5	2	3	1142	42	21445	ENSG00000141480(ARRB2),ENSG00000136826(KLF4),	ENSG00000100030(MAPK1),ENSG00000077264(PAK3),ENSG00000169116(PARM1),	2.23553	0.066455	0.593337
GO:0032570	response to progesterone	biological_process	5	3	2	1142	42	21445	ENSG00000265972(TXNIP),ENSG00000184557(SOCS3),ENSG00000185338(SOCS1),	ENSG00000004468(CD38),ENSG00000165474(GJB2),	2.23553	0.066455	0.593337
GO:0060425	lung morphogenesis	biological_process	7	4	3	1142	59	21445	ENSG00000196182(STK40),ENSG00000125378(BMP4),ENSG00000147655(RSPO2),ENSG00000125968(ID1),	ENSG00000128342(LIF),ENSG00000173402(DAG1),ENSG00000100030(MAPK1),	2.22795	0.0390351	0.452407
GO:0042246	tissue regeneration	biological_process	7	2	5	1142	59	21445	ENSG00000133424(LARGE1),ENSG00000143537(ADAM15),	ENSG00000248592(STIMATE-MUSTN1),ENSG00000233276(GPX1),ENSG00000092529(CAPN3),ENSG00000134250(NOTCH2),ENSG00000122861(PLAU),	2.22795	0.0390351	0.452407
GO:0048814	regulation of dendrite morphogenesis	biological_process	9	2	7	1142	76	21445	ENSG00000125968(ID1),ENSG00000169242(EFNA1),	ENSG00000157193(LRP8),ENSG00000179841(AKAP5),ENSG00000176884(GRIN1),ENSG00000069869(NEDD4),ENSG00000169760(NLGN1),ENSG00000154310(TNIK),ENSG00000077264(PAK3),	2.22376	0.0231003	0.352451
GO:0001104	RNA polymerase II transcription cofactor activity	molecular_function	11	8	3	1142	93	21445	ENSG00000179862(CITED4),ENSG00000148677(ANKRD1),ENSG00000164442(CITED2),ENSG00000177732(SOX12),ENSG00000068001(HYAL2),ENSG00000141979(AC008764.1),ENSG00000161920(MED11),ENSG00000105085(MED26),	ENSG00000169946(ZFPM2),ENSG00000144893(MED12L),ENSG00000092607(TBX15),	2.22111	0.0137689	0.254672
GO:0014904	myotube cell development	biological_process	4	0	4	1142	34	21445	-	ENSG00000048052(HDAC9),ENSG00000171791(BCL2),ENSG00000047597(XK),ENSG00000233276(GPX1),	2.20923	0.0910857	0.697809
GO:0035338	long-chain fatty-acyl-CoA biosynthetic process	biological_process	6	1	5	1142	51	21445	ENSG00000167107(ACSF2),	ENSG00000197142(ACSL5),ENSG00000206527(HACD2),ENSG00000170522(ELOVL6),ENSG00000149084(HSD17B12),ENSG00000118402(ELOVL4),	2.20923	0.0530949	0.530362
GO:0016229	steroid dehydrogenase activity	molecular_function	4	2	2	1142	34	21445	ENSG00000196139(AKR1C3),ENSG00000204228(HSD17B8),	ENSG00000149084(HSD17B12),ENSG00000184860(SDR42E1),	2.20923	0.0910857	0.697809
GO:0048048	embryonic eye morphogenesis	biological_process	4	3	1	1142	34	21445	ENSG00000089094(KDM2B),ENSG00000164442(CITED2),ENSG00000103126(AXIN1),	ENSG00000163349(HIPK1),	2.20923	0.0910857	0.697809
GO:0046847	filopodium assembly	biological_process	6	3	3	1142	51	21445	ENSG00000124839(RAB17),ENSG00000099864(PALM),ENSG00000119729(RHOQ),	ENSG00000113657(DPYSL3),ENSG00000169760(NLGN1),ENSG00000180263(FGD6),	2.20923	0.0530949	0.530362
GO:0005158	insulin receptor binding	molecular_function	4	1	3	1142	34	21445	ENSG00000167244(IGF2),	ENSG00000196396(PTPN1),ENSG00000095637(SORBS1),ENSG00000145675(PIK3R1),	2.20923	0.0910857	0.697809
GO:0044236	multicellular organism metabolic process	biological_process	18	13	5	1142	153	21445	ENSG00000166396(SERPINB7),ENSG00000043591(ADRB1),ENSG00000196139(AKR1C3),ENSG00000166482(MFAP4),ENSG00000168542(COL3A1),ENSG00000108821(COL1A1),ENSG00000125378(BMP4),ENSG00000143387(CTSK),ENSG00000143537(ADAM15),ENSG00000049089(COL9A2),ENSG00000160712(IL6R),ENSG00000125968(ID1),ENSG00000118523(CCN2),	ENSG00000179583(CIITA),ENSG00000168477(TNXB),ENSG00000163131(CTSS),ENSG00000100985(MMP9),ENSG00000164171(ITGA2),	2.20923	0.00242955	0.105846
GO:0045124	regulation of bone resorption	biological_process	4	1	3	1142	34	21445	ENSG00000103653(CSK),	ENSG00000004468(CD38),ENSG00000154127(UBASH3B),ENSG00000259207(ITGB3),	2.20923	0.0910857	0.697809
GO:1904036	negative regulation of epithelial cell apoptotic process	biological_process	4	2	2	1142	34	21445	ENSG00000171951(SCG2),ENSG00000109501(WFS1),	ENSG00000105550(FGF21),ENSG00000116044(NFE2L2),	2.20923	0.0910857	0.697809
GO:0060999	positive regulation of dendritic spine development	biological_process	4	1	3	1142	34	21445	ENSG00000099864(PALM),	ENSG00000157193(LRP8),ENSG00000077264(PAK3),ENSG00000169760(NLGN1),	2.20923	0.0910857	0.697809
GO:0003279	cardiac septum development	biological_process	10	7	3	1142	85	21445	ENSG00000179588(ZFPM1),ENSG00000125378(BMP4),ENSG00000265107(GJA5),ENSG00000113196(HAND1),ENSG00000142871(CCN1),ENSG00000127418(FGFRL1),ENSG00000164442(CITED2),	ENSG00000134250(NOTCH2),ENSG00000006125(AP2B1),ENSG00000169946(ZFPM2),	2.20923	0.0185074	0.310547
GO:0045598	regulation of fat cell differentiation	biological_process	13	7	6	1142	111	21445	ENSG00000172201(ID4),ENSG00000103126(AXIN1),ENSG00000172216(CEBPB),ENSG00000171462(DLK2),ENSG00000179588(ZFPM1),ENSG00000101255(TRIB3),ENSG00000160097(FNDC5),	ENSG00000143970(ASXL2),ENSG00000169946(ZFPM2),ENSG00000134243(SORT1),ENSG00000102554(KLF5),ENSG00000118260(CREB1),ENSG00000069667(RORA),	2.19928	0.00887451	0.200564
GO:0031589	cell-substrate adhesion	biological_process	37	12	25	1142	316	21445	ENSG00000118523(CCN2),ENSG00000125968(ID1),ENSG00000006327(TNFRSF12A),ENSG00000164877(MICALL2),ENSG00000108821(COL1A1),ENSG00000168542(COL3A1),ENSG00000149177(PTPRJ),ENSG00000169242(EFNA1),ENSG00000142871(CCN1),ENSG00000091986(CCDC80),ENSG00000111846(GCNT2),ENSG00000143537(ADAM15),	ENSG00000164171(ITGA2),ENSG00000073712(FERMT2),ENSG00000128340(RAC2),ENSG00000127603(MACF1),ENSG00000122861(PLAU),ENSG00000145675(PIK3R1),ENSG00000070759(TESK2),ENSG00000130702(LAMA5),ENSG00000163539(CLASP2),ENSG00000171791(BCL2),ENSG00000149084(HSD17B12),ENSG00000168477(TNXB),ENSG00000139220(PPFIA2),ENSG00000168743(NPNT),ENSG00000005884(ITGA3),ENSG00000173402(DAG1),ENSG00000118193(KIF14),ENSG000…	2.19874	2.59026e-05	0.00585399
GO:0060538	skeletal muscle organ development	biological_process	21	11	10	1142	180	21445	ENSG00000164442(CITED2),ENSG00000127418(FGFRL1),ENSG00000162772(ATF3),ENSG00000069011(PITX1),ENSG00000115461(IGFBP5),ENSG00000163508(EOMES),ENSG00000133424(LARGE1),ENSG00000185022(MAFF),ENSG00000164105(SAP30),ENSG00000148677(ANKRD1),ENSG00000165887(ANKRD2),	ENSG00000003137(CYP26B1),ENSG00000233276(GPX1),ENSG00000048052(HDAC9),ENSG00000047597(XK),ENSG00000152818(UTRN),ENSG00000171791(BCL2),ENSG00000092529(CAPN3),ENSG00000136603(SKIL),ENSG00000102554(KLF5),ENSG00000161270(NPHS1),	2.19082	0.00127594	0.0732351
GO:0046324	regulation of glucose import	biological_process	7	2	5	1142	60	21445	ENSG00000105647(PIK3R2),ENSG00000119729(RHOQ),	ENSG00000091039(OSBPL8),ENSG00000145675(PIK3R1),ENSG00000105550(FGF21),ENSG00000095637(SORBS1),ENSG00000116044(NFE2L2),	2.19082	0.0423379	0.473242
GO:0045744	negative regulation of G-protein coupled receptor protein signaling pathway	biological_process	5	3	2	1142	43	21445	ENSG00000099864(PALM),ENSG00000141480(ARRB2),ENSG00000010310(GIPR),	ENSG00000198932(GPRASP1),ENSG00000169429(CXCL8),	2.18354	0.0726005	0.61989
GO:0051310	metaphase plate congression	biological_process	5	1	4	1142	43	21445	ENSG00000086827(ZW10),	ENSG00000118193(KIF14),ENSG00000138778(CENPE),ENSG00000134690(CDCA8),ENSG00000139618(BRCA2),	2.18354	0.0726005	0.61989
GO:0045778	positive regulation of ossification	biological_process	10	8	2	1142	86	21445	ENSG00000172216(CEBPB),ENSG00000178585(CTNNBIP1),ENSG00000142871(CCN1),ENSG00000172201(ID4),ENSG00000130522(JUND),ENSG00000125378(BMP4),ENSG00000143867(OSR1),ENSG00000160712(IL6R),	ENSG00000162733(DDR2),ENSG00000168743(NPNT),	2.18354	0.0199443	0.326329
GO:0008307	structural constituent of muscle	molecular_function	5	3	2	1142	43	21445	ENSG00000198467(TPM2),ENSG00000165887(ANKRD2),ENSG00000167460(TPM4),	ENSG00000173402(DAG1),ENSG00000092529(CAPN3),	2.18354	0.0726005	0.61989
GO:0050839	cell adhesion molecule binding	molecular_function	23	9	14	1142	198	21445	ENSG00000184363(PKP3),ENSG00000142871(CCN1),ENSG00000133107(TRPC4),ENSG00000118523(CCN2),ENSG00000173801(JUP),ENSG00000143537(ADAM15),ENSG00000177697(CD151),ENSG00000168542(COL3A1),ENSG00000064205(CCN5),	ENSG00000130702(LAMA5),ENSG00000005884(ITGA3),ENSG00000168743(NPNT),ENSG00000179841(AKAP5),ENSG00000164171(ITGA2),ENSG00000039068(CDH1),ENSG00000162692(VCAM1),ENSG00000096696(DSP),ENSG00000259207(ITGB3),ENSG00000168477(TNXB),ENSG00000104419(NDRG1),ENSG00000169760(NLGN1),ENSG00000140092(FBLN5),ENSG00000152818(UTRN),	2.18134	0.000831582	0.0572762
GO:0033627	cell adhesion mediated by integrin	biological_process	6	3	3	1142	52	21445	ENSG00000110031(LPXN),ENSG00000169242(EFNA1),ENSG00000138061(CYP1B1),	ENSG00000122861(PLAU),ENSG00000168743(NPNT),ENSG00000164171(ITGA2),	2.16675	0.0576994	0.55196
GO:0072028	nephron morphogenesis	biological_process	9	3	6	1142	78	21445	ENSG00000178585(CTNNBIP1),ENSG00000125378(BMP4),ENSG00000143867(OSR1),	ENSG00000128342(LIF),ENSG00000130702(LAMA5),ENSG00000205213(LGR4),ENSG00000162849(KIF26B),ENSG00000168743(NPNT),ENSG00000171791(BCL2),	2.16675	0.0269055	0.386841
GO:0061333	renal tubule morphogenesis	biological_process	9	3	6	1142	78	21445	ENSG00000178585(CTNNBIP1),ENSG00000125378(BMP4),ENSG00000143867(OSR1),	ENSG00000130702(LAMA5),ENSG00000205213(LGR4),ENSG00000162849(KIF26B),ENSG00000170873(MTSS1),ENSG00000171791(BCL2),ENSG00000168743(NPNT),	2.16675	0.0269055	0.386841
GO:0043407	negative regulation of MAP kinase activity	biological_process	9	6	3	1142	78	21445	ENSG00000108861(DUSP3),ENSG00000149177(PTPRJ),ENSG00000125378(BMP4),ENSG00000112679(DUSP22),ENSG00000158050(DUSP2),ENSG00000068001(HYAL2),	ENSG00000125538(IL1B),ENSG00000196396(PTPN1),ENSG00000186063(AIDA),	2.16675	0.0269055	0.386841
GO:0043409	negative regulation of MAPK cascade	biological_process	17	10	7	1142	148	21445	ENSG00000162772(ATF3),ENSG00000068001(HYAL2),ENSG00000153721(CNKSR3),ENSG00000125378(BMP4),ENSG00000112679(DUSP22),ENSG00000149177(PTPRJ),ENSG00000136826(KLF4),ENSG00000108861(DUSP3),ENSG00000158050(DUSP2),ENSG00000103653(CSK),	ENSG00000153233(PTPRR),ENSG00000089289(IGBP1),ENSG00000128342(LIF),ENSG00000173402(DAG1),ENSG00000186063(AIDA),ENSG00000196396(PTPN1),ENSG00000125538(IL1B),	2.15699	0.00395884	0.134415
GO:0007517	muscle organ development	biological_process	41	23	18	1142	357	21445	ENSG00000150281(CTF1),ENSG00000158186(MRAS),ENSG00000115461(IGFBP5),ENSG00000164442(CITED2),ENSG00000069011(PITX1),ENSG00000117318(ID3),ENSG00000113196(HAND1),ENSG00000172301(COPRS),ENSG00000176396(EID2),ENSG00000168542(COL3A1),ENSG00000179588(ZFPM1),ENSG00000125378(BMP4),ENSG00000127418(FGFRL1),ENSG00000162772(ATF3),ENSG00000165887(ANKRD2),ENSG00000148677(ANKRD1),ENSG00000133424(LARGE1),ENSG0000…	ENSG00000169245(CXCL10),ENSG00000152818(UTRN),ENSG00000047597(XK),ENSG00000233276(GPX1),ENSG00000003137(CYP26B1),ENSG00000136603(SKIL),ENSG00000170681(CAVIN4),ENSG00000138795(LEF1),ENSG00000161270(NPHS1),ENSG00000171791(BCL2),ENSG00000065534(MYLK),ENSG00000092529(CAPN3),ENSG00000048052(HDAC9),ENSG00000096696(DSP),ENSG00000169946(ZFPM2),ENSG00000102554(KLF5),ENSG00000130702(LAMA5),ENSG00000128342(…	2.15663	1.53374e-05	0.00462166
GO:0030168	platelet activation	biological_process	31	16	15	1142	270	21445	ENSG00000141480(ARRB2),ENSG00000103653(CSK),ENSG00000114353(GNAI2),ENSG00000127824(TUBA4A),ENSG00000184160(ADRA2C),ENSG00000130956(HABP4),ENSG00000143878(RHOB),ENSG00000213658(LAT),ENSG00000088256(GNA11),ENSG00000197766(CFD),ENSG00000077420(APBB1IP),ENSG00000167244(IGF2),ENSG00000108405(P2RX1),ENSG00000177885(GRB2),ENSG00000168542(COL3A1),ENSG00000108821(COL1A1),	ENSG00000006210(CX3CL1),ENSG00000150995(ITPR1),ENSG00000186469(GNG2),ENSG00000100030(MAPK1),ENSG00000115904(SOS1),ENSG00000259207(ITGB3),ENSG00000078369(GNB1),ENSG00000197249(SERPINA1),ENSG00000156049(GNA14),ENSG00000145675(PIK3R1),ENSG00000121879(PIK3CA),ENSG00000154127(UBASH3B),ENSG00000172575(RASGRP1),ENSG00000128340(RAC2),ENSG00000196396(PTPN1),	2.15605	0.000151572	0.0173995
GO:0043001	Golgi to plasma membrane protein transport	biological_process	4	2	2	1142	35	21445	ENSG00000111057(KRT18),ENSG00000103653(CSK),	ENSG00000127603(MACF1),ENSG00000204070(SYS1),	2.14611	0.0999281	0.723404
GO:0007080	mitotic metaphase plate congression	biological_process	4	1	3	1142	35	21445	ENSG00000086827(ZW10),	ENSG00000118193(KIF14),ENSG00000138778(CENPE),ENSG00000134690(CDCA8),	2.14611	0.0999281	0.723404
GO:0033077	T cell differentiation in thymus	biological_process	8	3	5	1142	70	21445	ENSG00000125378(BMP4),ENSG00000204103(MAFB),ENSG00000166710(B2M),	ENSG00000115904(SOS1),ENSG00000026103(FAS),ENSG00000171791(BCL2),ENSG00000172575(RASGRP1),ENSG00000125538(IL1B),	2.14611	0.0364258	0.444235
GO:0045646	regulation of erythrocyte differentiation	biological_process	4	3	1	1142	35	21445	ENSG00000179588(ZFPM1),ENSG00000204103(MAFB),ENSG00000135503(ACVR1B),	ENSG00000134954(ETS1),	2.14611	0.0999281	0.723404
GO:0051898	negative regulation of protein kinase B signaling	biological_process	4	3	1	1142	35	21445	ENSG00000136826(KLF4),ENSG00000068001(HYAL2),ENSG00000149177(PTPRJ),	ENSG00000173402(DAG1),	2.14611	0.0999281	0.723404
GO:0043928	exonucleolytic nuclear-transcribed mRNA catabolic process involved in deadenylation-dependent decay	biological_process	4	1	3	1142	35	21445	ENSG00000172795(DCP2),	ENSG00000272886(DCP1A),ENSG00000155508(CNOT8),ENSG00000170860(LSM3),	2.14611	0.0999281	0.723404
GO:0009395	phospholipid catabolic process	biological_process	4	0	4	1142	35	21445	-	ENSG00000130768(SMPDL3B),ENSG00000101670(LIPG),ENSG00000103066(PLA2G15),ENSG00000243708(PLA2G4B),	2.14611	0.0999281	0.723404
GO:0007565	female pregnancy	biological_process	23	7	16	1142	202	21445	ENSG00000094841(UPRT),ENSG00000167244(IGF2),ENSG00000115461(IGFBP5),ENSG00000111348(ARHGDIB),ENSG00000164442(CITED2),ENSG00000184160(ADRA2C),ENSG00000135503(ACVR1B),	ENSG00000125538(IL1B),ENSG00000100985(MMP9),ENSG00000135077(HAVCR2),ENSG00000164171(ITGA2),ENSG00000179841(AKAP5),ENSG00000004468(CD38),ENSG00000122861(PLAU),ENSG00000005884(ITGA3),ENSG00000128342(LIF),ENSG00000115112(TFCP2L1),ENSG00000165474(GJB2),ENSG00000134954(ETS1),ENSG00000111371(SLC38A1),ENSG00000171791(BCL2),ENSG00000026103(FAS),ENSG00000118777(ABCG2),	2.13814	0.00107667	0.065987
GO:0051055	negative regulation of lipid biosynthetic process	biological_process	5	4	1	1142	44	21445	ENSG00000101255(TRIB3),ENSG00000142784(WDTC1),ENSG00000153395(LPCAT1),ENSG00000196139(AKR1C3),	ENSG00000162676(GFI1),	2.13392	0.0790984	0.640582
GO:0010823	negative regulation of mitochondrion organization	biological_process	5	4	1	1142	44	21445	ENSG00000108828(VAT1),ENSG00000204389(HSPA1A),ENSG00000141480(ARRB2),ENSG00000156928(MALSU1),	ENSG00000233276(GPX1),	2.13392	0.0790984	0.640582
GO:0051145	smooth muscle cell differentiation	biological_process	5	3	2	1142	44	21445	ENSG00000125378(BMP4),ENSG00000105088(OLFM2),ENSG00000166823(MESP1),	ENSG00000168743(NPNT),ENSG00000136160(EDNRB),	2.13392	0.0790984	0.640582
GO:0021983	pituitary gland development	biological_process	5	2	3	1142	44	21445	ENSG00000125378(BMP4),ENSG00000069011(PITX1),	ENSG00000039068(CDH1),ENSG00000118260(CREB1),ENSG00000134954(ETS1),	2.13392	0.0790984	0.640582
GO:0004860	protein kinase inhibitor activity	molecular_function	10	8	2	1142	88	21445	ENSG00000184557(SOCS3),ENSG00000123080(CDKN2C),ENSG00000168517(HEXIM2),ENSG00000185338(SOCS1),ENSG00000068001(HYAL2),ENSG00000175793(SFN),ENSG00000040608(RTN4R),ENSG00000101255(TRIB3),	ENSG00000108946(PRKAR1A),ENSG00000180008(SOCS4),	2.13392	0.0230736	0.352787
GO:0046949	fatty-acyl-CoA biosynthetic process	biological_process	6	1	5	1142	53	21445	ENSG00000167107(ACSF2),	ENSG00000197142(ACSL5),ENSG00000206527(HACD2),ENSG00000170522(ELOVL6),ENSG00000149084(HSD17B12),ENSG00000118402(ELOVL4),	2.12586	0.062566	0.575671
GO:0010812	negative regulation of cell-substrate adhesion	biological_process	6	3	3	1142	53	21445	ENSG00000143537(ADAM15),ENSG00000111846(GCNT2),ENSG00000108821(COL1A1),	ENSG00000110880(CORO1C),ENSG00000163539(CLASP2),ENSG00000145675(PIK3R1),	2.12586	0.062566	0.575671
GO:0097481	neuronal postsynaptic density	cellular_component	6	1	5	1142	53	21445	ENSG00000099864(PALM),	ENSG00000133083(DCLK1),ENSG00000176884(GRIN1),ENSG00000169760(NLGN1),ENSG00000131711(MAP1B),ENSG00000075340(ADD2),	2.12586	0.062566	0.575671
GO:0071230	cellular response to amino acid stimulus	biological_process	6	4	2	1142	53	21445	ENSG00000172216(CEBPB),ENSG00000108821(COL1A1),ENSG00000185338(SOCS1),ENSG00000168542(COL3A1),	ENSG00000113742(CPEB4),ENSG00000026103(FAS),	2.12586	0.062566	0.575671
GO:0045453	bone resorption	biological_process	6	2	4	1142	53	21445	ENSG00000103653(CSK),ENSG00000143387(CTSK),	ENSG00000259207(ITGB3),ENSG00000154127(UBASH3B),ENSG00000128340(RAC2),ENSG00000004468(CD38),	2.12586	0.062566	0.575671
GO:0097193	intrinsic apoptotic signaling pathway	biological_process	35	11	24	1142	310	21445	ENSG00000165806(CASP7),ENSG00000213190(MLLT11),ENSG00000144476(ACKR3),ENSG00000109501(WFS1),ENSG00000175793(SFN),ENSG00000138061(CYP1B1),ENSG00000172216(CEBPB),ENSG00000204389(HSPA1A),ENSG00000197930(ERO1A),ENSG00000101255(TRIB3),ENSG00000165887(ANKRD2),	ENSG00000140379(BCL2A1),ENSG00000149311(ATM),ENSG00000028137(TNFRSF1B),ENSG00000233276(GPX1),ENSG00000126821(SGPP1),ENSG00000119401(TRIM32),ENSG00000178607(ERN1),ENSG00000143384(MCL1),ENSG00000197442(MAP3K5),ENSG00000132436(FIGNL1),ENSG00000136603(SKIL),ENSG00000150995(ITPR1),ENSG00000166913(YWHAB),ENSG00000116044(NFE2L2),ENSG00000163349(HIPK1),ENSG00000171791(BCL2),ENSG00000139618(BRCA2),ENSG000…	2.12015	8.30185e-05	0.0125081
GO:0006953	acute-phase response	biological_process	7	2	5	1142	62	21445	ENSG00000160712(IL6R),ENSG00000172216(CEBPB),	ENSG00000136160(EDNRB),ENSG00000125538(IL1B),ENSG00000196136(SERPINA3),ENSG00000197249(SERPINA1),ENSG00000115008(IL1A),	2.12015	0.0495272	0.507338
GO:0060135	maternal process involved in female pregnancy	biological_process	7	1	6	1142	62	21445	ENSG00000164442(CITED2),	ENSG00000179841(AKAP5),ENSG00000135077(HAVCR2),ENSG00000128342(LIF),ENSG00000005884(ITGA3),ENSG00000026103(FAS),ENSG00000165474(GJB2),	2.12015	0.0495272	0.507338
GO:0051100	negative regulation of binding	biological_process	14	10	4	1142	124	21445	ENSG00000166710(B2M),ENSG00000178585(CTNNBIP1),ENSG00000130956(HABP4),ENSG00000113196(HAND1),ENSG00000141480(ARRB2),ENSG00000185745(IFIT1),ENSG00000125968(ID1),ENSG00000143537(ADAM15),ENSG00000162735(PEX19),ENSG00000179588(ZFPM1),	ENSG00000167034(NKX3-1),ENSG00000163904(SENP2),ENSG00000138795(LEF1),ENSG00000130119(GNL3L),	2.12015	0.00937904	0.208705
GO:0051896	regulation of protein kinase B signaling	biological_process	14	8	6	1142	124	21445	ENSG00000136826(KLF4),ENSG00000111846(GCNT2),ENSG00000167244(IGF2),ENSG00000115461(IGFBP5),ENSG00000149177(PTPRJ),ENSG00000196139(AKR1C3),ENSG00000141480(ARRB2),ENSG00000068001(HYAL2),	ENSG00000258839(MC1R),ENSG00000173402(DAG1),ENSG00000233276(GPX1),ENSG00000164327(RICTOR),ENSG00000091039(OSBPL8),ENSG00000108342(CSF3),	2.12015	0.00937904	0.208705
GO:0002260	lymphocyte homeostasis	biological_process	7	1	6	1142	62	21445	ENSG00000213658(LAT),	ENSG00000026103(FAS),ENSG00000115904(SOS1),ENSG00000136603(SKIL),ENSG00000135870(RC3H1),ENSG00000171791(BCL2),ENSG00000056586(RC3H2),	2.12015	0.0495272	0.507338
GO:0048644	muscle organ morphogenesis	biological_process	8	4	4	1142	71	21445	ENSG00000179588(ZFPM1),ENSG00000148677(ANKRD1),ENSG00000168542(COL3A1),ENSG00000113196(HAND1),	ENSG00000169946(ZFPM2),ENSG00000065534(MYLK),ENSG00000128342(LIF),ENSG00000096696(DSP),	2.11588	0.0392568	0.4528
GO:0043620	regulation of DNA-templated transcription in response to stress	biological_process	8	4	4	1142	71	21445	ENSG00000164442(CITED2),ENSG00000172216(CEBPB),ENSG00000162772(ATF3),ENSG00000165887(ANKRD2),	ENSG00000166135(HIF1AN),ENSG00000116044(NFE2L2),ENSG00000069869(NEDD4),ENSG00000118217(ATF6),	2.11588	0.0392568	0.4528
GO:0022405	hair cycle process	biological_process	9	3	6	1142	80	21445	ENSG00000115461(IGFBP5),ENSG00000203883(SOX18),ENSG00000135503(ACVR1B),	ENSG00000115904(SOS1),ENSG00000171791(BCL2),ENSG00000175893(ZDHHC21),ENSG00000162601(MYSM1),ENSG00000205213(LGR4),ENSG00000130702(LAMA5),	2.11258	0.0311617	0.406057
GO:0071260	cellular response to mechanical stimulus	biological_process	9	6	3	1142	80	21445	ENSG00000167244(IGF2),ENSG00000108821(COL1A1),ENSG00000125378(BMP4),ENSG00000148677(ANKRD1),ENSG00000168135(KCNJ4),ENSG00000130956(HABP4),	ENSG00000125538(IL1B),ENSG00000164171(ITGA2),ENSG00000026103(FAS),	2.11258	0.0311617	0.406057
GO:0001942	hair follicle development	biological_process	9	3	6	1142	80	21445	ENSG00000135503(ACVR1B),ENSG00000203883(SOX18),ENSG00000115461(IGFBP5),	ENSG00000205213(LGR4),ENSG00000130702(LAMA5),ENSG00000162601(MYSM1),ENSG00000175893(ZDHHC21),ENSG00000171791(BCL2),ENSG00000115904(SOS1),	2.11258	0.0311617	0.406057
GO:0030199	collagen fibril organization	biological_process	5	3	2	1142	45	21445	ENSG00000138061(CYP1B1),ENSG00000108821(COL1A1),ENSG00000168542(COL3A1),	ENSG00000162733(DDR2),ENSG00000168477(TNXB),	2.0865	0.0859532	0.669842
GO:0003707	steroid hormone receptor activity	molecular_function	7	3	4	1142	63	21445	ENSG00000160113(NR2F6),ENSG00000204231(RXRB),ENSG00000188582(PAQR9),	ENSG00000069667(RORA),ENSG00000138795(LEF1),ENSG00000116833(NR5A2),ENSG00000167034(NKX3-1),	2.0865	0.0534238	0.529261
GO:1901862	negative regulation of muscle tissue development	biological_process	4	2	2	1142	36	21445	ENSG00000125378(BMP4),ENSG00000115461(IGFBP5),	ENSG00000092529(CAPN3),ENSG00000138795(LEF1),	2.0865	0.109256	0.756841
GO:0030225	macrophage differentiation	biological_process	4	1	3	1142	36	21445	ENSG00000125378(BMP4),	ENSG00000100985(MMP9),ENSG00000128342(LIF),ENSG00000157368(IL34),	2.0865	0.109256	0.756841
GO:0033555	multicellular organismal response to stress	biological_process	8	2	6	1142	72	21445	ENSG00000069696(DRD4),ENSG00000043591(ADRB1),	ENSG00000171791(BCL2),ENSG00000108306(FBXL20),ENSG00000136160(EDNRB),ENSG00000139436(GIT2),ENSG00000148408(CACNA1B),ENSG00000109189(USP46),	2.0865	0.0422434	0.472916
GO:0016592	mediator complex	cellular_component	4	3	1	1142	36	21445	ENSG00000161920(MED11),ENSG00000105085(MED26),ENSG00000141979(AC008764.1),	ENSG00000144893(MED12L),	2.0865	0.109256	0.756841
GO:0008542	visual learning	biological_process	5	0	5	1142	45	21445	-	ENSG00000118058(KMT2A),ENSG00000196639(HRH1),ENSG00000176884(GRIN1),ENSG00000103034(NDRG4),ENSG00000118260(CREB1),	2.0865	0.0859532	0.669842
GO:0048747	muscle fiber development	biological_process	6	1	5	1142	54	21445	ENSG00000125378(BMP4),	ENSG00000138795(LEF1),ENSG00000047597(XK),ENSG00000233276(GPX1),ENSG00000048052(HDAC9),ENSG00000171791(BCL2),	2.0865	0.0677	0.592744
GO:2000677	regulation of transcription regulatory region DNA binding	biological_process	4	3	1	1142	36	21445	ENSG00000113196(HAND1),ENSG00000125968(ID1),ENSG00000136826(KLF4),	ENSG00000128342(LIF),	2.0865	0.109256	0.756841
GO:0016409	palmitoyltransferase activity	molecular_function	4	3	1	1142	36	21445	ENSG00000160446(ZDHHC12),ENSG00000171307(ZDHHC16),ENSG00000204160(ZDHHC18),	ENSG00000175893(ZDHHC21),	2.0865	0.109256	0.756841
GO:0035249	synaptic transmission, glutamatergic	biological_process	7	3	4	1142	63	21445	ENSG00000174871(CNIH2),ENSG00000108405(P2RX1),ENSG00000104888(SLC17A7),	ENSG00000135821(GLUL),ENSG00000176884(GRIN1),ENSG00000169760(NLGN1),ENSG00000079482(OPHN1),	2.0865	0.0534238	0.529261
GO:0045216	cell-cell junction organization	biological_process	26	9	17	1142	235	21445	ENSG00000173801(JUP),ENSG00000214274(ANG),ENSG00000040731(CDH10),ENSG00000149177(PTPRJ),ENSG00000164877(MICALL2),ENSG00000184363(PKP3),ENSG00000103653(CSK),ENSG00000178184(PARD6G),ENSG00000265107(GJA5),	ENSG00000197822(OCLN),ENSG00000096696(DSP),ENSG00000039068(CDH1),ENSG00000095637(SORBS1),ENSG00000174607(UGT8),ENSG00000171791(BCL2),ENSG00000163349(HIPK1),ENSG00000130702(LAMA5),ENSG00000070759(TESK2),ENSG00000157224(CLDN12),ENSG00000163539(CLASP2),ENSG00000110880(CORO1C),ENSG00000165474(GJB2),ENSG00000164171(ITGA2),ENSG00000166128(RAB8B),ENSG00000073712(FERMT2),ENSG00000127603(MACF1),	2.07762	0.000814958	0.0572211
GO:0035690	cellular response to drug	biological_process	8	1	7	1142	73	21445	ENSG00000148677(ANKRD1),	ENSG00000112293(GPLD1),ENSG00000167034(NKX3-1),ENSG00000105550(FGF21),ENSG00000058272(PPP1R12A),ENSG00000116044(NFE2L2),ENSG00000125538(IL1B),ENSG00000118058(KMT2A),	2.05791	0.0453897	0.484871
GO:0001649	osteoblast differentiation	biological_process	23	16	7	1142	210	21445	ENSG00000130522(JUND),ENSG00000178585(CTNNBIP1),ENSG00000142871(CCN1),ENSG00000172201(ID4),ENSG00000147655(RSPO2),ENSG00000160712(IL6R),ENSG00000125968(ID1),ENSG00000105202(FBL),ENSG00000146674(IGFBP3),ENSG00000117318(ID3),ENSG00000167460(TPM4),ENSG00000172216(CEBPB),ENSG00000115641(FHL2),ENSG00000108821(COL1A1),ENSG00000125378(BMP4),ENSG00000115461(IGFBP5),	ENSG00000197157(SND1),ENSG00000162733(DDR2),ENSG00000168743(NPNT),ENSG00000165732(DDX21),ENSG00000138795(LEF1),ENSG00000132436(FIGNL1),ENSG00000205213(LGR4),	2.05669	0.00176141	0.0916438
GO:0060415	muscle tissue morphogenesis	biological_process	7	4	3	1142	64	21445	ENSG00000148677(ANKRD1),ENSG00000179588(ZFPM1),ENSG00000168542(COL3A1),ENSG00000113196(HAND1),	ENSG00000065534(MYLK),ENSG00000169946(ZFPM2),ENSG00000096696(DSP),	2.05389	0.0575279	0.551049
GO:0046824	positive regulation of nucleocytoplasmic transport	biological_process	14	6	8	1142	128	21445	ENSG00000125378(BMP4),ENSG00000105647(PIK3R2),ENSG00000068001(HYAL2),ENSG00000173801(JUP),ENSG00000175793(SFN),ENSG00000095739(BAMBI),	ENSG00000069869(NEDD4),ENSG00000039068(CDH1),ENSG00000108342(CSF3),ENSG00000110944(IL23A),ENSG00000179841(AKAP5),ENSG00000125538(IL1B),ENSG00000115604(IL18R1),ENSG00000145675(PIK3R1),	2.05389	0.012176	0.241915
GO:0014910	regulation of smooth muscle cell migration	biological_process	6	2	4	1142	55	21445	ENSG00000115461(IGFBP5),ENSG00000146674(IGFBP3),	ENSG00000164171(ITGA2),ENSG00000171791(BCL2),ENSG00000122861(PLAU),ENSG00000103034(NDRG4),	2.04856	0.0731061	0.621273
GO:0071479	cellular response to ionizing radiation	biological_process	6	3	3	1142	55	21445	ENSG00000170430(MGMT),ENSG00000177885(GRB2),ENSG00000143878(RHOB),	ENSG00000132436(FIGNL1),ENSG00000134852(CLOCK),ENSG00000149311(ATM),	2.04856	0.0731061	0.621273
GO:0035336	long-chain fatty-acyl-CoA metabolic process	biological_process	6	1	5	1142	55	21445	ENSG00000167107(ACSF2),	ENSG00000149084(HSD17B12),ENSG00000118402(ELOVL4),ENSG00000197142(ACSL5),ENSG00000206527(HACD2),ENSG00000170522(ELOVL6),	2.04856	0.0731061	0.621273
GO:0043491	protein kinase B signaling	biological_process	17	8	9	1142	156	21445	ENSG00000115461(IGFBP5),ENSG00000149177(PTPRJ),ENSG00000136826(KLF4),ENSG00000111846(GCNT2),ENSG00000068001(HYAL2),ENSG00000196139(AKR1C3),ENSG00000167244(IGF2),ENSG00000141480(ARRB2),	ENSG00000258839(MC1R),ENSG00000108342(CSF3),ENSG00000233276(GPX1),ENSG00000164327(RICTOR),ENSG00000173402(DAG1),ENSG00000125538(IL1B),ENSG00000121879(PIK3CA),ENSG00000167034(NKX3-1),ENSG00000091039(OSBPL8),	2.04637	0.00660991	0.172574
GO:0072080	nephron tubule development	biological_process	10	3	7	1142	92	21445	ENSG00000178585(CTNNBIP1),ENSG00000125378(BMP4),ENSG00000143867(OSR1),	ENSG00000205213(LGR4),ENSG00000130702(LAMA5),ENSG00000128342(LIF),ENSG00000170873(MTSS1),ENSG00000162849(KIF26B),ENSG00000171791(BCL2),ENSG00000168743(NPNT),	2.04114	0.0304397	0.403186
GO:0019210	kinase inhibitor activity	molecular_function	10	8	2	1142	92	21445	ENSG00000040608(RTN4R),ENSG00000101255(TRIB3),ENSG00000068001(HYAL2),ENSG00000175793(SFN),ENSG00000123080(CDKN2C),ENSG00000168517(HEXIM2),ENSG00000185338(SOCS1),ENSG00000184557(SOCS3),	ENSG00000180008(SOCS4),ENSG00000108946(PRKAR1A),	2.04114	0.0304397	0.403186
GO:0002286	T cell activation involved in immune response	biological_process	10	3	7	1142	92	21445	ENSG00000179588(ZFPM1),ENSG00000077420(APBB1IP),ENSG00000163508(EOMES),	ENSG00000069667(RORA),ENSG00000138795(LEF1),ENSG00000136167(LCP1),ENSG00000056586(RC3H2),ENSG00000115604(IL18R1),ENSG00000135870(RC3H1),ENSG00000110944(IL23A),	2.04114	0.0304397	0.403186
GO:0043392	negative regulation of DNA binding	biological_process	5	4	1	1142	46	21445	ENSG00000178585(CTNNBIP1),ENSG00000130956(HABP4),ENSG00000113196(HAND1),ENSG00000125968(ID1),	ENSG00000138795(LEF1),	2.04114	0.0931688	0.706286
GO:0001659	temperature homeostasis	biological_process	5	1	4	1142	46	21445	ENSG00000043591(ADRB1),	ENSG00000136160(EDNRB),ENSG00000233276(GPX1),ENSG00000125538(IL1B),ENSG00000115008(IL1A),	2.04114	0.0931688	0.706286
GO:0097061	dendritic spine organization	biological_process	5	1	4	1142	46	21445	ENSG00000169242(EFNA1),	ENSG00000157193(LRP8),ENSG00000005884(ITGA3),ENSG00000077264(PAK3),ENSG00000169760(NLGN1),	2.04114	0.0931688	0.706286
GO:0030968	endoplasmic reticulum unfolded protein response	biological_process	15	6	9	1142	138	21445	ENSG00000204389(HSPA1A),ENSG00000162772(ATF3),ENSG00000124702(KLHDC3),ENSG00000197930(ERO1A),ENSG00000109501(WFS1),ENSG00000128228(SDF2L1),	ENSG00000116044(NFE2L2),ENSG00000243708(PLA2G4B),ENSG00000169429(CXCL8),ENSG00000175215(CTDSP2),ENSG00000196396(PTPN1),ENSG00000118217(ATF6),ENSG00000145675(PIK3R1),ENSG00000178607(ERN1),ENSG00000105550(FGF21),	2.04114	0.0103479	0.218818
GO:0098657	import into cell	biological_process	5	2	3	1142	46	21445	ENSG00000069696(DRD4),ENSG00000166710(B2M),	ENSG00000135821(GLUL),ENSG00000157214(STEAP2),ENSG00000111371(SLC38A1),	2.04114	0.0931688	0.706286
GO:0035307	positive regulation of protein dephosphorylation	biological_process	5	0	5	1142	46	21445	-	ENSG00000112293(GPLD1),ENSG00000058272(PPP1R12A),ENSG00000213949(ITGA1),ENSG00000168743(NPNT),ENSG00000164171(ITGA2),	2.04114	0.0931688	0.706286
GO:0098773	skin epidermis development	biological_process	9	3	6	1142	83	21445	ENSG00000135503(ACVR1B),ENSG00000203883(SOX18),ENSG00000115461(IGFBP5),	ENSG00000205213(LGR4),ENSG00000130702(LAMA5),ENSG00000162601(MYSM1),ENSG00000175893(ZDHHC21),ENSG00000171791(BCL2),ENSG00000115904(SOS1),	2.03622	0.0384556	0.447124
GO:0000291	nuclear-transcribed mRNA catabolic process, exonucleolytic	biological_process	4	1	3	1142	37	21445	ENSG00000172795(DCP2),	ENSG00000155508(CNOT8),ENSG00000170860(LSM3),ENSG00000272886(DCP1A),	2.0301	0.11907	0.794388
GO:0010631	epithelial cell migration	biological_process	24	8	16	1142	222	21445	ENSG00000143878(RHOB),ENSG00000171951(SCG2),ENSG00000136826(KLF4),ENSG00000125378(BMP4),ENSG00000203883(SOX18),ENSG00000138061(CYP1B1),ENSG00000169242(EFNA1),ENSG00000125968(ID1),	ENSG00000213906(LTB4R2),ENSG00000259207(ITGB3),ENSG00000153233(PTPRR),ENSG00000048052(HDAC9),ENSG00000233276(GPX1),ENSG00000086570(FAT2),ENSG00000163539(CLASP2),ENSG00000112293(GPLD1),ENSG00000134954(ETS1),ENSG00000121879(PIK3CA),ENSG00000110880(CORO1C),ENSG00000101311(FERMT1),ENSG00000164171(ITGA2),ENSG00000100985(MMP9),ENSG00000005884(ITGA3),ENSG00000127603(MACF1),	2.0301	0.00168916	0.0891679
GO:0007431	salivary gland development	biological_process	4	0	4	1142	37	21445	-	ENSG00000130702(LAMA5),ENSG00000173402(DAG1),ENSG00000115112(TFCP2L1),ENSG00000167034(NKX3-1),	2.0301	0.11907	0.794388
GO:0032642	regulation of chemokine production	biological_process	8	4	4	1142	74	21445	ENSG00000179588(ZFPM1),ENSG00000243414(TICAM2),ENSG00000136826(KLF4),ENSG00000160712(IL6R),	ENSG00000215301(DDX3X),ENSG00000119401(TRIM32),ENSG00000125538(IL1B),ENSG00000135077(HAVCR2),	2.0301	0.0486998	0.502421
GO:0048762	mesenchymal cell differentiation	biological_process	20	11	9	1142	185	21445	ENSG00000169242(EFNA1),ENSG00000143867(OSR1),ENSG00000168140(VASN),ENSG00000167680(SEMA6B),ENSG00000163508(EOMES),ENSG00000095739(BAMBI),ENSG00000125378(BMP4),ENSG00000143537(ADAM15),ENSG00000111846(GCNT2),ENSG00000108821(COL1A1),ENSG00000164442(CITED2),	ENSG00000100030(MAPK1),ENSG00000173402(DAG1),ENSG00000138795(LEF1),ENSG00000110880(CORO1C),ENSG00000163539(CLASP2),ENSG00000130702(LAMA5),ENSG00000136160(EDNRB),ENSG00000171791(BCL2),ENSG00000197451(HNRNPAB),	2.0301	0.00383213	0.13519
GO:0090630	activation of GTPase activity	biological_process	4	0	4	1142	37	21445	-	ENSG00000110880(CORO1C),ENSG00000174373(RALGAPA1),ENSG00000058335(RASGRF1),ENSG00000172575(RASGRP1),	2.0301	0.11907	0.794388
GO:0045667	regulation of osteoblast differentiation	biological_process	12	10	2	1142	111	21445	ENSG00000160712(IL6R),ENSG00000115461(IGFBP5),ENSG00000125378(BMP4),ENSG00000125968(ID1),ENSG00000130522(JUND),ENSG00000142871(CCN1),ENSG00000178585(CTNNBIP1),ENSG00000172201(ID4),ENSG00000117318(ID3),ENSG00000172216(CEBPB),	ENSG00000168743(NPNT),ENSG00000162733(DDR2),	2.0301	0.0204685	0.332648
GO:0046006	regulation of activated T cell proliferation	biological_process	4	1	3	1142	37	21445	ENSG00000167244(IGF2),	ENSG00000110944(IL23A),ENSG00000135870(RC3H1),ENSG00000108946(PRKAR1A),	2.0301	0.11907	0.794388
GO:0035137	hindlimb morphogenesis	biological_process	4	4	0	1142	37	21445	ENSG00000069011(PITX1),ENSG00000147655(RSPO2),ENSG00000125378(BMP4),ENSG00000143867(OSR1),	-	2.0301	0.11907	0.794388
GO:0072078	nephron tubule morphogenesis	biological_process	8	3	5	1142	74	21445	ENSG00000143867(OSR1),ENSG00000125378(BMP4),ENSG00000178585(CTNNBIP1),	ENSG00000171791(BCL2),ENSG00000168743(NPNT),ENSG00000162849(KIF26B),ENSG00000130702(LAMA5),ENSG00000205213(LGR4),	2.0301	0.0486998	0.502421
GO:0022617	extracellular matrix disassembly	biological_process	16	5	11	1142	148	21445	ENSG00000143387(CTSK),ENSG00000143537(ADAM15),ENSG00000108821(COL1A1),ENSG00000168542(COL3A1),ENSG00000049089(COL9A2),	ENSG00000039068(CDH1),ENSG00000158859(ADAMTS4),ENSG00000116903(EXOC8),ENSG00000136167(LCP1),ENSG00000134954(ETS1),ENSG00000162733(DDR2),ENSG00000163539(CLASP2),ENSG00000142798(HSPG2),ENSG00000130702(LAMA5),ENSG00000100985(MMP9),ENSG00000163131(CTSS),	2.0301	0.00878991	0.200532
GO:0030336	negative regulation of cell migration	biological_process	23	12	11	1142	213	21445	ENSG00000136826(KLF4),ENSG00000168542(COL3A1),ENSG00000115461(IGFBP5),ENSG00000149177(PTPRJ),ENSG00000143537(ADAM15),ENSG00000111348(ARHGDIB),ENSG00000164442(CITED2),ENSG00000143878(RHOB),ENSG00000146674(IGFBP3),ENSG00000068001(HYAL2),ENSG00000138061(CYP1B1),ENSG00000158747(NBL1),	ENSG00000171791(BCL2),ENSG00000113657(DPYSL3),ENSG00000153233(PTPRR),ENSG00000103034(NDRG4),ENSG00000162892(IL24),ENSG00000173402(DAG1),ENSG00000242498(ARPIN),ENSG00000091039(OSBPL8),ENSG00000196935(SRGAP1),ENSG00000110880(CORO1C),ENSG00000163539(CLASP2),	2.02772	0.00210164	0.0993403
GO:0014909	smooth muscle cell migration	biological_process	7	2	5	1142	65	21445	ENSG00000146674(IGFBP3),ENSG00000115461(IGFBP5),	ENSG00000103034(NDRG4),ENSG00000259207(ITGB3),ENSG00000122861(PLAU),ENSG00000164171(ITGA2),ENSG00000171791(BCL2),	2.0223	0.0618443	0.57121
GO:0060675	ureteric bud morphogenesis	biological_process	7	2	5	1142	65	21445	ENSG00000178585(CTNNBIP1),ENSG00000125378(BMP4),	ENSG00000205213(LGR4),ENSG00000130702(LAMA5),ENSG00000171791(BCL2),ENSG00000168743(NPNT),ENSG00000162849(KIF26B),	2.0223	0.0618443	0.57121
GO:0043154	negative regulation of cysteine-type endopeptidase activity involved in apoptotic process	biological_process	10	3	7	1142	93	21445	ENSG00000136826(KLF4),ENSG00000141480(ARRB2),ENSG00000175793(SFN),	ENSG00000138795(LEF1),ENSG00000026103(FAS),ENSG00000089289(IGBP1),ENSG00000100985(MMP9),ENSG00000215301(DDX3X),ENSG00000023445(BIRC3),ENSG00000233276(GPX1),	2.01919	0.0325296	0.418602
GO:0001667	ameboidal-type cell migration	biological_process	34	13	21	1142	317	21445	ENSG00000166823(MESP1),ENSG00000167680(SEMA6B),ENSG00000125968(ID1),ENSG00000068001(HYAL2),ENSG00000171951(SCG2),ENSG00000125378(BMP4),ENSG00000203883(SOX18),ENSG00000169242(EFNA1),ENSG00000138061(CYP1B1),ENSG00000135503(ACVR1B),ENSG00000143878(RHOB),ENSG00000111348(ARHGDIB),ENSG00000136826(KLF4),	ENSG00000121879(PIK3CA),ENSG00000163539(CLASP2),ENSG00000112293(GPLD1),ENSG00000101311(FERMT1),ENSG00000130702(LAMA5),ENSG00000127603(MACF1),ENSG00000100985(MMP9),ENSG00000164171(ITGA2),ENSG00000048052(HDAC9),ENSG00000153233(PTPRR),ENSG00000213906(LTB4R2),ENSG00000134954(ETS1),ENSG00000162733(DDR2),ENSG00000110880(CORO1C),ENSG00000136160(EDNRB),ENSG00000005884(ITGA3),ENSG00000138795(LEF1),ENSG000…	2.01409	0.000258718	0.0263528
GO:0070542	response to fatty acid	biological_process	9	5	4	1142	84	21445	ENSG00000196139(AKR1C3),ENSG00000117318(ID3),ENSG00000010310(GIPR),ENSG00000154734(ADAMTS1),ENSG00000118523(CCN2),	ENSG00000078369(GNB1),ENSG00000186469(GNG2),ENSG00000125538(IL1B),ENSG00000118260(CREB1),	2.01198	0.0411439	0.467116
GO:0097345	mitochondrial outer membrane permeabilization	biological_process	6	3	3	1142	56	21445	ENSG00000215012(RTL10),ENSG00000175793(SFN),ENSG00000204389(HSPA1A),	ENSG00000166913(YWHAB),ENSG00000171791(BCL2),ENSG00000104765(BNIP3L),	2.01198	0.0787888	0.640946
GO:0042307	positive regulation of protein import into nucleus	biological_process	12	5	7	1142	112	21445	ENSG00000125378(BMP4),ENSG00000105647(PIK3R2),ENSG00000068001(HYAL2),ENSG00000095739(BAMBI),ENSG00000173801(JUP),	ENSG00000125538(IL1B),ENSG00000179841(AKAP5),ENSG00000108342(CSF3),ENSG00000039068(CDH1),ENSG00000115604(IL18R1),ENSG00000110944(IL23A),ENSG00000145675(PIK3R1),	2.01198	0.0218142	0.342214
GO:0060998	regulation of dendritic spine development	biological_process	6	2	4	1142	56	21445	ENSG00000099864(PALM),ENSG00000169242(EFNA1),	ENSG00000153317(ASAP1),ENSG00000157193(LRP8),ENSG00000077264(PAK3),ENSG00000169760(NLGN1),	2.01198	0.0787888	0.640946
GO:0046631	alpha-beta T cell activation	biological_process	12	4	8	1142	112	21445	ENSG00000107738(VSIR),ENSG00000179588(ZFPM1),ENSG00000163508(EOMES),ENSG00000172216(CEBPB),	ENSG00000112149(CD83),ENSG00000171791(BCL2),ENSG00000056586(RC3H2),ENSG00000138795(LEF1),ENSG00000069667(RORA),ENSG00000110944(IL23A),ENSG00000135870(RC3H1),ENSG00000115604(IL18R1),	2.01198	0.0218142	0.342214
GO:0002763	positive regulation of myeloid leukocyte differentiation	biological_process	6	1	5	1142	56	21445	ENSG00000178585(CTNNBIP1),	ENSG00000110944(IL23A),ENSG00000128342(LIF),ENSG00000157368(IL34),ENSG00000138795(LEF1),ENSG00000118260(CREB1),	2.01198	0.0787888	0.640946
GO:0090132	epithelium migration	biological_process	24	8	16	1142	225	21445	ENSG00000138061(CYP1B1),ENSG00000169242(EFNA1),ENSG00000125968(ID1),ENSG00000203883(SOX18),ENSG00000136826(KLF4),ENSG00000125378(BMP4),ENSG00000143878(RHOB),ENSG00000171951(SCG2),	ENSG00000100985(MMP9),ENSG00000164171(ITGA2),ENSG00000005884(ITGA3),ENSG00000127603(MACF1),ENSG00000134954(ETS1),ENSG00000121879(PIK3CA),ENSG00000163539(CLASP2),ENSG00000112293(GPLD1),ENSG00000110880(CORO1C),ENSG00000101311(FERMT1),ENSG00000086570(FAT2),ENSG00000048052(HDAC9),ENSG00000213906(LTB4R2),ENSG00000153233(PTPRR),ENSG00000259207(ITGB3),ENSG00000233276(GPX1),	2.00304	0.00200621	0.0973753
GO:0070301	cellular response to hydrogen peroxide	biological_process	8	4	4	1142	75	21445	ENSG00000143878(RHOB),ENSG00000138061(CYP1B1),ENSG00000167136(ENDOG),ENSG00000136826(KLF4),	ENSG00000134954(ETS1),ENSG00000116044(NFE2L2),ENSG00000026103(FAS),ENSG00000197442(MAP3K5),	2.00304	0.0521778	0.525557
GO:0046849	bone remodeling	biological_process	8	2	6	1142	75	21445	ENSG00000143387(CTSK),ENSG00000103653(CSK),	ENSG00000134250(NOTCH2),ENSG00000128340(RAC2),ENSG00000004468(CD38),ENSG00000154127(UBASH3B),ENSG00000259207(ITGB3),ENSG00000205213(LGR4),	2.00304	0.0521778	0.525557
GO:0030148	sphingolipid biosynthetic process	biological_process	10	5	5	1142	94	21445	ENSG00000108405(P2RX1),ENSG00000139624(CERS5),ENSG00000111728(ST8SIA1),ENSG00000133424(LARGE1),ENSG00000142871(CCN1),	ENSG00000164023(SGMS2),ENSG00000206527(HACD2),ENSG00000174607(UGT8),ENSG00000126821(SGPP1),ENSG00000156671(SAMD8),	1.99771	0.034725	0.430757
GO:0035176	social behavior	biological_process	5	1	4	1142	47	21445	ENSG00000069696(DRD4),	ENSG00000176884(GRIN1),ENSG00000125538(IL1B),ENSG00000197969(VPS13A),ENSG00000174469(CNTNAP2),	1.99771	0.100748	0.72283
GO:0071277	cellular response to calcium ion	biological_process	5	3	2	1142	47	21445	ENSG00000196139(AKR1C3),ENSG00000167136(ENDOG),ENSG00000130522(JUND),	ENSG00000112293(GPLD1),ENSG00000092529(CAPN3),	1.99771	0.100748	0.72283
GO:0034620	cellular response to unfolded protein	biological_process	15	6	9	1142	141	21445	ENSG00000124702(KLHDC3),ENSG00000197930(ERO1A),ENSG00000109501(WFS1),ENSG00000128228(SDF2L1),ENSG00000204389(HSPA1A),ENSG00000162772(ATF3),	ENSG00000145675(PIK3R1),ENSG00000178607(ERN1),ENSG00000105550(FGF21),ENSG00000175215(CTDSP2),ENSG00000196396(PTPN1),ENSG00000118217(ATF6),ENSG00000243708(PLA2G4B),ENSG00000169429(CXCL8),ENSG00000116044(NFE2L2),	1.99771	0.0124344	0.245029
GO:0032993	protein-DNA complex	cellular_component	19	15	4	1142	179	21445	ENSG00000180573(H2AC6),ENSG00000173801(JUP),ENSG00000246705(H2AJ),ENSG00000203812(H2AC18),ENSG00000257949(TEN1),ENSG00000274267(HIST1H3B),ENSG00000184897(H1-10),ENSG00000180596(H2BC4),ENSG00000158373(H2BC5),ENSG00000130522(JUND),ENSG00000275714(H3C1),ENSG00000177732(SOX12),ENSG00000272196(H2AC19),ENSG00000270882(H4C14),ENSG00000147536(GINS4),	ENSG00000275221(H2AC15),ENSG00000116044(NFE2L2),ENSG00000178691(SUZ12),ENSG00000138795(LEF1),	1.99324	0.00570215	0.161717
GO:2000278	regulation of DNA biosynthetic process	biological_process	7	4	3	1142	66	21445	ENSG00000148677(ANKRD1),ENSG00000136826(KLF4),ENSG00000257949(TEN1),ENSG00000141480(ARRB2),	ENSG00000100030(MAPK1),ENSG00000169116(PARM1),ENSG00000077264(PAK3),	1.99165	0.066377	0.593372
GO:0001704	formation of primary germ layer	biological_process	14	8	6	1142	132	21445	ENSG00000163508(EOMES),ENSG00000166823(MESP1),ENSG00000158050(DUSP2),ENSG00000136826(KLF4),ENSG00000149922(TBX6),ENSG00000125378(BMP4),ENSG00000103126(AXIN1),ENSG00000113196(HAND1),	ENSG00000100985(MMP9),ENSG00000164171(ITGA2),ENSG00000005884(ITGA3),ENSG00000138795(LEF1),ENSG00000108946(PRKAR1A),ENSG00000259207(ITGB3),	1.99165	0.0156075	0.276651
GO:0001678	cellular glucose homeostasis	biological_process	14	2	12	1142	132	21445	ENSG00000105647(PIK3R2),ENSG00000167136(ENDOG),	ENSG00000147642(SYBU),ENSG00000009950(MLXIPL),ENSG00000026103(FAS),ENSG00000178607(ERN1),ENSG00000156510(HKDC1),ENSG00000131620(ANO1),ENSG00000145675(PIK3R1),ENSG00000105550(FGF21),ENSG00000112293(GPLD1),ENSG00000121879(PIK3CA),ENSG00000125538(IL1B),ENSG00000122861(PLAU),	1.99165	0.0156075	0.276651
GO:0072006	nephron development	biological_process	14	5	9	1142	132	21445	ENSG00000125378(BMP4),ENSG00000166396(SERPINB7),ENSG00000107796(ACTA2),ENSG00000143867(OSR1),ENSG00000178585(CTNNBIP1),	ENSG00000170873(MTSS1),ENSG00000171791(BCL2),ENSG00000205213(LGR4),ENSG00000005884(ITGA3),ENSG00000162849(KIF26B),ENSG00000161270(NPHS1),ENSG00000168743(NPNT),ENSG00000128342(LIF),ENSG00000130702(LAMA5),	1.99165	0.0156075	0.276651
GO:0060485	mesenchyme development	biological_process	25	14	11	1142	236	21445	ENSG00000107796(ACTA2),ENSG00000169242(EFNA1),ENSG00000143867(OSR1),ENSG00000168140(VASN),ENSG00000167680(SEMA6B),ENSG00000166823(MESP1),ENSG00000095739(BAMBI),ENSG00000163508(EOMES),ENSG00000143537(ADAM15),ENSG00000125378(BMP4),ENSG00000108821(COL1A1),ENSG00000111846(GCNT2),ENSG00000113196(HAND1),ENSG00000164442(CITED2),	ENSG00000100030(MAPK1),ENSG00000138795(LEF1),ENSG00000173402(DAG1),ENSG00000169946(ZFPM2),ENSG00000163539(CLASP2),ENSG00000110880(CORO1C),ENSG00000136160(EDNRB),ENSG00000130702(LAMA5),ENSG00000069869(NEDD4),ENSG00000171791(BCL2),ENSG00000197451(HNRNPAB),	1.98924	0.00180457	0.093219
GO:0030198	extracellular matrix organization	biological_process	43	16	27	1142	406	21445	ENSG00000118523(CCN2),ENSG00000049089(COL9A2),ENSG00000115884(SDC1),ENSG00000197930(ERO1A),ENSG00000143387(CTSK),ENSG00000125378(BMP4),ENSG00000108821(COL1A1),ENSG00000168542(COL3A1),ENSG00000177697(CD151),ENSG00000166482(MFAP4),ENSG00000138061(CYP1B1),ENSG00000123131(PRDX4),ENSG00000142871(CCN1),ENSG00000143537(ADAM15),ENSG00000129038(LOXL1),ENSG00000091986(CCDC80),	ENSG00000100985(MMP9),ENSG00000164171(ITGA2),ENSG00000163131(CTSS),ENSG00000163539(CLASP2),ENSG00000130702(LAMA5),ENSG00000168477(TNXB),ENSG00000116903(EXOC8),ENSG00000136167(LCP1),ENSG00000149084(HSD17B12),ENSG00000196739(COL27A1),ENSG00000140678(ITGAX),ENSG00000005884(ITGA3),ENSG00000173402(DAG1),ENSG00000105855(ITGB8),ENSG00000161270(NPHS1),ENSG00000168743(NPNT),ENSG00000162733(DDR2),ENSG00000…	1.98885	5.88299e-05	0.010377
GO:0031279	regulation of cyclase activity	biological_process	9	6	3	1142	85	21445	ENSG00000099864(PALM),ENSG00000109501(WFS1),ENSG00000043591(ADRB1),ENSG00000069696(DRD4),ENSG00000114353(GNAI2),ENSG00000010310(GIPR),	ENSG00000213906(LTB4R2),ENSG00000136160(EDNRB),ENSG00000179841(AKAP5),	1.98831	0.0439666	0.479587
GO:0042310	vasoconstriction	biological_process	9	5	4	1142	85	21445	ENSG00000107796(ACTA2),ENSG00000108405(P2RX1),ENSG00000265107(GJA5),ENSG00000170214(ADRA1B),ENSG00000184160(ADRA2C),	ENSG00000004468(CD38),ENSG00000196639(HRH1),ENSG00000006210(CX3CL1),ENSG00000136160(EDNRB),	1.98831	0.0439666	0.479587
GO:0000786	nucleosome	cellular_component	11	10	1	1142	104	21445	ENSG00000180573(H2AC6),ENSG00000184897(H1-10),ENSG00000180596(H2BC4),ENSG00000158373(H2BC5),ENSG00000275714(H3C1),ENSG00000272196(H2AC19),ENSG00000270882(H4C14),ENSG00000246705(H2AJ),ENSG00000203812(H2AC18),ENSG00000274267(HIST1H3B),	ENSG00000275221(H2AC15),	1.98618	0.0292945	0.39823
GO:0043062	extracellular structure organization	biological_process	43	16	27	1142	407	21445	ENSG00000142871(CCN1),ENSG00000123131(PRDX4),ENSG00000138061(CYP1B1),ENSG00000091986(CCDC80),ENSG00000143537(ADAM15),ENSG00000129038(LOXL1),ENSG00000197930(ERO1A),ENSG00000049089(COL9A2),ENSG00000115884(SDC1),ENSG00000118523(CCN2),ENSG00000166482(MFAP4),ENSG00000177697(CD151),ENSG00000168542(COL3A1),ENSG00000108821(COL1A1),ENSG00000125378(BMP4),ENSG00000143387(CTSK),	ENSG00000169896(ITGAM),ENSG00000142798(HSPG2),ENSG00000134954(ETS1),ENSG00000162733(DDR2),ENSG00000168743(NPNT),ENSG00000105855(ITGB8),ENSG00000173402(DAG1),ENSG00000161270(NPHS1),ENSG00000005884(ITGA3),ENSG00000140678(ITGAX),ENSG00000233276(GPX1),ENSG00000259207(ITGB3),ENSG00000039068(CDH1),ENSG00000162692(VCAM1),ENSG00000158859(ADAMTS4),ENSG00000213949(ITGA1),ENSG00000140092(FBLN5),ENSG00000130…	1.98396	6.20254e-05	0.0106802
GO:0031345	negative regulation of cell projection organization	biological_process	15	6	9	1142	142	21445	ENSG00000167680(SEMA6B),ENSG00000166710(B2M),ENSG00000169242(EFNA1),ENSG00000125968(ID1),ENSG00000040608(RTN4R),ENSG00000149922(TBX6),	ENSG00000153317(ASAP1),ENSG00000005884(ITGA3),ENSG00000242498(ARPIN),ENSG00000111490(TBC1D30),ENSG00000132359(RAP1GAP2),ENSG00000078699(CBFA2T2),ENSG00000169760(NLGN1),ENSG00000113657(DPYSL3),ENSG00000162676(GFI1),	1.98364	0.0132009	0.250574
GO:0060997	dendritic spine morphogenesis	biological_process	4	1	3	1142	38	21445	ENSG00000169242(EFNA1),	ENSG00000157193(LRP8),ENSG00000169760(NLGN1),ENSG00000077264(PAK3),	1.97668	0.129369	0.829429
GO:0031234	extrinsic component of cytoplasmic side of plasma membrane	cellular_component	10	4	6	1142	95	21445	ENSG00000171700(RGS19),ENSG00000114353(GNAI2),ENSG00000103653(CSK),ENSG00000168243(GNG4),	ENSG00000151422(FER),ENSG00000078369(GNB1),ENSG00000060140(STYK1),ENSG00000073712(FERMT2),ENSG00000156049(GNA14),ENSG00000186469(GNG2),	1.97668	0.0370289	0.447814
GO:0010761	fibroblast migration	biological_process	4	1	3	1142	38	21445	ENSG00000068001(HYAL2),	ENSG00000110880(CORO1C),ENSG00000151422(FER),ENSG00000162733(DDR2),	1.97668	0.129369	0.829429
GO:0034381	plasma lipoprotein particle clearance	biological_process	4	1	3	1142	38	21445	ENSG00000103653(CSK),	ENSG00000101670(LIPG),ENSG00000105550(FGF21),ENSG00000112293(GPLD1),	1.97668	0.129369	0.829429
GO:0005201	extracellular matrix structural constituent	molecular_function	8	5	3	1142	76	21445	ENSG00000108821(COL1A1),ENSG00000168542(COL3A1),ENSG00000049089(COL9A2),ENSG00000132205(EMILIN2),ENSG00000143367(TUFT1),	ENSG00000142910(TINAGL1),ENSG00000081148(IMPG2),ENSG00000196739(COL27A1),	1.97668	0.0558276	0.541214
GO:0007519	skeletal muscle tissue development	biological_process	18	9	9	1142	171	21445	ENSG00000069011(PITX1),ENSG00000162772(ATF3),ENSG00000164442(CITED2),ENSG00000115461(IGFBP5),ENSG00000164105(SAP30),ENSG00000185022(MAFF),ENSG00000163508(EOMES),ENSG00000165887(ANKRD2),ENSG00000148677(ANKRD1),	ENSG00000048052(HDAC9),ENSG00000233276(GPX1),ENSG00000003137(CYP26B1),ENSG00000092529(CAPN3),ENSG00000171791(BCL2),ENSG00000047597(XK),ENSG00000161270(NPHS1),ENSG00000102554(KLF5),ENSG00000136603(SKIL),	1.97668	0.00755004	0.184466
GO:0097035	regulation of membrane lipid distribution	biological_process	4	0	4	1142	38	21445	-	ENSG00000165029(ABCA1),ENSG00000054793(ATP9A),ENSG00000058063(ATP11B),ENSG00000185101(ANO9),	1.97668	0.129369	0.829429
GO:0061326	renal tubule development	biological_process	10	3	7	1142	95	21445	ENSG00000178585(CTNNBIP1),ENSG00000125378(BMP4),ENSG00000143867(OSR1),	ENSG00000128342(LIF),ENSG00000130702(LAMA5),ENSG00000205213(LGR4),ENSG00000162849(KIF26B),ENSG00000170873(MTSS1),ENSG00000168743(NPNT),ENSG00000171791(BCL2),	1.97668	0.0370289	0.447814
GO:0032722	positive regulation of chemokine production	biological_process	6	2	4	1142	57	21445	ENSG00000243414(TICAM2),ENSG00000160712(IL6R),	ENSG00000215301(DDX3X),ENSG00000125538(IL1B),ENSG00000135077(HAVCR2),ENSG00000119401(TRIM32),	1.97668	0.0847522	0.662625
GO:2000649	regulation of sodium ion transmembrane transporter activity	biological_process	4	1	3	1142	38	21445	ENSG00000069696(DRD4),	ENSG00000152818(UTRN),ENSG00000173221(GLRX),ENSG00000069869(NEDD4),	1.97668	0.129369	0.829429
GO:1902110	positive regulation of mitochondrial membrane permeability involved in apoptotic process	biological_process	6	3	3	1142	57	21445	ENSG00000215012(RTL10),ENSG00000204389(HSPA1A),ENSG00000175793(SFN),	ENSG00000171791(BCL2),ENSG00000166913(YWHAB),ENSG00000104765(BNIP3L),	1.97668	0.0847522	0.662625
GO:0051290	protein heterotetramerization	biological_process	4	3	1	1142	38	21445	ENSG00000275714(H3C1),ENSG00000270882(H4C14),ENSG00000274267(HIST1H3B),	ENSG00000169760(NLGN1),	1.97668	0.129369	0.829429
GO:0008630	intrinsic apoptotic signaling pathway in response to DNA damage	biological_process	12	2	10	1142	114	21445	ENSG00000175793(SFN),ENSG00000144476(ACKR3),	ENSG00000139618(BRCA2),ENSG00000136603(SKIL),ENSG00000171791(BCL2),ENSG00000163349(HIPK1),ENSG00000143384(MCL1),ENSG00000028137(TNFRSF1B),ENSG00000149311(ATM),ENSG00000119401(TRIM32),ENSG00000145675(PIK3R1),ENSG00000140379(BCL2A1),	1.97668	0.0247108	0.370764
GO:0046330	positive regulation of JNK cascade	biological_process	13	5	8	1142	124	21445	ENSG00000103126(AXIN1),ENSG00000142733(MAP3K6),ENSG00000111907(TPD52L1),ENSG00000112679(DUSP22),ENSG00000118523(CCN2),	ENSG00000178607(ERN1),ENSG00000154310(TNIK),ENSG00000115008(IL1A),ENSG00000125538(IL1B),ENSG00000172575(RASGRP1),ENSG00000160551(TAOK1),ENSG00000197442(MAP3K5),ENSG00000196396(PTPN1),	1.96871	0.0208465	0.335772
GO:0014031	mesenchymal cell development	biological_process	18	9	9	1142	172	21445	ENSG00000168140(VASN),ENSG00000169242(EFNA1),ENSG00000163508(EOMES),ENSG00000095739(BAMBI),ENSG00000167680(SEMA6B),ENSG00000111846(GCNT2),ENSG00000108821(COL1A1),ENSG00000143537(ADAM15),ENSG00000164442(CITED2),	ENSG00000138795(LEF1),ENSG00000173402(DAG1),ENSG00000100030(MAPK1),ENSG00000130702(LAMA5),ENSG00000136160(EDNRB),ENSG00000110880(CORO1C),ENSG00000163539(CLASP2),ENSG00000171791(BCL2),ENSG00000197451(HNRNPAB),	1.96519	0.0079947	0.188331
GO:0000932	cytoplasmic mRNA processing body	cellular_component	9	2	7	1142	86	21445	ENSG00000254726(MEX3A),ENSG00000172795(DCP2),	ENSG00000090905(TNRC6A),ENSG00000135870(RC3H1),ENSG00000170860(LSM3),ENSG00000155508(CNOT8),ENSG00000125107(CNOT1),ENSG00000056586(RC3H2),ENSG00000272886(DCP1A),	1.96519	0.0469269	0.49689
GO:0045639	positive regulation of myeloid cell differentiation	biological_process	9	2	7	1142	86	21445	ENSG00000178585(CTNNBIP1),ENSG00000135503(ACVR1B),	ENSG00000110944(IL23A),ENSG00000128342(LIF),ENSG00000108342(CSF3),ENSG00000134954(ETS1),ENSG00000157368(IL34),ENSG00000138795(LEF1),ENSG00000118260(CREB1),	1.96519	0.0469269	0.49689
GO:0019229	regulation of vasoconstriction	biological_process	7	4	3	1142	67	21445	ENSG00000108405(P2RX1),ENSG00000265107(GJA5),ENSG00000170214(ADRA1B),ENSG00000184160(ADRA2C),	ENSG00000004468(CD38),ENSG00000196639(HRH1),ENSG00000006210(CX3CL1),	1.96193	0.0711302	0.613127
GO:1904591	positive regulation of protein import	biological_process	12	5	7	1142	115	21445	ENSG00000068001(HYAL2),ENSG00000173801(JUP),ENSG00000095739(BAMBI),ENSG00000125378(BMP4),ENSG00000105647(PIK3R2),	ENSG00000115604(IL18R1),ENSG00000039068(CDH1),ENSG00000108342(CSF3),ENSG00000145675(PIK3R1),ENSG00000110944(IL23A),ENSG00000179841(AKAP5),ENSG00000125538(IL1B),	1.95949	0.0262659	0.381436
GO:2000117	negative regulation of cysteine-type endopeptidase activity	biological_process	10	3	7	1142	96	21445	ENSG00000141480(ARRB2),ENSG00000175793(SFN),ENSG00000136826(KLF4),	ENSG00000215301(DDX3X),ENSG00000023445(BIRC3),ENSG00000233276(GPX1),ENSG00000089289(IGBP1),ENSG00000026103(FAS),ENSG00000138795(LEF1),ENSG00000100985(MMP9),	1.95609	0.039444	0.453512
GO:0042044	fluid transport	biological_process	5	1	4	1142	48	21445	ENSG00000068001(HYAL2),	ENSG00000108946(PRKAR1A),ENSG00000164400(CSF2),ENSG00000150995(ITPR1),ENSG00000136160(EDNRB),	1.95609	0.108694	0.755844
GO:0003730	mRNA 3'-UTR binding	molecular_function	5	2	3	1142	48	21445	ENSG00000149016(TUT1),ENSG00000205937(RNPS1),	ENSG00000113742(CPEB4),ENSG00000135870(RC3H1),ENSG00000137449(CPEB2),	1.95609	0.108694	0.755844
GO:0003205	cardiac chamber development	biological_process	15	10	5	1142	144	21445	ENSG00000142871(CCN1),ENSG00000166823(MESP1),ENSG00000265107(GJA5),ENSG00000164442(CITED2),ENSG00000127418(FGFRL1),ENSG00000113196(HAND1),ENSG00000115641(FHL2),ENSG00000154734(ADAMTS1),ENSG00000179588(ZFPM1),ENSG00000125378(BMP4),	ENSG00000169946(ZFPM2),ENSG00000115904(SOS1),ENSG00000096696(DSP),ENSG00000006125(AP2B1),ENSG00000134250(NOTCH2),	1.95609	0.0148479	0.270478
GO:0060840	artery development	biological_process	8	5	3	1142	77	21445	ENSG00000265107(GJA5),ENSG00000168542(COL3A1),ENSG00000129038(LOXL1),ENSG00000125378(BMP4),ENSG00000164442(CITED2),	ENSG00000006125(AP2B1),ENSG00000065534(MYLK),ENSG00000167034(NKX3-1),	1.95101	0.0596529	0.563934
GO:0045444	fat cell differentiation	biological_process	22	11	11	1142	212	21445	ENSG00000197930(ERO1A),ENSG00000172201(ID4),ENSG00000185338(SOCS1),ENSG00000101255(TRIB3),ENSG00000043591(ADRB1),ENSG00000103126(AXIN1),ENSG00000172216(CEBPB),ENSG00000136826(KLF4),ENSG00000171462(DLK2),ENSG00000160097(FNDC5),ENSG00000179588(ZFPM1),	ENSG00000091039(OSBPL8),ENSG00000119401(TRIM32),ENSG00000102554(KLF5),ENSG00000169946(ZFPM2),ENSG00000163904(SENP2),ENSG00000134243(SORT1),ENSG00000233276(GPX1),ENSG00000181856(SLC2A4),ENSG00000143970(ASXL2),ENSG00000069667(RORA),ENSG00000118260(CREB1),	1.94871	0.0041106	0.136366
GO:0014065	phosphatidylinositol 3-kinase signaling	biological_process	11	2	9	1142	106	21445	ENSG00000105647(PIK3R2),ENSG00000136826(KLF4),	ENSG00000108342(CSF3),ENSG00000121879(PIK3CA),ENSG00000167034(NKX3-1),ENSG00000181744(DIPK2A),ENSG00000110395(CBL),ENSG00000145675(PIK3R1),ENSG00000186654(PRR5),ENSG00000069869(NEDD4),ENSG00000172575(RASGRP1),	1.94871	0.0331634	0.419297
GO:0008201	heparin binding	molecular_function	17	11	6	1142	164	21445	ENSG00000118523(CCN2),ENSG00000166106(ADAMTS15),ENSG00000147655(RSPO2),ENSG00000142871(CCN1),ENSG00000125378(BMP4),ENSG00000154734(ADAMTS1),ENSG00000091986(CCDC80),ENSG00000064205(CCN5),ENSG00000124875(CXCL6),ENSG00000127418(FGFRL1),ENSG00000214274(ANG),	ENSG00000166833(NAV2),ENSG00000081148(IMPG2),ENSG00000168477(TNXB),ENSG00000149084(HSD17B12),ENSG00000169245(CXCL10),ENSG00000101670(LIPG),	1.94655	0.0105902	0.219452
GO:0007179	transforming growth factor beta receptor signaling pathway	biological_process	20	10	10	1142	193	21445	ENSG00000111846(GCNT2),ENSG00000168542(COL3A1),ENSG00000112679(DUSP22),ENSG00000164442(CITED2),ENSG00000118707(TGIF2),ENSG00000168140(VASN),ENSG00000125968(ID1),ENSG00000095739(BAMBI),ENSG00000176396(EID2),ENSG00000141480(ARRB2),	ENSG00000118260(CREB1),ENSG00000174106(LEMD3),ENSG00000110395(CBL),ENSG00000168743(NPNT),ENSG00000136603(SKIL),ENSG00000073712(FERMT2),ENSG00000005884(ITGA3),ENSG00000157077(ZFYVE9),ENSG00000242265(PEG10),ENSG00000133740(E2F5),	1.94595	0.00605598	0.167163
GO:0005925	focal adhesion	cellular_component	44	18	26	1142	425	21445	ENSG00000204389(HSPA1A),ENSG00000115641(FHL2),ENSG00000177697(CD151),ENSG00000115884(SDC1),ENSG00000138639(ARHGAP24),ENSG00000183386(FHL3),ENSG00000166710(B2M),ENSG00000077420(APBB1IP),ENSG00000154330(PGM5),ENSG00000068078(FGFR3),ENSG00000167460(TPM4),ENSG00000110031(LPXN),ENSG00000143878(RHOB),ENSG00000173801(JUP),ENSG00000050405(LIMA1),ENSG00000076706(MCAM),ENSG00000197043(ANXA6),ENSG0000010071…	ENSG00000139436(GIT2),ENSG00000110841(PPFIBP1),ENSG00000166913(YWHAB),ENSG00000124942(AHNAK),ENSG00000136167(LCP1),ENSG00000135269(TES),ENSG00000163539(CLASP2),ENSG00000101311(FERMT1),ENSG00000073712(FERMT2),ENSG00000122861(PLAU),ENSG00000128340(RAC2),ENSG00000164171(ITGA2),ENSG00000039068(CDH1),ENSG00000095637(SORBS1),ENSG00000145819(ARHGAP26),ENSG00000259207(ITGB3),ENSG00000058272(PPP1R12A),ENS…	1.94412	8.00134e-05	0.0123119
GO:0030204	chondroitin sulfate metabolic process	biological_process	6	3	3	1142	58	21445	ENSG00000115884(SDC1),ENSG00000033100(CHPF2),ENSG00000169105(CHST14),	ENSG00000182022(CHST15),ENSG00000142798(HSPG2),ENSG00000183098(GPC6),	1.9426	0.0909998	0.698631
GO:0042476	odontogenesis	biological_process	12	10	2	1142	116	21445	ENSG00000147655(RSPO2),ENSG00000113196(HAND1),ENSG00000117318(ID3),ENSG00000115884(SDC1),ENSG00000143367(TUFT1),ENSG00000125378(BMP4),ENSG00000167522(ANKRD11),ENSG00000154734(ADAMTS1),ENSG00000143867(OSR1),ENSG00000108821(COL1A1),	ENSG00000130702(LAMA5),ENSG00000138795(LEF1),	1.9426	0.0278951	0.392486
GO:0030817	regulation of cAMP biosynthetic process	biological_process	12	7	5	1142	116	21445	ENSG00000069696(DRD4),ENSG00000114353(GNAI2),ENSG00000010310(GIPR),ENSG00000099864(PALM),ENSG00000109501(WFS1),ENSG00000132329(RAMP1),ENSG00000043591(ADRB1),	ENSG00000179841(AKAP5),ENSG00000258839(MC1R),ENSG00000165029(ABCA1),ENSG00000213906(LTB4R2),ENSG00000136160(EDNRB),	1.9426	0.0278951	0.392486
GO:0010830	regulation of myotube differentiation	biological_process	6	2	4	1142	58	21445	ENSG00000104936(DMPK),ENSG00000165887(ANKRD2),	ENSG00000048052(HDAC9),ENSG00000171791(BCL2),ENSG00000003137(CYP26B1),ENSG00000169245(CXCL10),	1.9426	0.0909998	0.698631
GO:0035967	cellular response to topologically incorrect protein	biological_process	16	6	10	1142	155	21445	ENSG00000162772(ATF3),ENSG00000204389(HSPA1A),ENSG00000197930(ERO1A),ENSG00000124702(KLHDC3),ENSG00000128228(SDF2L1),ENSG00000109501(WFS1),	ENSG00000169429(CXCL8),ENSG00000243708(PLA2G4B),ENSG00000116044(NFE2L2),ENSG00000178607(ERN1),ENSG00000145675(PIK3R1),ENSG00000105550(FGF21),ENSG00000104343(UBE2W),ENSG00000175215(CTDSP2),ENSG00000118217(ATF6),ENSG00000196396(PTPN1),	1.93842	0.013272	0.248018
GO:0035282	segmentation	biological_process	10	7	3	1142	97	21445	ENSG00000149922(TBX6),ENSG00000125378(BMP4),ENSG00000143867(OSR1),ENSG00000171700(RGS19),ENSG00000103126(AXIN1),ENSG00000204103(MAFB),ENSG00000106003(LFNG),	ENSG00000138795(LEF1),ENSG00000167034(NKX3-1),ENSG00000149311(ATM),	1.93592	0.0419735	0.472088
GO:0014032	neural crest cell development	biological_process	7	2	5	1142	68	21445	ENSG00000164442(CITED2),ENSG00000167680(SEMA6B),	ENSG00000100030(MAPK1),ENSG00000138795(LEF1),ENSG00000130702(LAMA5),ENSG00000136160(EDNRB),ENSG00000110880(CORO1C),	1.93308	0.0761076	0.627605
GO:0019897	extrinsic component of plasma membrane	cellular_component	14	5	9	1142	136	21445	ENSG00000103653(CSK),ENSG00000114353(GNAI2),ENSG00000173801(JUP),ENSG00000171700(RGS19),ENSG00000168243(GNG4),	ENSG00000186469(GNG2),ENSG00000073712(FERMT2),ENSG00000060140(STYK1),ENSG00000078369(GNB1),ENSG00000039068(CDH1),ENSG00000151422(FER),ENSG00000156049(GNA14),ENSG00000115977(AAK1),ENSG00000107611(CUBN),	1.93308	0.0197682	0.32418
GO:0071222	cellular response to lipopolysaccharide	biological_process	18	4	14	1142	175	21445	ENSG00000166710(B2M),ENSG00000148677(ANKRD1),ENSG00000243414(TICAM2),ENSG00000172216(CEBPB),	ENSG00000136160(EDNRB),ENSG00000125538(IL1B),ENSG00000162892(IL24),ENSG00000135077(HAVCR2),ENSG00000100030(MAPK1),ENSG00000122861(PLAU),ENSG00000028137(TNFRSF1B),ENSG00000169429(CXCL8),ENSG00000108342(CSF3),ENSG00000115009(CCL20),ENSG00000164400(CSF2),ENSG00000162676(GFI1),ENSG00000165029(ABCA1),ENSG00000169245(CXCL10),	1.9315	0.00946043	0.209229
GO:0005924	cell-substrate adherens junction	cellular_component	44	18	26	1142	428	21445	ENSG00000197043(ANXA6),ENSG00000100711(ZFYVE21),ENSG00000076706(MCAM),ENSG00000050405(LIMA1),ENSG00000173801(JUP),ENSG00000143878(RHOB),ENSG00000110031(LPXN),ENSG00000167460(TPM4),ENSG00000154330(PGM5),ENSG00000068078(FGFR3),ENSG00000077420(APBB1IP),ENSG00000166710(B2M),ENSG00000183386(FHL3),ENSG00000138639(ARHGAP24),ENSG00000115884(SDC1),ENSG00000177697(CD151),ENSG00000115641(FHL2),ENSG000002043…	ENSG00000168807(SNTB2),ENSG00000173402(DAG1),ENSG00000100030(MAPK1),ENSG00000005884(ITGA3),ENSG00000142798(HSPG2),ENSG00000070756(PABPC1),ENSG00000110880(CORO1C),ENSG00000162733(DDR2),ENSG00000213949(ITGA1),ENSG00000058272(PPP1R12A),ENSG00000145819(ARHGAP26),ENSG00000259207(ITGB3),ENSG00000095637(SORBS1),ENSG00000039068(CDH1),ENSG00000164171(ITGA2),ENSG00000128340(RAC2),ENSG00000122861(PLAU),ENSG…	1.9305	9.30831e-05	0.0127015
GO:2000146	negative regulation of cell motility	biological_process	23	12	11	1142	224	21445	ENSG00000138061(CYP1B1),ENSG00000158747(NBL1),ENSG00000149177(PTPRJ),ENSG00000115461(IGFBP5),ENSG00000143537(ADAM15),ENSG00000111348(ARHGDIB),ENSG00000136826(KLF4),ENSG00000168542(COL3A1),ENSG00000068001(HYAL2),ENSG00000146674(IGFBP3),ENSG00000164442(CITED2),ENSG00000143878(RHOB),	ENSG00000242498(ARPIN),ENSG00000173402(DAG1),ENSG00000162892(IL24),ENSG00000110880(CORO1C),ENSG00000196935(SRGAP1),ENSG00000163539(CLASP2),ENSG00000091039(OSBPL8),ENSG00000171791(BCL2),ENSG00000113657(DPYSL3),ENSG00000103034(NDRG4),ENSG00000153233(PTPRR),	1.92815	0.00387847	0.133567
GO:0001666	response to hypoxia	biological_process	31	8	23	1142	302	21445	ENSG00000164442(CITED2),ENSG00000167136(ENDOG),ENSG00000198625(MDM4),ENSG00000168140(VASN),ENSG00000214274(ANG),ENSG00000184557(SOCS3),ENSG00000197930(ERO1A),ENSG00000148677(ANKRD1),	ENSG00000104765(BNIP3L),ENSG00000149311(ATM),ENSG00000078369(GNB1),ENSG00000162692(VCAM1),ENSG00000181856(SLC2A4),ENSG00000026103(FAS),ENSG00000137449(CPEB2),ENSG00000134954(ETS1),ENSG00000166135(HIF1AN),ENSG00000150995(ITPR1),ENSG00000125538(IL1B),ENSG00000006210(CX3CL1),ENSG00000137463(MGARP),ENSG00000004468(CD38),ENSG00000171791(BCL2),ENSG00000118260(CREB1),ENSG00000104419(NDRG1),ENSG000000696…	1.92759	0.000934861	0.0609092
GO:0051972	regulation of telomerase activity	biological_process	4	2	2	1142	39	21445	ENSG00000136826(KLF4),ENSG00000257949(TEN1),	ENSG00000100030(MAPK1),ENSG00000169116(PARM1),	1.926	0.14015	0.867776
GO:0043197	dendritic spine	cellular_component	12	5	7	1142	117	21445	ENSG00000069696(DRD4),ENSG00000116661(FBXO2),ENSG00000099864(PALM),ENSG00000174871(CNIH2),ENSG00000141480(ARRB2),	ENSG00000169760(NLGN1),ENSG00000176884(GRIN1),ENSG00000179841(AKAP5),ENSG00000079482(OPHN1),ENSG00000124198(ARFGEF2),ENSG00000131711(MAP1B),ENSG00000153317(ASAP1),	1.926	0.0296006	0.396429
GO:0006654	phosphatidic acid biosynthetic process	biological_process	4	1	3	1142	39	21445	ENSG00000153395(LPCAT1),	ENSG00000243708(PLA2G4B),ENSG00000172954(LCLAT1),ENSG00000075651(PLD1),	1.926	0.14015	0.867776
GO:0003254	regulation of membrane depolarization	biological_process	4	3	1	1142	39	21445	ENSG00000166710(B2M),ENSG00000265107(GJA5),ENSG00000213190(MLLT11),	ENSG00000171791(BCL2),	1.926	0.14015	0.867776
GO:0051153	regulation of striated muscle cell differentiation	biological_process	9	4	5	1142	88	21445	ENSG00000104936(DMPK),ENSG00000165887(ANKRD2),ENSG00000125378(BMP4),ENSG00000166823(MESP1),	ENSG00000169245(CXCL10),ENSG00000171791(BCL2),ENSG00000003137(CYP26B1),ENSG00000048052(HDAC9),ENSG00000119401(TRIM32),	1.92052	0.0532742	0.530687
GO:0001656	metanephros development	biological_process	9	3	6	1142	88	21445	ENSG00000143867(OSR1),ENSG00000125378(BMP4),ENSG00000117318(ID3),	ENSG00000171791(BCL2),ENSG00000162849(KIF26B),ENSG00000138759(FRAS1),ENSG00000205213(LGR4),ENSG00000128342(LIF),ENSG00000167034(NKX3-1),	1.92052	0.0532742	0.530687
GO:0048260	positive regulation of receptor-mediated endocytosis	biological_process	5	2	3	1142	49	21445	ENSG00000166710(B2M),ENSG00000141480(ARRB2),	ENSG00000110395(CBL),ENSG00000131374(TBC1D5),ENSG00000169760(NLGN1),	1.91617	0.117009	0.787168
GO:0007040	lysosome organization	biological_process	5	3	2	1142	49	21445	ENSG00000127419(TMEM175),ENSG00000103174(NAGPA),ENSG00000112561(TFEB),	ENSG00000179331(RAB39A),ENSG00000165029(ABCA1),	1.91617	0.117009	0.787168
GO:0010827	regulation of glucose transport	biological_process	10	3	7	1142	98	21445	ENSG00000119729(RHOQ),ENSG00000101255(TRIB3),ENSG00000105647(PIK3R2),	ENSG00000105550(FGF21),ENSG00000095637(SORBS1),ENSG00000091039(OSBPL8),ENSG00000196313(POM121),ENSG00000145675(PIK3R1),ENSG00000116044(NFE2L2),ENSG00000125538(IL1B),	1.91617	0.0446202	0.482351
GO:0090003	regulation of establishment of protein localization to plasma membrane	biological_process	5	2	3	1142	49	21445	ENSG00000103653(CSK),ENSG00000119729(RHOQ),	ENSG00000145675(PIK3R1),ENSG00000005884(ITGA3),ENSG00000095637(SORBS1),	1.91617	0.117009	0.787168
GO:0001568	blood vessel development	biological_process	59	29	30	1142	579	21445	ENSG00000166823(MESP1),ENSG00000138639(ARHGAP24),ENSG00000006327(TNFRSF12A),ENSG00000107796(ACTA2),ENSG00000214274(ANG),ENSG00000125378(BMP4),ENSG00000168542(COL3A1),ENSG00000203883(SOX18),ENSG00000169242(EFNA1),ENSG00000138061(CYP1B1),ENSG00000076706(MCAM),ENSG00000265107(GJA5),ENSG00000113196(HAND1),ENSG00000166396(SERPINB7),ENSG00000115539(PDCL3),ENSG00000136826(KLF4),ENSG00000184557(SOCS3),EN…	ENSG00000167034(NKX3-1),ENSG00000121879(PIK3CA),ENSG00000130702(LAMA5),ENSG00000154133(ROBO4),ENSG00000102554(KLF5),ENSG00000163349(HIPK1),ENSG00000006125(AP2B1),ENSG00000065534(MYLK),ENSG00000142798(HSPG2),ENSG00000138795(LEF1),ENSG00000115904(SOS1),ENSG00000125538(IL1B),ENSG00000006210(CX3CL1),ENSG00000166135(HIF1AN),ENSG00000196628(TCF4),ENSG00000112293(GPLD1),ENSG00000128342(LIF),ENSG00000122…	1.91352	8.89968e-06	0.00459732
GO:0035335	peptidyl-tyrosine dephosphorylation	biological_process	11	4	7	1142	108	21445	ENSG00000158050(DUSP2),ENSG00000108861(DUSP3),ENSG00000149177(PTPRJ),ENSG00000112679(DUSP22),	ENSG00000152104(PTPN14),ENSG00000153233(PTPRR),ENSG00000158079(PTPDC1),ENSG00000079335(CDC14A),ENSG00000154127(UBASH3B),ENSG00000196396(PTPN1),ENSG00000070778(PTPN21),	1.91262	0.0374049	0.439143
GO:0030055	cell-substrate junction	cellular_component	44	18	26	1142	432	21445	ENSG00000110031(LPXN),ENSG00000167460(TPM4),ENSG00000173801(JUP),ENSG00000143878(RHOB),ENSG00000050405(LIMA1),ENSG00000076706(MCAM),ENSG00000197043(ANXA6),ENSG00000100711(ZFYVE21),ENSG00000204389(HSPA1A),ENSG00000177697(CD151),ENSG00000115641(FHL2),ENSG00000183386(FHL3),ENSG00000138639(ARHGAP24),ENSG00000115884(SDC1),ENSG00000166710(B2M),ENSG00000154330(PGM5),ENSG00000068078(FGFR3),ENSG0000007742…	ENSG00000095637(SORBS1),ENSG00000039068(CDH1),ENSG00000145819(ARHGAP26),ENSG00000259207(ITGB3),ENSG00000213949(ITGA1),ENSG00000058272(PPP1R12A),ENSG00000110880(CORO1C),ENSG00000162733(DDR2),ENSG00000142798(HSPG2),ENSG00000070756(PABPC1),ENSG00000173402(DAG1),ENSG00000100030(MAPK1),ENSG00000005884(ITGA3),ENSG00000168807(SNTB2),ENSG00000139436(GIT2),ENSG00000124942(AHNAK),ENSG00000166913(YWHAB),ENS…	1.91262	0.000113543	0.014406
GO:0035794	positive regulation of mitochondrial membrane permeability	biological_process	6	3	3	1142	59	21445	ENSG00000204389(HSPA1A),ENSG00000175793(SFN),ENSG00000215012(RTL10),	ENSG00000166913(YWHAB),ENSG00000171791(BCL2),ENSG00000104765(BNIP3L),	1.90967	0.0975347	0.7183
GO:0003151	outflow tract morphogenesis	biological_process	6	4	2	1142	59	21445	ENSG00000164442(CITED2),ENSG00000265107(GJA5),ENSG00000203883(SOX18),ENSG00000179588(ZFPM1),	ENSG00000169946(ZFPM2),ENSG00000069869(NEDD4),	1.90967	0.0975347	0.7183
GO:0050891	multicellular organismal water homeostasis	biological_process	6	3	3	1142	59	21445	ENSG00000068001(HYAL2),ENSG00000175793(SFN),ENSG00000109501(WFS1),	ENSG00000003137(CYP26B1),ENSG00000143631(FLG),ENSG00000108946(PRKAR1A),	1.90967	0.0975347	0.7183
GO:0048864	stem cell development	biological_process	18	9	9	1142	177	21445	ENSG00000164442(CITED2),ENSG00000143537(ADAM15),ENSG00000111846(GCNT2),ENSG00000108821(COL1A1),ENSG00000167680(SEMA6B),ENSG00000163508(EOMES),ENSG00000095739(BAMBI),ENSG00000169242(EFNA1),ENSG00000168140(VASN),	ENSG00000197451(HNRNPAB),ENSG00000171791(BCL2),ENSG00000110880(CORO1C),ENSG00000163539(CLASP2),ENSG00000130702(LAMA5),ENSG00000136160(EDNRB),ENSG00000100030(MAPK1),ENSG00000138795(LEF1),ENSG00000173402(DAG1),	1.90967	0.0105553	0.219987
GO:0034329	cell junction assembly	biological_process	25	9	16	1142	246	21445	ENSG00000040731(CDH10),ENSG00000173801(JUP),ENSG00000214274(ANG),ENSG00000149177(PTPRJ),ENSG00000177697(CD151),ENSG00000164877(MICALL2),ENSG00000184363(PKP3),ENSG00000265107(GJA5),ENSG00000178184(PARD6G),	ENSG00000039068(CDH1),ENSG00000095637(SORBS1),ENSG00000259207(ITGB3),ENSG00000197822(OCLN),ENSG00000163349(HIPK1),ENSG00000171791(BCL2),ENSG00000174607(UGT8),ENSG00000163539(CLASP2),ENSG00000157224(CLDN12),ENSG00000165474(GJB2),ENSG00000110880(CORO1C),ENSG00000070759(TESK2),ENSG00000130702(LAMA5),ENSG00000073712(FERMT2),ENSG00000127603(MACF1),ENSG00000164171(ITGA2),	1.90838	0.00308919	0.121418
GO:0044291	cell-cell contact zone	cellular_component	7	5	2	1142	69	21445	ENSG00000127418(FGFRL1),ENSG00000173801(JUP),ENSG00000197043(ANXA6),ENSG00000154330(PGM5),ENSG00000265107(GJA5),	ENSG00000124942(AHNAK),ENSG00000096696(DSP),	1.90506	0.0813127	0.651222
GO:0001756	somitogenesis	biological_process	7	4	3	1142	69	21445	ENSG00000149922(TBX6),ENSG00000103126(AXIN1),ENSG00000106003(LFNG),ENSG00000171700(RGS19),	ENSG00000138795(LEF1),ENSG00000149311(ATM),ENSG00000167034(NKX3-1),	1.90506	0.0813127	0.651222
GO:0032355	response to estradiol	biological_process	15	8	7	1142	148	21445	ENSG00000185338(SOCS1),ENSG00000184557(SOCS3),ENSG00000167244(IGF2),ENSG00000118523(CCN2),ENSG00000265972(TXNIP),ENSG00000167136(ENDOG),ENSG00000108821(COL1A1),ENSG00000125378(BMP4),	ENSG00000134954(ETS1),ENSG00000165474(GJB2),ENSG00000172379(ARNT2),ENSG00000164171(ITGA2),ENSG00000125538(IL1B),ENSG00000004468(CD38),ENSG00000139618(BRCA2),	1.90322	0.0186346	0.311957
GO:0009108	coenzyme biosynthetic process	biological_process	15	3	12	1142	148	21445	ENSG00000175536(LIPT2),ENSG00000117009(KMO),ENSG00000167107(ACSF2),	ENSG00000170522(ELOVL6),ENSG00000075643(MOCOS),ENSG00000090857(PDPR),ENSG00000120137(PANK3),ENSG00000149084(HSD17B12),ENSG00000065911(MTHFD2),ENSG00000154930(ACSS1),ENSG00000172840(PDP2),ENSG00000197142(ACSL5),ENSG00000157064(NMNAT2),ENSG00000118402(ELOVL4),ENSG00000206527(HACD2),	1.90322	0.0186346	0.311957
GO:0071560	cellular response to transforming growth factor beta stimulus	biological_process	24	13	11	1142	237	21445	ENSG00000112679(DUSP22),ENSG00000168542(COL3A1),ENSG00000111846(GCNT2),ENSG00000108821(COL1A1),ENSG00000118707(TGIF2),ENSG00000068001(HYAL2),ENSG00000164442(CITED2),ENSG00000148677(ANKRD1),ENSG00000125968(ID1),ENSG00000168140(VASN),ENSG00000141480(ARRB2),ENSG00000176396(EID2),ENSG00000095739(BAMBI),	ENSG00000174106(LEMD3),ENSG00000118260(CREB1),ENSG00000110395(CBL),ENSG00000005884(ITGA3),ENSG00000073712(FERMT2),ENSG00000120868(APAF1),ENSG00000136603(SKIL),ENSG00000168743(NPNT),ENSG00000133740(E2F5),ENSG00000242265(PEG10),ENSG00000157077(ZFYVE9),	1.90162	0.00384326	0.134924
GO:0014066	regulation of phosphatidylinositol 3-kinase signaling	biological_process	8	1	7	1142	79	21445	ENSG00000136826(KLF4),	ENSG00000172575(RASGRP1),ENSG00000069869(NEDD4),ENSG00000186654(PRR5),ENSG00000181744(DIPK2A),ENSG00000110395(CBL),ENSG00000108342(CSF3),ENSG00000167034(NKX3-1),	1.90162	0.0678441	0.593288
GO:0034446	substrate adhesion-dependent cell spreading	biological_process	8	2	6	1142	79	21445	ENSG00000164877(MICALL2),ENSG00000169242(EFNA1),	ENSG00000118193(KIF14),ENSG00000259207(ITGB3),ENSG00000130702(LAMA5),ENSG00000151422(FER),ENSG00000110880(CORO1C),ENSG00000073712(FERMT2),	1.90162	0.0678441	0.593288
GO:0007126	meiotic nuclear division	biological_process	17	7	10	1142	168	21445	ENSG00000219435(CATSPERZ),ENSG00000086827(ZW10),ENSG00000141696(P3H4),ENSG00000124702(KLHDC3),ENSG00000106003(LFNG),ENSG00000126803(HSPA2),ENSG00000181773(GPR3),	ENSG00000108946(PRKAR1A),ENSG00000128342(LIF),ENSG00000133101(CCNA1),ENSG00000134278(SPIRE1),ENSG00000162039(MEIOB),ENSG00000149311(ATM),ENSG00000003137(CYP26B1),ENSG00000133863(TEX15),ENSG00000148773(MKI67),ENSG00000139618(BRCA2),	1.9002	0.0132152	0.25019
GO:0001952	regulation of cell-matrix adhesion	biological_process	9	2	7	1142	89	21445	ENSG00000143537(ADAM15),ENSG00000149177(PTPRJ),	ENSG00000127603(MACF1),ENSG00000122861(PLAU),ENSG00000171791(BCL2),ENSG00000152818(UTRN),ENSG00000163539(CLASP2),ENSG00000110880(CORO1C),ENSG00000145675(PIK3R1),	1.89895	0.0566675	0.547155
GO:0019955	cytokine binding	molecular_function	9	6	3	1142	89	21445	ENSG00000144476(ACKR3),ENSG00000068001(HYAL2),ENSG00000158747(NBL1),ENSG00000221926(TRIM16),ENSG00000168140(VASN),ENSG00000160712(IL6R),	ENSG00000136695(IL36RN),ENSG00000100385(IL2RB),ENSG00000049249(TNFRSF9),	1.89895	0.0566675	0.547155
GO:0010634	positive regulation of epithelial cell migration	biological_process	10	2	8	1142	99	21445	ENSG00000125378(BMP4),ENSG00000143878(RHOB),	ENSG00000100985(MMP9),ENSG00000164171(ITGA2),ENSG00000005884(ITGA3),ENSG00000048052(HDAC9),ENSG00000259207(ITGB3),ENSG00000134954(ETS1),ENSG00000163539(CLASP2),ENSG00000112293(GPLD1),	1.89681	0.0473868	0.498838
GO:0001837	epithelial to mesenchymal transition	biological_process	11	7	4	1142	109	21445	ENSG00000095739(BAMBI),ENSG00000163508(EOMES),ENSG00000143537(ADAM15),ENSG00000169242(EFNA1),ENSG00000108821(COL1A1),ENSG00000168140(VASN),ENSG00000111846(GCNT2),	ENSG00000163539(CLASP2),ENSG00000197451(HNRNPAB),ENSG00000173402(DAG1),ENSG00000138795(LEF1),	1.89507	0.0396716	0.455405
GO:1900182	positive regulation of protein localization to nucleus	biological_process	13	5	8	1142	129	21445	ENSG00000125378(BMP4),ENSG00000105647(PIK3R2),ENSG00000068001(HYAL2),ENSG00000173801(JUP),ENSG00000095739(BAMBI),	ENSG00000108342(CSF3),ENSG00000039068(CDH1),ENSG00000110944(IL23A),ENSG00000125538(IL1B),ENSG00000179841(AKAP5),ENSG00000115604(IL18R1),ENSG00000128342(LIF),ENSG00000145675(PIK3R1),	1.8924	0.0278955	0.39097
GO:0051056	regulation of small GTPase mediated signal transduction	biological_process	29	9	20	1142	289	21445	ENSG00000146376(ARHGAP18),ENSG00000168542(COL3A1),ENSG00000105647(PIK3R2),ENSG00000138639(ARHGAP24),ENSG00000119729(RHOQ),ENSG00000183111(ARHGEF37),ENSG00000008853(RHOBTB2),ENSG00000143878(RHOB),ENSG00000111348(ARHGDIB),	ENSG00000132359(RAP1GAP2),ENSG00000066933(MYO9A),ENSG00000134250(NOTCH2),ENSG00000170776(AKAP13),ENSG00000196935(SRGAP1),ENSG00000172575(RASGRP1),ENSG00000058335(RASGRF1),ENSG00000124198(ARFGEF2),ENSG00000128340(RAC2),ENSG00000145819(ARHGAP26),ENSG00000126822(PLEKHG3),ENSG00000174373(RALGAPA1),ENSG00000165029(ABCA1),ENSG00000079482(OPHN1),ENSG00000180263(FGD6),ENSG00000118193(KIF14),ENSG000002731…	1.88434	0.00185219	0.0943314
GO:0001944	vasculature development	biological_process	60	29	31	1142	599	21445	ENSG00000138061(CYP1B1),ENSG00000169242(EFNA1),ENSG00000076706(MCAM),ENSG00000265107(GJA5),ENSG00000203883(SOX18),ENSG00000115539(PDCL3),ENSG00000136826(KLF4),ENSG00000113196(HAND1),ENSG00000166396(SERPINB7),ENSG00000107796(ACTA2),ENSG00000138639(ARHGAP24),ENSG00000166823(MESP1),ENSG00000006327(TNFRSF12A),ENSG00000125378(BMP4),ENSG00000168542(COL3A1),ENSG00000214274(ANG),ENSG00000143867(OSR1),ENS…	ENSG00000115904(SOS1),ENSG00000138795(LEF1),ENSG00000006210(CX3CL1),ENSG00000125538(IL1B),ENSG00000166135(HIF1AN),ENSG00000142798(HSPG2),ENSG00000196628(TCF4),ENSG00000102554(KLF5),ENSG00000154133(ROBO4),ENSG00000121879(PIK3CA),ENSG00000167034(NKX3-1),ENSG00000130702(LAMA5),ENSG00000163349(HIPK1),ENSG00000006125(AP2B1),ENSG00000065534(MYLK),ENSG00000100030(MAPK1),ENSG00000105855(ITGB8),ENSG000001…	1.88098	1.21994e-05	0.00464348
GO:2001236	regulation of extrinsic apoptotic signaling pathway	biological_process	17	6	11	1142	170	21445	ENSG00000131467(PSME3),ENSG00000006327(TNFRSF12A),ENSG00000171951(SCG2),ENSG00000068001(HYAL2),ENSG00000162772(ATF3),ENSG00000204389(HSPA1A),	ENSG00000125538(IL1B),ENSG00000006210(CX3CL1),ENSG00000136603(SKIL),ENSG00000143384(MCL1),ENSG00000056558(TRAF1),ENSG00000197142(ACSL5),ENSG00000171791(BCL2),ENSG00000026103(FAS),ENSG00000233276(GPX1),ENSG00000115008(IL1A),ENSG00000164400(CSF2),	1.87785	0.0147129	0.269376
GO:0035023	regulation of Rho protein signal transduction	biological_process	11	2	9	1142	110	21445	ENSG00000168542(COL3A1),ENSG00000183111(ARHGEF37),	ENSG00000165029(ABCA1),ENSG00000058335(RASGRF1),ENSG00000126822(PLEKHG3),ENSG00000180263(FGD6),ENSG00000115904(SOS1),ENSG00000005884(ITGA3),ENSG00000170776(AKAP13),ENSG00000153404(PLEKHG4B),ENSG00000273167(AL359736.1),	1.87785	0.0420389	0.471357
GO:0051303	establishment of chromosome localization	biological_process	6	1	5	1142	60	21445	ENSG00000086827(ZW10),	ENSG00000118193(KIF14),ENSG00000134690(CDCA8),ENSG00000149311(ATM),ENSG00000138778(CENPE),ENSG00000139618(BRCA2),	1.87785	0.10436	0.741384
GO:0008637	apoptotic mitochondrial changes	biological_process	12	5	7	1142	120	21445	ENSG00000204389(HSPA1A),ENSG00000175793(SFN),ENSG00000141480(ARRB2),ENSG00000213190(MLLT11),ENSG00000215012(RTL10),	ENSG00000233276(GPX1),ENSG00000166913(YWHAB),ENSG00000104765(BNIP3L),ENSG00000140379(BCL2A1),ENSG00000171791(BCL2),ENSG00000100985(MMP9),ENSG00000143384(MCL1),	1.87785	0.0351965	0.432893
GO:0045600	positive regulation of fat cell differentiation	biological_process	5	2	3	1142	50	21445	ENSG00000172216(CEBPB),ENSG00000160097(FNDC5),	ENSG00000102554(KLF5),ENSG00000143970(ASXL2),ENSG00000118260(CREB1),	1.87785	0.125692	0.818921
GO:0032715	negative regulation of interleukin-6 production	biological_process	4	2	2	1142	40	21445	ENSG00000103653(CSK),ENSG00000141480(ARRB2),	ENSG00000135077(HAVCR2),ENSG00000136695(IL36RN),	1.87785	0.151409	0.911732
GO:0001709	cell fate determination	biological_process	6	3	3	1142	60	21445	ENSG00000136826(KLF4),ENSG00000125378(BMP4),ENSG00000166823(MESP1),	ENSG00000003137(CYP26B1),ENSG00000143384(MCL1),ENSG00000134250(NOTCH2),	1.87785	0.10436	0.741384
GO:0044309	neuron spine	cellular_component	12	5	7	1142	120	21445	ENSG00000069696(DRD4),ENSG00000116661(FBXO2),ENSG00000099864(PALM),ENSG00000141480(ARRB2),ENSG00000174871(CNIH2),	ENSG00000169760(NLGN1),ENSG00000176884(GRIN1),ENSG00000179841(AKAP5),ENSG00000124198(ARFGEF2),ENSG00000079482(OPHN1),ENSG00000131711(MAP1B),ENSG00000153317(ASAP1),	1.87785	0.0351965	0.432893
GO:0045980	negative regulation of nucleotide metabolic process	biological_process	7	3	4	1142	70	21445	ENSG00000099864(PALM),ENSG00000114353(GNAI2),ENSG00000069696(DRD4),	ENSG00000009950(MLXIPL),ENSG00000136160(EDNRB),ENSG00000213906(LTB4R2),ENSG00000179841(AKAP5),	1.87785	0.0867489	0.673865
GO:0001658	branching involved in ureteric bud morphogenesis	biological_process	6	2	4	1142	60	21445	ENSG00000125378(BMP4),ENSG00000178585(CTNNBIP1),	ENSG00000171791(BCL2),ENSG00000168743(NPNT),ENSG00000130702(LAMA5),ENSG00000205213(LGR4),	1.87785	0.10436	0.741384
GO:0010171	body morphogenesis	biological_process	5	2	3	1142	50	21445	ENSG00000108821(COL1A1),ENSG00000167522(ANKRD11),	ENSG00000163539(CLASP2),ENSG00000173402(DAG1),ENSG00000138795(LEF1),	1.87785	0.125692	0.818921
GO:0046473	phosphatidic acid metabolic process	biological_process	4	1	3	1142	40	21445	ENSG00000153395(LPCAT1),	ENSG00000075651(PLD1),ENSG00000172954(LCLAT1),ENSG00000243708(PLA2G4B),	1.87785	0.151409	0.911732
GO:1901796	regulation of signal transduction by p53 class mediator	biological_process	5	3	2	1142	50	21445	ENSG00000116254(CHD5),ENSG00000165887(ANKRD2),ENSG00000148677(ANKRD1),	ENSG00000163904(SENP2),ENSG00000149311(ATM),	1.87785	0.125692	0.818921
GO:0005539	glycosaminoglycan binding	molecular_function	21	14	7	1142	210	21445	ENSG00000064205(CCN5),ENSG00000114631(PODXL2),ENSG00000091986(CCDC80),ENSG00000154734(ADAMTS1),ENSG00000125378(BMP4),ENSG00000214274(ANG),ENSG00000127418(FGFRL1),ENSG00000124875(CXCL6),ENSG00000068001(HYAL2),ENSG00000118523(CCN2),ENSG00000142871(CCN1),ENSG00000103888(CEMIP),ENSG00000147655(RSPO2),ENSG00000166106(ADAMTS15),	ENSG00000113657(DPYSL3),ENSG00000149084(HSD17B12),ENSG00000169245(CXCL10),ENSG00000168477(TNXB),ENSG00000101670(LIPG),ENSG00000081148(IMPG2),ENSG00000166833(NAV2),	1.87785	0.00743136	0.182801
GO:0008408	3'-5' exonuclease activity	molecular_function	5	1	4	1142	50	21445	ENSG00000104626(ERI1),	ENSG00000125107(CNOT1),ENSG00000155508(CNOT8),ENSG00000162039(MEIOB),ENSG00000009413(REV3L),	1.87785	0.125692	0.818921
GO:0015914	phospholipid transport	biological_process	6	0	6	1142	60	21445	-	ENSG00000091622(PITPNM3),ENSG00000054793(ATP9A),ENSG00000091039(OSBPL8),ENSG00000180957(PITPNB),ENSG00000058063(ATP11B),ENSG00000165029(ABCA1),	1.87785	0.10436	0.741384
GO:0000788	nuclear nucleosome	cellular_component	4	4	0	1142	40	21445	ENSG00000274267(HIST1H3B),ENSG00000275714(H3C1),ENSG00000158373(H2BC5),ENSG00000180596(H2BC4),	-	1.87785	0.151409	0.911732
GO:0051453	regulation of intracellular pH	biological_process	5	3	2	1142	50	21445	ENSG00000127419(TMEM175),ENSG00000104888(SLC17A7),ENSG00000105929(ATP6V0A4),	ENSG00000179331(RAB39A),ENSG00000171791(BCL2),	1.87785	0.125692	0.818921
GO:0043506	regulation of JUN kinase activity	biological_process	9	2	7	1142	90	21445	ENSG00000142733(MAP3K6),ENSG00000103126(AXIN1),	ENSG00000196396(PTPN1),ENSG00000197442(MAP3K5),ENSG00000168477(TNXB),ENSG00000186063(AIDA),ENSG00000125538(IL1B),ENSG00000154310(TNIK),ENSG00000178607(ERN1),	1.87785	0.0602114	0.566254
GO:0051219	phosphoprotein binding	molecular_function	6	2	4	1142	60	21445	ENSG00000169258(GPRIN1),ENSG00000175793(SFN),	ENSG00000110395(CBL),ENSG00000166913(YWHAB),ENSG00000100030(MAPK1),ENSG00000069869(NEDD4),	1.87785	0.10436	0.741384
GO:0000302	response to reactive oxygen species	biological_process	22	11	11	1142	220	21445	ENSG00000197930(ERO1A),ENSG00000115884(SDC1),ENSG00000265972(TXNIP),ENSG00000138061(CYP1B1),ENSG00000143878(RHOB),ENSG00000196139(AKR1C3),ENSG00000068001(HYAL2),ENSG00000136826(KLF4),ENSG00000167136(ENDOG),ENSG00000108821(COL1A1),ENSG00000125378(BMP4),	ENSG00000134954(ETS1),ENSG00000125538(IL1B),ENSG00000197442(MAP3K5),ENSG00000233276(GPX1),ENSG00000173391(OLR1),ENSG00000151422(FER),ENSG00000171791(BCL2),ENSG00000121743(GJA3),ENSG00000026103(FAS),ENSG00000116044(NFE2L2),ENSG00000140092(FBLN5),	1.87785	0.00627478	0.169326
GO:0007632	visual behavior	biological_process	5	0	5	1142	50	21445	-	ENSG00000118260(CREB1),ENSG00000103034(NDRG4),ENSG00000176884(GRIN1),ENSG00000118058(KMT2A),ENSG00000196639(HRH1),	1.87785	0.125692	0.818921
GO:0022839	ion gated channel activity	molecular_function	4	1	3	1142	40	21445	ENSG00000166762(CATSPER2),	ENSG00000131620(ANO1),ENSG00000143603(KCNN3),ENSG00000185101(ANO9),	1.87785	0.151409	0.911732
GO:0006027	glycosaminoglycan catabolic process	biological_process	6	4	2	1142	60	21445	ENSG00000115884(SDC1),ENSG00000103888(CEMIP),ENSG00000068001(HYAL2),ENSG00000186792(HYAL3),	ENSG00000183098(GPC6),ENSG00000142798(HSPG2),	1.87785	0.10436	0.741384
GO:0071559	response to transforming growth factor beta	biological_process	24	13	11	1142	241	21445	ENSG00000164442(CITED2),ENSG00000068001(HYAL2),ENSG00000118707(TGIF2),ENSG00000111846(GCNT2),ENSG00000168542(COL3A1),ENSG00000108821(COL1A1),ENSG00000112679(DUSP22),ENSG00000095739(BAMBI),ENSG00000141480(ARRB2),ENSG00000176396(EID2),ENSG00000168140(VASN),ENSG00000125968(ID1),ENSG00000148677(ANKRD1),	ENSG00000110395(CBL),ENSG00000174106(LEMD3),ENSG00000118260(CREB1),ENSG00000242265(PEG10),ENSG00000133740(E2F5),ENSG00000157077(ZFYVE9),ENSG00000168743(NPNT),ENSG00000136603(SKIL),ENSG00000120868(APAF1),ENSG00000073712(FERMT2),ENSG00000005884(ITGA3),	1.87005	0.00471247	0.142597
GO:0060076	excitatory synapse	cellular_component	20	6	14	1142	201	21445	ENSG00000141480(ARRB2),ENSG00000104888(SLC17A7),ENSG00000103126(AXIN1),ENSG00000099864(PALM),ENSG00000171700(RGS19),ENSG00000174871(CNIH2),	ENSG00000179841(AKAP5),ENSG00000157193(LRP8),ENSG00000150995(ITPR1),ENSG00000075340(ADD2),ENSG00000005884(ITGA3),ENSG00000142408(CACNG8),ENSG00000115904(SOS1),ENSG00000131711(MAP1B),ENSG00000113742(CPEB4),ENSG00000169760(NLGN1),ENSG00000176884(GRIN1),ENSG00000148943(LIN7C),ENSG00000133083(DCLK1),ENSG00000102385(DRP2),	1.8685	0.00927276	0.206977
GO:0061061	muscle structure development	biological_process	57	31	26	1142	573	21445	ENSG00000113196(HAND1),ENSG00000165887(ANKRD2),ENSG00000149591(TAGLN),ENSG00000166823(MESP1),ENSG00000163508(EOMES),ENSG00000185022(MAFF),ENSG00000133424(LARGE1),ENSG00000125378(BMP4),ENSG00000179588(ZFPM1),ENSG00000168542(COL3A1),ENSG00000104936(DMPK),ENSG00000162772(ATF3),ENSG00000146674(IGFBP3),ENSG00000127418(FGFRL1),ENSG00000172301(COPRS),ENSG00000176396(EID2),ENSG00000115461(IGFBP5),ENSG000…	ENSG00000197442(MAP3K5),ENSG00000138795(LEF1),ENSG00000168743(NPNT),ENSG00000166135(HIF1AN),ENSG00000119401(TRIM32),ENSG00000102554(KLF5),ENSG00000108946(PRKAR1A),ENSG00000130702(LAMA5),ENSG00000065534(MYLK),ENSG00000171791(BCL2),ENSG00000096696(DSP),ENSG00000161270(NPHS1),ENSG00000170681(CAVIN4),ENSG00000136603(SKIL),ENSG00000134243(SORT1),ENSG00000136160(EDNRB),ENSG00000047597(XK),ENSG000001692…	1.86801	2.37334e-05	0.00613001
GO:0071219	cellular response to molecule of bacterial origin	biological_process	18	4	14	1142	181	21445	ENSG00000243414(TICAM2),ENSG00000148677(ANKRD1),ENSG00000166710(B2M),ENSG00000172216(CEBPB),	ENSG00000100030(MAPK1),ENSG00000122861(PLAU),ENSG00000135077(HAVCR2),ENSG00000162892(IL24),ENSG00000125538(IL1B),ENSG00000136160(EDNRB),ENSG00000169245(CXCL10),ENSG00000162676(GFI1),ENSG00000165029(ABCA1),ENSG00000164400(CSF2),ENSG00000115009(CCL20),ENSG00000108342(CSF3),ENSG00000028137(TNFRSF1B),ENSG00000169429(CXCL8),	1.86747	0.013057	0.248496
GO:0090002	establishment of protein localization to plasma membrane	biological_process	14	6	8	1142	141	21445	ENSG00000173801(JUP),ENSG00000099864(PALM),ENSG00000103653(CSK),ENSG00000111057(KRT18),ENSG00000184363(PKP3),ENSG00000119729(RHOQ),	ENSG00000204070(SYS1),ENSG00000095637(SORBS1),ENSG00000039068(CDH1),ENSG00000127603(MACF1),ENSG00000005884(ITGA3),ENSG00000130702(LAMA5),ENSG00000145675(PIK3R1),ENSG00000163539(CLASP2),	1.86453	0.0261458	0.380455
GO:0070372	regulation of ERK1 and ERK2 cascade	biological_process	26	12	14	1142	262	21445	ENSG00000068078(FGFR3),ENSG00000118523(CCN2),ENSG00000108861(DUSP3),ENSG00000125378(BMP4),ENSG00000162772(ATF3),ENSG00000103653(CSK),ENSG00000142871(CCN1),ENSG00000141480(ARRB2),ENSG00000144476(ACKR3),ENSG00000136826(KLF4),ENSG00000111846(GCNT2),ENSG00000153721(CNKSR3),	ENSG00000135077(HAVCR2),ENSG00000172575(RASGRP1),ENSG00000196396(PTPN1),ENSG00000128342(LIF),ENSG00000105550(FGF21),ENSG00000153233(PTPRR),ENSG00000103034(NDRG4),ENSG00000115008(IL1A),ENSG00000047936(ROS1),ENSG00000115137(DNAJC27),ENSG00000006210(CX3CL1),ENSG00000125538(IL1B),ENSG00000168743(NPNT),ENSG00000115009(CCL20),	1.86351	0.00354138	0.127419
GO:0070851	growth factor receptor binding	molecular_function	13	4	9	1142	131	21445	ENSG00000149177(PTPRJ),ENSG00000115539(PDCL3),ENSG00000177885(GRB2),ENSG00000160712(IL6R),	ENSG00000115008(IL1A),ENSG00000108342(CSF3),ENSG00000151422(FER),ENSG00000164400(CSF2),ENSG00000136695(IL36RN),ENSG00000110944(IL23A),ENSG00000259207(ITGB3),ENSG00000105550(FGF21),ENSG00000125538(IL1B),	1.86351	0.0311802	0.404114
GO:0002761	regulation of myeloid leukocyte differentiation	biological_process	12	5	7	1142	121	21445	ENSG00000179588(ZFPM1),ENSG00000178951(ZBTB7A),ENSG00000204103(MAFB),ENSG00000178585(CTNNBIP1),ENSG00000172216(CEBPB),	ENSG00000154127(UBASH3B),ENSG00000138795(LEF1),ENSG00000157368(IL34),ENSG00000118260(CREB1),ENSG00000128342(LIF),ENSG00000110944(IL23A),ENSG00000145675(PIK3R1),	1.86233	0.0372287	0.445758
GO:0050773	regulation of dendrite development	biological_process	12	4	8	1142	121	21445	ENSG00000124839(RAB17),ENSG00000099864(PALM),ENSG00000125968(ID1),ENSG00000169242(EFNA1),	ENSG00000153317(ASAP1),ENSG00000154310(TNIK),ENSG00000077264(PAK3),ENSG00000157193(LRP8),ENSG00000179841(AKAP5),ENSG00000176884(GRIN1),ENSG00000169760(NLGN1),ENSG00000069869(NEDD4),	1.86233	0.0372287	0.445758
GO:0015629	actin cytoskeleton	cellular_component	46	20	26	1142	464	21445	ENSG00000198467(TPM2),ENSG00000183386(FHL3),ENSG00000119729(RHOQ),ENSG00000164877(MICALL2),ENSG00000146966(DENND2A),ENSG00000101470(TNNC2),ENSG00000107796(ACTA2),ENSG00000154330(PGM5),ENSG00000241360(PDXP),ENSG00000123405(NFE2),ENSG00000165410(CFL2),ENSG00000185252(ZNF74),ENSG00000115641(FHL2),ENSG00000125864(BFSP1),ENSG00000050405(LIMA1),ENSG00000110031(LPXN),ENSG00000167460(TPM4),ENSG0000017380…	ENSG00000101311(FERMT1),ENSG00000128340(RAC2),ENSG00000196586(MYO6),ENSG00000073712(FERMT2),ENSG00000124942(AHNAK),ENSG00000143079(CTTNBP2NL),ENSG00000039560(RAI14),ENSG00000065534(MYLK),ENSG00000066933(MYO9A),ENSG00000136167(LCP1),ENSG00000110880(CORO1C),ENSG00000119401(TRIM32),ENSG00000075340(ADD2),ENSG00000132912(DCTN4),ENSG00000128849(CGNL1),ENSG00000151422(FER),ENSG00000095637(SORBS1),ENSG00…	1.86166	0.000146037	0.0170345
GO:0004725	protein tyrosine phosphatase activity	molecular_function	11	4	7	1142	111	21445	ENSG00000158050(DUSP2),ENSG00000108861(DUSP3),ENSG00000112679(DUSP22),ENSG00000149177(PTPRJ),	ENSG00000152104(PTPN14),ENSG00000153233(PTPRR),ENSG00000158079(PTPDC1),ENSG00000079335(CDC14A),ENSG00000154127(UBASH3B),ENSG00000070778(PTPN21),ENSG00000196396(PTPN1),	1.86093	0.0445092	0.481872
GO:0007613	memory	biological_process	10	4	6	1142	101	21445	ENSG00000167244(IGF2),ENSG00000069696(DRD4),ENSG00000104888(SLC17A7),ENSG00000172216(CEBPB),	ENSG00000196639(HRH1),ENSG00000058335(RASGRF1),ENSG00000125538(IL1B),ENSG00000118260(CREB1),ENSG00000005884(ITGA3),ENSG00000176884(GRIN1),	1.85925	0.0532912	0.529398
GO:0045121	membrane raft	cellular_component	29	8	21	1142	293	21445	ENSG00000213658(LAT),ENSG00000171700(RGS19),ENSG00000103653(CSK),ENSG00000114353(GNAI2),ENSG00000133107(TRPC4),ENSG00000068001(HYAL2),ENSG00000108405(P2RX1),ENSG00000119729(RHOQ),	ENSG00000121743(GJA3),ENSG00000165029(ABCA1),ENSG00000069869(NEDD4),ENSG00000213949(ITGA1),ENSG00000026103(FAS),ENSG00000115020(PIKFYVE),ENSG00000143333(RGS16),ENSG00000028137(TNFRSF1B),ENSG00000039068(CDH1),ENSG00000023445(BIRC3),ENSG00000181856(SLC2A4),ENSG00000095637(SORBS1),ENSG00000157193(LRP8),ENSG00000100030(MAPK1),ENSG00000173402(DAG1),ENSG00000136160(EDNRB),ENSG00000110880(CORO1C),ENSG00…	1.85862	0.00225468	0.101912
GO:0032602	chemokine production	biological_process	8	4	4	1142	81	21445	ENSG00000160712(IL6R),ENSG00000136826(KLF4),ENSG00000243414(TICAM2),ENSG00000179588(ZFPM1),	ENSG00000119401(TRIM32),ENSG00000215301(DDX3X),ENSG00000135077(HAVCR2),ENSG00000125538(IL1B),	1.85466	0.0767786	0.629549
GO:0051782	negative regulation of cell division	biological_process	8	5	3	1142	81	21445	ENSG00000086827(ZW10),ENSG00000259288(BUB1B-PAK6),ENSG00000178295(GEN1),ENSG00000265972(TXNIP),ENSG00000125378(BMP4),	ENSG00000149311(ATM),ENSG00000128342(LIF),ENSG00000108946(PRKAR1A),	1.85466	0.0767786	0.629549
GO:0005089	Rho guanyl-nucleotide exchange factor activity	molecular_function	8	1	7	1142	81	21445	ENSG00000183111(ARHGEF37),	ENSG00000058335(RASGRF1),ENSG00000126822(PLEKHG3),ENSG00000180263(FGD6),ENSG00000115904(SOS1),ENSG00000170776(AKAP13),ENSG00000153404(PLEKHG4B),ENSG00000273167(AL359736.1),	1.85466	0.0767786	0.629549
GO:0098857	membrane microdomain	cellular_component	29	8	21	1142	294	21445	ENSG00000068001(HYAL2),ENSG00000108405(P2RX1),ENSG00000119729(RHOQ),ENSG00000213658(LAT),ENSG00000171700(RGS19),ENSG00000103653(CSK),ENSG00000114353(GNAI2),ENSG00000133107(TRPC4),	ENSG00000110395(CBL),ENSG00000124942(AHNAK),ENSG00000173391(OLR1),ENSG00000108946(PRKAR1A),ENSG00000121743(GJA3),ENSG00000165029(ABCA1),ENSG00000069869(NEDD4),ENSG00000213949(ITGA1),ENSG00000026103(FAS),ENSG00000115020(PIKFYVE),ENSG00000143333(RGS16),ENSG00000028137(TNFRSF1B),ENSG00000039068(CDH1),ENSG00000023445(BIRC3),ENSG00000181856(SLC2A4),ENSG00000095637(SORBS1),ENSG00000157193(LRP8),ENSG000…	1.8523	0.00236646	0.104995
GO:0030814	regulation of cAMP metabolic process	biological_process	13	7	6	1142	132	21445	ENSG00000043591(ADRB1),ENSG00000099864(PALM),ENSG00000132329(RAMP1),ENSG00000109501(WFS1),ENSG00000010310(GIPR),ENSG00000114353(GNAI2),ENSG00000069696(DRD4),	ENSG00000213906(LTB4R2),ENSG00000258839(MC1R),ENSG00000169245(CXCL10),ENSG00000165029(ABCA1),ENSG00000136160(EDNRB),ENSG00000179841(AKAP5),	1.84939	0.0329297	0.420756
GO:0030856	regulation of epithelial cell differentiation	biological_process	13	8	5	1142	132	21445	ENSG00000125378(BMP4),ENSG00000088256(GNA11),ENSG00000166823(MESP1),ENSG00000175793(SFN),ENSG00000185022(MAFF),ENSG00000221926(TRIM16),ENSG00000125968(ID1),ENSG00000143867(OSR1),	ENSG00000080298(RFX3),ENSG00000171791(BCL2),ENSG00000128342(LIF),ENSG00000134852(CLOCK),ENSG00000125538(IL1B),	1.84939	0.0329297	0.420756
GO:0005912	adherens junction	cellular_component	50	19	31	1142	508	21445	ENSG00000173801(JUP),ENSG00000143878(RHOB),ENSG00000167460(TPM4),ENSG00000110031(LPXN),ENSG00000143537(ADAM15),ENSG00000050405(LIMA1),ENSG00000197043(ANXA6),ENSG00000100711(ZFYVE21),ENSG00000076706(MCAM),ENSG00000204389(HSPA1A),ENSG00000177697(CD151),ENSG00000115641(FHL2),ENSG00000166710(B2M),ENSG00000138639(ARHGAP24),ENSG00000115884(SDC1),ENSG00000183386(FHL3),ENSG00000077420(APBB1IP),ENSG000001…	ENSG00000145819(ARHGAP26),ENSG00000259207(ITGB3),ENSG00000039068(CDH1),ENSG00000095637(SORBS1),ENSG00000213949(ITGA1),ENSG00000058272(PPP1R12A),ENSG00000086570(FAT2),ENSG00000142798(HSPG2),ENSG00000070756(PABPC1),ENSG00000162733(DDR2),ENSG00000165757(JCAD),ENSG00000110880(CORO1C),ENSG00000168807(SNTB2),ENSG00000005884(ITGA3),ENSG00000173402(DAG1),ENSG00000100030(MAPK1),ENSG00000166913(YWHAB),ENSG…	1.84827	9.20099e-05	0.0127965
GO:0051271	negative regulation of cellular component movement	biological_process	25	14	11	1142	254	21445	ENSG00000167680(SEMA6B),ENSG00000158747(NBL1),ENSG00000138061(CYP1B1),ENSG00000068001(HYAL2),ENSG00000146674(IGFBP3),ENSG00000174871(CNIH2),ENSG00000143878(RHOB),ENSG00000164442(CITED2),ENSG00000143537(ADAM15),ENSG00000111348(ARHGDIB),ENSG00000149177(PTPRJ),ENSG00000115461(IGFBP5),ENSG00000168542(COL3A1),ENSG00000136826(KLF4),	ENSG00000163539(CLASP2),ENSG00000110880(CORO1C),ENSG00000196935(SRGAP1),ENSG00000091039(OSBPL8),ENSG00000242498(ARPIN),ENSG00000173402(DAG1),ENSG00000162892(IL24),ENSG00000103034(NDRG4),ENSG00000153233(PTPRR),ENSG00000113657(DPYSL3),ENSG00000171791(BCL2),	1.84827	0.00462107	0.141011
GO:0050853	B cell receptor signaling pathway	biological_process	6	3	3	1142	61	21445	ENSG00000273154(AL121845.3),ENSG00000110031(LPXN),ENSG00000140931(CMTM3),	ENSG00000004468(CD38),ENSG00000100030(MAPK1),ENSG00000171791(BCL2),	1.84706	0.111477	0.762725
GO:0010810	regulation of cell-substrate adhesion	biological_process	17	6	11	1142	173	21445	ENSG00000149177(PTPRJ),ENSG00000143537(ADAM15),ENSG00000091986(CCDC80),ENSG00000111846(GCNT2),ENSG00000108821(COL1A1),ENSG00000142871(CCN1),	ENSG00000152818(UTRN),ENSG00000149084(HSD17B12),ENSG00000171791(BCL2),ENSG00000127603(MACF1),ENSG00000128340(RAC2),ENSG00000122861(PLAU),ENSG00000005884(ITGA3),ENSG00000168743(NPNT),ENSG00000110880(CORO1C),ENSG00000163539(CLASP2),ENSG00000145675(PIK3R1),	1.84528	0.0172135	0.297107
GO:0050731	positive regulation of peptidyl-tyrosine phosphorylation	biological_process	16	7	9	1142	163	21445	ENSG00000141480(ARRB2),ENSG00000169242(EFNA1),ENSG00000160712(IL6R),ENSG00000167244(IGF2),ENSG00000068078(FGFR3),ENSG00000184160(ADRA2C),ENSG00000150281(CTF1),	ENSG00000128342(LIF),ENSG00000196396(PTPN1),ENSG00000157193(LRP8),ENSG00000162892(IL24),ENSG00000164400(CSF2),ENSG00000108342(CSF3),ENSG00000259207(ITGB3),ENSG00000164327(RICTOR),ENSG00000110944(IL23A),	1.84328	0.0204851	0.332171
GO:0042633	hair cycle	biological_process	10	3	7	1142	102	21445	ENSG00000135503(ACVR1B),ENSG00000203883(SOX18),ENSG00000115461(IGFBP5),	ENSG00000205213(LGR4),ENSG00000130702(LAMA5),ENSG00000162601(MYSM1),ENSG00000134852(CLOCK),ENSG00000175893(ZDHHC21),ENSG00000171791(BCL2),ENSG00000115904(SOS1),	1.84103	0.0564344	0.545633
GO:0001755	neural crest cell migration	biological_process	5	1	4	1142	51	21445	ENSG00000167680(SEMA6B),	ENSG00000110880(CORO1C),ENSG00000138795(LEF1),ENSG00000130702(LAMA5),ENSG00000136160(EDNRB),	1.84103	0.134744	0.844427
GO:1902117	positive regulation of organelle assembly	biological_process	5	1	4	1142	51	21445	ENSG00000115884(SDC1),	ENSG00000125107(CNOT1),ENSG00000164400(CSF2),ENSG00000136167(LCP1),ENSG00000166908(PIP4K2C),	1.84103	0.134744	0.844427
GO:0008138	protein tyrosine/serine/threonine phosphatase activity	molecular_function	5	3	2	1142	51	21445	ENSG00000108861(DUSP3),ENSG00000158050(DUSP2),ENSG00000112679(DUSP22),	ENSG00000079335(CDC14A),ENSG00000158079(PTPDC1),	1.84103	0.134744	0.844427
GO:0001525	angiogenesis	biological_process	41	20	21	1142	419	21445	ENSG00000143878(RHOB),ENSG00000113196(HAND1),ENSG00000136826(KLF4),ENSG00000115539(PDCL3),ENSG00000143537(ADAM15),ENSG00000132329(RAMP1),ENSG00000142871(CCN1),ENSG00000144476(ACKR3),ENSG00000203883(SOX18),ENSG00000265107(GJA5),ENSG00000138061(CYP1B1),ENSG00000169242(EFNA1),ENSG00000076706(MCAM),ENSG00000214274(ANG),ENSG00000171951(SCG2),ENSG00000125378(BMP4),ENSG00000006327(TNFRSF12A),ENSG0000013…	ENSG00000259207(ITGB3),ENSG00000233276(GPX1),ENSG00000196628(TCF4),ENSG00000169245(CXCL10),ENSG00000142798(HSPG2),ENSG00000134954(ETS1),ENSG00000006210(CX3CL1),ENSG00000125538(IL1B),ENSG00000138795(LEF1),ENSG00000048052(HDAC9),ENSG00000169429(CXCL8),ENSG00000115008(IL1A),ENSG00000069667(RORA),ENSG00000163349(HIPK1),ENSG00000130702(LAMA5),ENSG00000128342(LIF),ENSG00000121879(PIK3CA),ENSG0000011229…	1.83751	0.000414743	0.0365783
GO:0070371	ERK1 and ERK2 cascade	biological_process	27	12	15	1142	276	21445	ENSG00000162772(ATF3),ENSG00000125378(BMP4),ENSG00000108861(DUSP3),ENSG00000118523(CCN2),ENSG00000068078(FGFR3),ENSG00000153721(CNKSR3),ENSG00000111846(GCNT2),ENSG00000136826(KLF4),ENSG00000141480(ARRB2),ENSG00000144476(ACKR3),ENSG00000142871(CCN1),ENSG00000103653(CSK),	ENSG00000115008(IL1A),ENSG00000103034(NDRG4),ENSG00000047936(ROS1),ENSG00000153233(PTPRR),ENSG00000105550(FGF21),ENSG00000128342(LIF),ENSG00000196396(PTPN1),ENSG00000172575(RASGRP1),ENSG00000135077(HAVCR2),ENSG00000115009(CCL20),ENSG00000100030(MAPK1),ENSG00000006210(CX3CL1),ENSG00000115137(DNAJC27),ENSG00000125538(IL1B),ENSG00000168743(NPNT),	1.83702	0.00363833	0.130259
GO:0070555	response to interleukin-1	biological_process	13	4	9	1142	133	21445	ENSG00000068001(HYAL2),ENSG00000172216(CEBPB),ENSG00000186792(HYAL3),ENSG00000148677(ANKRD1),	ENSG00000115009(CCL20),ENSG00000169429(CXCL8),ENSG00000069667(RORA),ENSG00000026103(FAS),ENSG00000089289(IGBP1),ENSG00000134954(ETS1),ENSG00000167034(NKX3-1),ENSG00000004468(CD38),ENSG00000006210(CX3CL1),	1.83549	0.0347531	0.430367
GO:0071901	negative regulation of protein serine/threonine kinase activity	biological_process	13	9	4	1142	133	21445	ENSG00000149177(PTPRJ),ENSG00000112679(DUSP22),ENSG00000125378(BMP4),ENSG00000108861(DUSP3),ENSG00000068001(HYAL2),ENSG00000175793(SFN),ENSG00000158050(DUSP2),ENSG00000123080(CDKN2C),ENSG00000168517(HEXIM2),	ENSG00000186063(AIDA),ENSG00000196396(PTPN1),ENSG00000125538(IL1B),ENSG00000108946(PRKAR1A),	1.83549	0.0347531	0.430367
GO:0000380	alternative mRNA splicing, via spliceosome	biological_process	4	1	3	1142	41	21445	ENSG00000205937(RNPS1),	ENSG00000154548(SRSF12),ENSG00000152332(UHMK1),ENSG00000119707(RBM25),	1.83204	0.163142	0.961567
GO:0090184	positive regulation of kidney development	biological_process	4	2	2	1142	41	21445	ENSG00000166396(SERPINB7),ENSG00000125378(BMP4),	ENSG00000128342(LIF),ENSG00000205213(LGR4),	1.83204	0.163142	0.961567
GO:0005891	voltage-gated calcium channel complex	cellular_component	4	2	2	1142	41	21445	ENSG00000166762(CATSPER2),ENSG00000126803(HSPA2),	ENSG00000148408(CACNA1B),ENSG00000142408(CACNG8),	1.83204	0.163142	0.961567
GO:2000736	regulation of stem cell differentiation	biological_process	12	7	5	1142	123	21445	ENSG00000108821(COL1A1),ENSG00000107738(VSIR),ENSG00000168140(VASN),ENSG00000111846(GCNT2),ENSG00000169242(EFNA1),ENSG00000095739(BAMBI),ENSG00000089094(KDM2B),	ENSG00000125107(CNOT1),ENSG00000116044(NFE2L2),ENSG00000138795(LEF1),ENSG00000173402(DAG1),ENSG00000163539(CLASP2),	1.83204	0.0415563	0.471059
GO:0035924	cellular response to vascular endothelial growth factor stimulus	biological_process	4	1	3	1142	41	21445	ENSG00000180447(GAS1),	ENSG00000178607(ERN1),ENSG00000196628(TCF4),ENSG00000162692(VCAM1),	1.83204	0.163142	0.961567
GO:0005884	actin filament	cellular_component	8	2	6	1142	82	21445	ENSG00000167460(TPM4),ENSG00000119729(RHOQ),	ENSG00000113657(DPYSL3),ENSG00000136167(LCP1),ENSG00000073712(FERMT2),ENSG00000196586(MYO6),ENSG00000128340(RAC2),ENSG00000101311(FERMT1),	1.83204	0.0815321	0.651536
GO:0010977	negative regulation of neuron projection development	biological_process	12	6	6	1142	123	21445	ENSG00000149922(TBX6),ENSG00000125968(ID1),ENSG00000169242(EFNA1),ENSG00000040608(RTN4R),ENSG00000167680(SEMA6B),ENSG00000166710(B2M),	ENSG00000169760(NLGN1),ENSG00000162676(GFI1),ENSG00000113657(DPYSL3),ENSG00000153317(ASAP1),ENSG00000078699(CBFA2T2),ENSG00000132359(RAP1GAP2),	1.83204	0.0415563	0.471059
GO:0002820	negative regulation of adaptive immune response	biological_process	4	2	2	1142	41	21445	ENSG00000107738(VSIR),ENSG00000112679(DUSP22),	ENSG00000135077(HAVCR2),ENSG00000135870(RC3H1),	1.83204	0.163142	0.961567
GO:1904356	regulation of telomere maintenance via telomere lengthening	biological_process	4	1	3	1142	41	21445	ENSG00000257949(TEN1),	ENSG00000130119(GNL3L),ENSG00000100030(MAPK1),ENSG00000149311(ATM),	1.83204	0.163142	0.961567
GO:0033628	regulation of cell adhesion mediated by integrin	biological_process	4	3	1	1142	41	21445	ENSG00000169242(EFNA1),ENSG00000138061(CYP1B1),ENSG00000110031(LPXN),	ENSG00000122861(PLAU),	1.83204	0.163142	0.961567
GO:0043029	T cell homeostasis	biological_process	4	0	4	1142	41	21445	-	ENSG00000135870(RC3H1),ENSG00000171791(BCL2),ENSG00000056586(RC3H2),ENSG00000026103(FAS),	1.83204	0.163142	0.961567
GO:2001242	regulation of intrinsic apoptotic signaling pathway	biological_process	15	4	11	1142	154	21445	ENSG00000204389(HSPA1A),ENSG00000165887(ANKRD2),ENSG00000144476(ACKR3),ENSG00000109501(WFS1),	ENSG00000171791(BCL2),ENSG00000116044(NFE2L2),ENSG00000233276(GPX1),ENSG00000136603(SKIL),ENSG00000100985(MMP9),ENSG00000132436(FIGNL1),ENSG00000143384(MCL1),ENSG00000196396(PTPN1),ENSG00000119401(TRIM32),ENSG00000215301(DDX3X),ENSG00000167034(NKX3-1),	1.82907	0.0257092	0.377904
GO:0048514	blood vessel morphogenesis	biological_process	48	22	26	1142	493	21445	ENSG00000214274(ANG),ENSG00000171951(SCG2),ENSG00000125378(BMP4),ENSG00000168542(COL3A1),ENSG00000138639(ARHGAP24),ENSG00000006327(TNFRSF12A),ENSG00000118523(CCN2),ENSG00000125968(ID1),ENSG00000113196(HAND1),ENSG00000143878(RHOB),ENSG00000164442(CITED2),ENSG00000115539(PDCL3),ENSG00000143537(ADAM15),ENSG00000136826(KLF4),ENSG00000144476(ACKR3),ENSG00000203883(SOX18),ENSG00000142871(CCN1),ENSG0000…	ENSG00000115008(IL1A),ENSG00000048052(HDAC9),ENSG00000169429(CXCL8),ENSG00000069667(RORA),ENSG00000163349(HIPK1),ENSG00000065534(MYLK),ENSG00000121879(PIK3CA),ENSG00000112293(GPLD1),ENSG00000130702(LAMA5),ENSG00000128342(LIF),ENSG00000122861(PLAU),ENSG00000169946(ZFPM2),ENSG00000154133(ROBO4),ENSG00000102554(KLF5),ENSG00000259207(ITGB3),ENSG00000233276(GPX1),ENSG00000196628(TCF4),ENSG00000069869(…	1.82833	0.000159408	0.0180132
GO:0046545	development of primary female sexual characteristics	biological_process	11	7	4	1142	113	21445	ENSG00000172216(CEBPB),ENSG00000141480(ARRB2),ENSG00000135503(ACVR1B),ENSG00000214274(ANG),ENSG00000106003(LFNG),ENSG00000125378(BMP4),ENSG00000154734(ADAMTS1),	ENSG00000026103(FAS),ENSG00000171791(BCL2),ENSG00000169946(ZFPM2),ENSG00000139618(BRCA2),	1.82799	0.0497686	0.506226
GO:0046332	SMAD binding	molecular_function	7	6	1	1142	72	21445	ENSG00000176396(EID2),ENSG00000135503(ACVR1B),ENSG00000164442(CITED2),ENSG00000103126(AXIN1),ENSG00000148677(ANKRD1),ENSG00000168542(COL3A1),	ENSG00000136603(SKIL),	1.82568	0.0983261	0.719731
GO:0014823	response to activity	biological_process	7	1	6	1142	72	21445	ENSG00000160097(FNDC5),	ENSG00000105550(FGF21),ENSG00000179841(AKAP5),ENSG00000164171(ITGA2),ENSG00000122861(PLAU),ENSG00000092529(CAPN3),ENSG00000118260(CREB1),	1.82568	0.0983261	0.719731
GO:0042752	regulation of circadian rhythm	biological_process	10	5	5	1142	103	21445	ENSG00000054277(OPN3),ENSG00000198894(CIPC),ENSG00000160113(NR2F6),ENSG00000069696(DRD4),ENSG00000088256(GNA11),	ENSG00000169760(NLGN1),ENSG00000118260(CREB1),ENSG00000069667(RORA),ENSG00000134852(CLOCK),ENSG00000029153(ARNTL2),	1.82315	0.0597084	0.563722
GO:0034101	erythrocyte homeostasis	biological_process	10	5	5	1142	103	21445	ENSG00000135503(ACVR1B),ENSG00000164442(CITED2),ENSG00000204103(MAFB),ENSG00000179588(ZFPM1),ENSG00000125378(BMP4),	ENSG00000134954(ETS1),ENSG00000090316(MAEA),ENSG00000133805(AMPD3),ENSG00000143479(DYRK3),ENSG00000108511(HOXB6),	1.82315	0.0597084	0.563722
GO:0017015	regulation of transforming growth factor beta receptor signaling pathway	biological_process	10	4	6	1142	103	21445	ENSG00000168140(VASN),ENSG00000164442(CITED2),ENSG00000095739(BAMBI),ENSG00000176396(EID2),	ENSG00000168743(NPNT),ENSG00000136603(SKIL),ENSG00000174106(LEMD3),ENSG00000005884(ITGA3),ENSG00000242265(PEG10),ENSG00000157077(ZFYVE9),	1.82315	0.0597084	0.563722
GO:0051149	positive regulation of muscle cell differentiation	biological_process	9	4	5	1142	93	21445	ENSG00000125378(BMP4),ENSG00000105088(OLFM2),ENSG00000166823(MESP1),ENSG00000146674(IGFBP3),	ENSG00000171791(BCL2),ENSG00000166135(HIF1AN),ENSG00000197442(MAP3K5),ENSG00000119401(TRIM32),ENSG00000003137(CYP26B1),	1.81727	0.0717762	0.61503
GO:0097192	extrinsic apoptotic signaling pathway in absence of ligand	biological_process	9	1	8	1142	93	21445	ENSG00000204389(HSPA1A),	ENSG00000171791(BCL2),ENSG00000006210(CX3CL1),ENSG00000125538(IL1B),ENSG00000143384(MCL1),ENSG00000026103(FAS),ENSG00000140379(BCL2A1),ENSG00000164400(CSF2),ENSG00000115008(IL1A),	1.81727	0.0717762	0.61503
GO:1902108	regulation of mitochondrial membrane permeability involved in apoptotic process	biological_process	6	3	3	1142	62	21445	ENSG00000175793(SFN),ENSG00000204389(HSPA1A),ENSG00000215012(RTL10),	ENSG00000104765(BNIP3L),ENSG00000166913(YWHAB),ENSG00000171791(BCL2),	1.81727	0.118888	0.794639
GO:0003014	renal system process	biological_process	11	6	5	1142	114	21445	ENSG00000068001(HYAL2),ENSG00000109501(WFS1),ENSG00000196139(AKR1C3),ENSG00000125378(BMP4),ENSG00000076706(MCAM),ENSG00000265107(GJA5),	ENSG00000108946(PRKAR1A),ENSG00000136160(EDNRB),ENSG00000026103(FAS),ENSG00000005884(ITGA3),ENSG00000171791(BCL2),	1.81196	0.0525624	0.526498
GO:0097190	apoptotic signaling pathway	biological_process	65	27	38	1142	674	21445	ENSG00000243509(TNFRSF6B),ENSG00000197930(ERO1A),ENSG00000111057(KRT18),ENSG00000215012(RTL10),ENSG00000171951(SCG2),ENSG00000172216(CEBPB),ENSG00000144476(ACKR3),ENSG00000109501(WFS1),ENSG00000175793(SFN),ENSG00000165806(CASP7),ENSG00000131467(PSME3),ENSG00000068078(FGFR3),ENSG00000243414(TICAM2),ENSG00000101255(TRIB3),ENSG00000165887(ANKRD2),ENSG00000006327(TNFRSF12A),ENSG00000068001(HYAL2),ENS…	ENSG00000166266(CUL5),ENSG00000197142(ACSL5),ENSG00000139618(BRCA2),ENSG00000170776(AKAP13),ENSG00000166913(YWHAB),ENSG00000115008(IL1A),ENSG00000134243(SORT1),ENSG00000136603(SKIL),ENSG00000150995(ITPR1),ENSG00000049249(TNFRSF9),ENSG00000089289(IGBP1),ENSG00000104765(BNIP3L),ENSG00000028137(TNFRSF1B),ENSG00000233276(GPX1),ENSG00000100985(MMP9),ENSG00000120868(APAF1),ENSG00000196396(PTPN1),ENSG00…	1.81098	1.68233e-05	0.00467945
GO:0032587	ruffle membrane	cellular_component	8	2	6	1142	83	21445	ENSG00000149177(PTPRJ),ENSG00000241360(PDXP),	ENSG00000196586(MYO6),ENSG00000127603(MACF1),ENSG00000136167(LCP1),ENSG00000101311(FERMT1),ENSG00000163539(CLASP2),ENSG00000259207(ITGB3),	1.80997	0.0864804	0.672501
GO:0048872	homeostasis of number of cells	biological_process	21	6	15	1142	218	21445	ENSG00000213658(LAT),ENSG00000135503(ACVR1B),ENSG00000204103(MAFB),ENSG00000164442(CITED2),ENSG00000179588(ZFPM1),ENSG00000125378(BMP4),	ENSG00000134954(ETS1),ENSG00000133805(AMPD3),ENSG00000135870(RC3H1),ENSG00000108511(HOXB6),ENSG00000115904(SOS1),ENSG00000136603(SKIL),ENSG00000090316(MAEA),ENSG00000133863(TEX15),ENSG00000205213(LGR4),ENSG00000143479(DYRK3),ENSG00000176928(GCNT4),ENSG00000026103(FAS),ENSG00000056586(RC3H2),ENSG00000171791(BCL2),ENSG00000118058(KMT2A),	1.80893	0.011067	0.226092
GO:0014704	intercalated disc	cellular_component	5	4	1	1142	52	21445	ENSG00000173801(JUP),ENSG00000265107(GJA5),ENSG00000154330(PGM5),ENSG00000197043(ANXA6),	ENSG00000096696(DSP),	1.80562	0.144165	0.88431
GO:0048844	artery morphogenesis	biological_process	5	4	1	1142	52	21445	ENSG00000164442(CITED2),ENSG00000168542(COL3A1),ENSG00000265107(GJA5),ENSG00000125378(BMP4),	ENSG00000065534(MYLK),	1.80562	0.144165	0.88431
GO:2001238	positive regulation of extrinsic apoptotic signaling pathway	biological_process	5	3	2	1142	52	21445	ENSG00000006327(TNFRSF12A),ENSG00000068001(HYAL2),ENSG00000162772(ATF3),	ENSG00000136603(SKIL),ENSG00000026103(FAS),	1.80562	0.144165	0.88431
GO:0031577	spindle checkpoint	biological_process	5	3	2	1142	52	21445	ENSG00000086827(ZW10),ENSG00000259288(BUB1B-PAK6),ENSG00000178295(GEN1),	ENSG00000104419(NDRG1),ENSG00000149311(ATM),	1.80562	0.144165	0.88431
GO:0010524	positive regulation of calcium ion transport into cytosol	biological_process	5	2	3	1142	52	21445	ENSG00000125378(BMP4),ENSG00000103888(CEMIP),	ENSG00000092529(CAPN3),ENSG00000169245(CXCL10),ENSG00000179841(AKAP5),	1.80562	0.144165	0.88431
GO:0005070	SH3/SH2 adaptor activity	molecular_function	5	2	3	1142	52	21445	ENSG00000213658(LAT),ENSG00000177885(GRB2),	ENSG00000095637(SORBS1),ENSG00000115290(GRB14),ENSG00000095370(SH2D3C),	1.80562	0.144165	0.88431
GO:0001078	transcriptional repressor activity, RNA polymerase II core promoter proximal region sequence-specific binding	molecular_function	10	5	5	1142	104	21445	ENSG00000178951(ZBTB7A),ENSG00000176182(MYPOP),ENSG00000113196(HAND1),ENSG00000162772(ATF3),ENSG00000179588(ZFPM1),	ENSG00000092607(TBX15),ENSG00000009950(MLXIPL),ENSG00000136603(SKIL),ENSG00000162676(GFI1),ENSG00000169946(ZFPM2),	1.80562	0.0631157	0.572714
GO:0006213	pyrimidine nucleoside metabolic process	biological_process	5	2	3	1142	52	21445	ENSG00000094841(UPRT),ENSG00000205309(NT5M),	ENSG00000244509(APOBEC3C),ENSG00000156136(DCK),ENSG00000100024(UPB1),	1.80562	0.144165	0.88431
GO:0035591	signaling adaptor activity	molecular_function	7	2	5	1142	73	21445	ENSG00000177885(GRB2),ENSG00000213658(LAT),	ENSG00000111252(SH2B3),ENSG00000115290(GRB14),ENSG00000095637(SORBS1),ENSG00000095370(SH2D3C),ENSG00000145675(PIK3R1),	1.80067	0.104472	0.737835
GO:0030512	negative regulation of transforming growth factor beta receptor signaling pathway	biological_process	7	3	4	1142	73	21445	ENSG00000176396(EID2),ENSG00000095739(BAMBI),ENSG00000168140(VASN),	ENSG00000242265(PEG10),ENSG00000157077(ZFYVE9),ENSG00000174106(LEMD3),ENSG00000136603(SKIL),	1.80067	0.104472	0.737835
GO:0045670	regulation of osteoclast differentiation	biological_process	7	3	4	1142	73	21445	ENSG00000178951(ZBTB7A),ENSG00000204103(MAFB),ENSG00000172216(CEBPB),	ENSG00000154127(UBASH3B),ENSG00000118260(CREB1),ENSG00000110944(IL23A),ENSG00000145675(PIK3R1),	1.80067	0.104472	0.737835
GO:0036498	IRE1-mediated unfolded protein response	biological_process	7	3	4	1142	73	21445	ENSG00000124702(KLHDC3),ENSG00000204389(HSPA1A),ENSG00000109501(WFS1),	ENSG00000175215(CTDSP2),ENSG00000196396(PTPN1),ENSG00000178607(ERN1),ENSG00000243708(PLA2G4B),	1.80067	0.104472	0.737835
GO:0007266	Rho protein signal transduction	biological_process	16	4	12	1142	167	21445	ENSG00000183111(ARHGEF37),ENSG00000143878(RHOB),ENSG00000168542(COL3A1),ENSG00000111348(ARHGDIB),	ENSG00000273167(AL359736.1),ENSG00000142675(CNKSR1),ENSG00000153404(PLEKHG4B),ENSG00000058335(RASGRF1),ENSG00000137843(PAK6),ENSG00000005884(ITGA3),ENSG00000115904(SOS1),ENSG00000077264(PAK3),ENSG00000126822(PLEKHG3),ENSG00000165029(ABCA1),ENSG00000170776(AKAP13),ENSG00000180263(FGD6),	1.79913	0.0251058	0.37206
GO:0005604	basement membrane	cellular_component	9	5	4	1142	94	21445	ENSG00000129038(LOXL1),ENSG00000154734(ADAMTS1),ENSG00000177697(CD151),ENSG00000091986(CCDC80),ENSG00000214274(ANG),	ENSG00000138759(FRAS1),ENSG00000173402(DAG1),ENSG00000168743(NPNT),ENSG00000130702(LAMA5),	1.79794	0.0759514	0.627749
GO:0008625	extrinsic apoptotic signaling pathway via death domain receptors	biological_process	9	1	8	1142	94	21445	ENSG00000162772(ATF3),	ENSG00000233276(GPX1),ENSG00000145675(PIK3R1),ENSG00000215301(DDX3X),ENSG00000049249(TNFRSF9),ENSG00000136603(SKIL),ENSG00000171791(BCL2),ENSG00000134243(SORT1),ENSG00000026103(FAS),	1.79794	0.0759514	0.627749
GO:0042060	wound healing	biological_process	73	30	43	1142	764	21445	ENSG00000141480(ARRB2),ENSG00000275714(H3C1),ENSG00000076706(MCAM),ENSG00000213658(LAT),ENSG00000130956(HABP4),ENSG00000197766(CFD),ENSG00000185022(MAFF),ENSG00000133424(LARGE1),ENSG00000006327(TNFRSF12A),ENSG00000108405(P2RX1),ENSG00000123405(NFE2),ENSG00000125378(BMP4),ENSG00000179588(ZFPM1),ENSG00000177885(GRB2),ENSG00000168542(COL3A1),ENSG00000105647(PIK3R2),ENSG00000142871(CCN1),ENSG00000127…	ENSG00000115904(SOS1),ENSG00000005884(ITGA3),ENSG00000006210(CX3CL1),ENSG00000125538(IL1B),ENSG00000186469(GNG2),ENSG00000115009(CCL20),ENSG00000078369(GNB1),ENSG00000138778(CENPE),ENSG00000197249(SERPINA1),ENSG00000156049(GNA14),ENSG00000108946(PRKAR1A),ENSG00000121879(PIK3CA),ENSG00000145675(PIK3R1),ENSG00000196396(PTPN1),ENSG00000162892(IL24),ENSG00000096696(DSP),ENSG00000116044(NFE2L2),ENSG00…	1.79428	7.20199e-06	0.00400652
GO:0051147	regulation of muscle cell differentiation	biological_process	15	7	8	1142	157	21445	ENSG00000117318(ID3),ENSG00000146674(IGFBP3),ENSG00000104936(DMPK),ENSG00000125378(BMP4),ENSG00000166823(MESP1),ENSG00000105088(OLFM2),ENSG00000165887(ANKRD2),	ENSG00000048052(HDAC9),ENSG00000003137(CYP26B1),ENSG00000171791(BCL2),ENSG00000169245(CXCL10),ENSG00000092529(CAPN3),ENSG00000119401(TRIM32),ENSG00000166135(HIF1AN),ENSG00000197442(MAP3K5),	1.79412	0.0299558	0.398969
GO:0034976	response to endoplasmic reticulum stress	biological_process	27	12	15	1142	283	21445	ENSG00000204389(HSPA1A),ENSG00000162772(ATF3),ENSG00000172216(CEBPB),ENSG00000105647(PIK3R2),ENSG00000116661(FBXO2),ENSG00000197930(ERO1A),ENSG00000124702(KLHDC3),ENSG00000128228(SDF2L1),ENSG00000101255(TRIB3),ENSG00000198794(SCAMP5),ENSG00000138942(RNF185),ENSG00000109501(WFS1),	ENSG00000169429(CXCL8),ENSG00000243708(PLA2G4B),ENSG00000171791(BCL2),ENSG00000081307(UBA5),ENSG00000116044(NFE2L2),ENSG00000145675(PIK3R1),ENSG00000105550(FGF21),ENSG00000120868(APAF1),ENSG00000118217(ATF6),ENSG00000196396(PTPN1),ENSG00000178607(ERN1),ENSG00000121060(TRIM25),ENSG00000150995(ITPR1),ENSG00000175215(CTDSP2),ENSG00000197442(MAP3K5),	1.79158	0.00504773	0.150227
GO:0031100	organ regeneration	biological_process	8	3	5	1142	84	21445	ENSG00000184557(SOCS3),ENSG00000185338(SOCS1),ENSG00000172216(CEBPB),	ENSG00000136167(LCP1),ENSG00000138795(LEF1),ENSG00000026103(FAS),ENSG00000148773(MKI67),ENSG00000128342(LIF),	1.78842	0.0916259	0.696781
GO:0043028	cysteine-type endopeptidase regulator activity involved in apoptotic process	molecular_function	4	0	4	1142	42	21445	-	ENSG00000120868(APAF1),ENSG00000023445(BIRC3),ENSG00000138795(LEF1),ENSG00000167034(NKX3-1),	1.78842	0.175343	1
GO:0000289	nuclear-transcribed mRNA poly(A) tail shortening	biological_process	4	0	4	1142	42	21445	-	ENSG00000125107(CNOT1),ENSG00000155508(CNOT8),ENSG00000158435(CNOT11),ENSG00000070756(PABPC1),	1.78842	0.175343	1
GO:0046328	regulation of JNK cascade	biological_process	16	6	10	1142	168	21445	ENSG00000118523(CCN2),ENSG00000142733(MAP3K6),ENSG00000108861(DUSP3),ENSG00000112679(DUSP22),ENSG00000103126(AXIN1),ENSG00000111907(TPD52L1),	ENSG00000172575(RASGRP1),ENSG00000125538(IL1B),ENSG00000196396(PTPN1),ENSG00000186063(AIDA),ENSG00000197442(MAP3K5),ENSG00000178607(ERN1),ENSG00000160551(TAOK1),ENSG00000168477(TNXB),ENSG00000154310(TNIK),ENSG00000115008(IL1A),	1.78842	0.02638	0.382325
GO:0043551	regulation of phosphatidylinositol 3-kinase activity	biological_process	4	3	1	1142	42	21445	ENSG00000068078(FGFR3),ENSG00000105647(PIK3R2),ENSG00000136826(KLF4),	ENSG00000145675(PIK3R1),	1.78842	0.175343	1
GO:0050798	activated T cell proliferation	biological_process	4	1	3	1142	42	21445	ENSG00000167244(IGF2),	ENSG00000135870(RC3H1),ENSG00000110944(IL23A),ENSG00000108946(PRKAR1A),	1.78842	0.175343	1
GO:0071347	cellular response to interleukin-1	biological_process	10	4	6	1142	105	21445	ENSG00000148677(ANKRD1),ENSG00000068001(HYAL2),ENSG00000172216(CEBPB),ENSG00000186792(HYAL3),	ENSG00000069667(RORA),ENSG00000026103(FAS),ENSG00000006210(CX3CL1),ENSG00000115009(CCL20),ENSG00000167034(NKX3-1),ENSG00000169429(CXCL8),	1.78842	0.0666589	0.590781
GO:0061383	trabecula morphogenesis	biological_process	4	3	1	1142	42	21445	ENSG00000115641(FHL2),ENSG00000154734(ADAMTS1),ENSG00000108821(COL1A1),	ENSG00000115904(SOS1),	1.78842	0.175343	1
GO:0010595	positive regulation of endothelial cell migration	biological_process	6	2	4	1142	63	21445	ENSG00000143878(RHOB),ENSG00000125378(BMP4),	ENSG00000048052(HDAC9),ENSG00000259207(ITGB3),ENSG00000134954(ETS1),ENSG00000112293(GPLD1),	1.78842	0.126595	0.818904
GO:0042130	negative regulation of T cell proliferation	biological_process	6	3	3	1142	63	21445	ENSG00000172216(CEBPB),ENSG00000125378(BMP4),ENSG00000107738(VSIR),	ENSG00000108946(PRKAR1A),ENSG00000135870(RC3H1),ENSG00000135077(HAVCR2),	1.78842	0.126595	0.818904
GO:0014069	postsynaptic density	cellular_component	18	5	13	1142	189	21445	ENSG00000103126(AXIN1),ENSG00000171700(RGS19),ENSG00000099864(PALM),ENSG00000174871(CNIH2),ENSG00000141480(ARRB2),	ENSG00000169760(NLGN1),ENSG00000113742(CPEB4),ENSG00000176884(GRIN1),ENSG00000148943(LIN7C),ENSG00000102385(DRP2),ENSG00000133083(DCLK1),ENSG00000179841(AKAP5),ENSG00000157193(LRP8),ENSG00000150995(ITPR1),ENSG00000075340(ADD2),ENSG00000142408(CACNG8),ENSG00000115904(SOS1),ENSG00000131711(MAP1B),	1.78842	0.0195065	0.320616
GO:0030334	regulation of cell migration	biological_process	64	23	41	1142	676	21445	ENSG00000142871(CCN1),ENSG00000115461(IGFBP5),ENSG00000143537(ADAM15),ENSG00000111348(ARHGDIB),ENSG00000164442(CITED2),ENSG00000143878(RHOB),ENSG00000158747(NBL1),ENSG00000103888(CEMIP),ENSG00000167680(SEMA6B),ENSG00000108821(COL1A1),ENSG00000149177(PTPRJ),ENSG00000124875(CXCL6),ENSG00000160712(IL6R),ENSG00000076706(MCAM),ENSG00000138061(CYP1B1),ENSG00000169242(EFNA1),ENSG00000136826(KLF4),ENSG00…	ENSG00000100030(MAPK1),ENSG00000242498(ARPIN),ENSG00000075651(PLD1),ENSG00000110880(CORO1C),ENSG00000162733(DDR2),ENSG00000134954(ETS1),ENSG00000169245(CXCL10),ENSG00000113657(DPYSL3),ENSG00000259207(ITGB3),ENSG00000105879(CBLL1),ENSG00000164171(ITGA2),ENSG00000127603(MACF1),ENSG00000128340(RAC2),ENSG00000122861(PLAU),ENSG00000136040(PLXNC1),ENSG00000091039(OSBPL8),ENSG00000163539(CLASP2),ENSG000…	1.77784	3.27797e-05	0.00640711
GO:0035270	endocrine system development	biological_process	14	6	8	1142	148	21445	ENSG00000160712(IL6R),ENSG00000010310(GIPR),ENSG00000130675(MNX1),ENSG00000164442(CITED2),ENSG00000069011(PITX1),ENSG00000125378(BMP4),	ENSG00000134954(ETS1),ENSG00000134852(CLOCK),ENSG00000100030(MAPK1),ENSG00000116833(NR5A2),ENSG00000039068(CDH1),ENSG00000196460(RFX8),ENSG00000080298(RFX3),ENSG00000118260(CREB1),	1.77634	0.0376309	0.440367
GO:0005902	microvillus	cellular_component	7	2	5	1142	74	21445	ENSG00000169738(DCXR),ENSG00000068001(HYAL2),	ENSG00000069869(NEDD4),ENSG00000196586(MYO6),ENSG00000241399(CD302),ENSG00000259207(ITGB3),ENSG00000162692(VCAM1),	1.77634	0.110859	0.763558
GO:0017053	transcriptional repressor complex	cellular_component	7	2	5	1142	74	21445	ENSG00000116254(CHD5),ENSG00000179588(ZFPM1),	ENSG00000162676(GFI1),ENSG00000153814(JAZF1),ENSG00000092607(TBX15),ENSG00000166913(YWHAB),ENSG00000024526(DEPDC1),	1.77634	0.110859	0.763558
GO:0006970	response to osmotic stress	biological_process	7	1	6	1142	74	21445	ENSG00000117009(KMO),	ENSG00000181856(SLC2A4),ENSG00000215301(DDX3X),ENSG00000102908(NFAT5),ENSG00000065534(MYLK),ENSG00000164171(ITGA2),ENSG00000092529(CAPN3),	1.77634	0.110859	0.763558
GO:0006171	cAMP biosynthetic process	biological_process	12	7	5	1142	127	21445	ENSG00000069696(DRD4),ENSG00000114353(GNAI2),ENSG00000010310(GIPR),ENSG00000109501(WFS1),ENSG00000099864(PALM),ENSG00000043591(ADRB1),ENSG00000132329(RAMP1),	ENSG00000165029(ABCA1),ENSG00000258839(MC1R),ENSG00000179841(AKAP5),ENSG00000136160(EDNRB),ENSG00000213906(LTB4R2),	1.77434	0.0513232	0.519118
GO:0007162	negative regulation of cell adhesion	biological_process	22	12	10	1142	233	21445	ENSG00000138061(CYP1B1),ENSG00000108821(COL1A1),ENSG00000108861(DUSP3),ENSG00000107738(VSIR),ENSG00000111846(GCNT2),ENSG00000136826(KLF4),ENSG00000143537(ADAM15),ENSG00000111348(ARHGDIB),ENSG00000112679(DUSP22),ENSG00000125378(BMP4),ENSG00000172216(CEBPB),ENSG00000110031(LPXN),	ENSG00000135077(HAVCR2),ENSG00000154127(UBASH3B),ENSG00000105879(CBLL1),ENSG00000138795(LEF1),ENSG00000135870(RC3H1),ENSG00000145675(PIK3R1),ENSG00000163539(CLASP2),ENSG00000108946(PRKAR1A),ENSG00000110880(CORO1C),ENSG00000039068(CDH1),	1.77307	0.011796	0.236969
GO:0030641	regulation of cellular pH	biological_process	5	3	2	1142	53	21445	ENSG00000127419(TMEM175),ENSG00000105929(ATP6V0A4),ENSG00000104888(SLC17A7),	ENSG00000179331(RAB39A),ENSG00000171791(BCL2),	1.77155	0.153954	0.92092
GO:0004879	RNA polymerase II transcription factor activity, ligand-activated sequence-specific DNA binding	molecular_function	5	2	3	1142	53	21445	ENSG00000204231(RXRB),ENSG00000160113(NR2F6),	ENSG00000069667(RORA),ENSG00000116833(NR5A2),ENSG00000167034(NKX3-1),	1.77155	0.153954	0.92092
GO:0034121	regulation of toll-like receptor signaling pathway	biological_process	5	2	3	1142	53	21445	ENSG00000141480(ARRB2),ENSG00000243414(TICAM2),	ENSG00000162676(GFI1),ENSG00000205213(LGR4),ENSG00000023445(BIRC3),	1.77155	0.153954	0.92092
GO:0003231	cardiac ventricle development	biological_process	10	7	3	1142	106	21445	ENSG00000265107(GJA5),ENSG00000179588(ZFPM1),ENSG00000142871(CCN1),ENSG00000164442(CITED2),ENSG00000127418(FGFRL1),ENSG00000166823(MESP1),ENSG00000113196(HAND1),	ENSG00000006125(AP2B1),ENSG00000169946(ZFPM2),ENSG00000096696(DSP),	1.77155	0.0703403	0.608494
GO:0098531	transcription factor activity, direct ligand regulated sequence-specific DNA binding	molecular_function	5	2	3	1142	53	21445	ENSG00000160113(NR2F6),ENSG00000204231(RXRB),	ENSG00000069667(RORA),ENSG00000116833(NR5A2),ENSG00000167034(NKX3-1),	1.77155	0.153954	0.92092
GO:0007369	gastrulation	biological_process	18	10	8	1142	191	21445	ENSG00000149922(TBX6),ENSG00000125378(BMP4),ENSG00000136826(KLF4),ENSG00000113196(HAND1),ENSG00000118707(TGIF2),ENSG00000103126(AXIN1),ENSG00000143867(OSR1),ENSG00000166823(MESP1),ENSG00000158050(DUSP2),ENSG00000163508(EOMES),	ENSG00000259207(ITGB3),ENSG00000138795(LEF1),ENSG00000173402(DAG1),ENSG00000005884(ITGA3),ENSG00000100985(MMP9),ENSG00000164171(ITGA2),ENSG00000108946(PRKAR1A),ENSG00000163539(CLASP2),	1.7697	0.0214635	0.340403
GO:0030816	positive regulation of cAMP metabolic process	biological_process	8	4	4	1142	85	21445	ENSG00000010310(GIPR),ENSG00000109501(WFS1),ENSG00000132329(RAMP1),ENSG00000043591(ADRB1),	ENSG00000258839(MC1R),ENSG00000179841(AKAP5),ENSG00000169245(CXCL10),ENSG00000165029(ABCA1),	1.76738	0.0969711	0.71707
GO:0000982	transcription factor activity, RNA polymerase II core promoter proximal region sequence-specific binding	molecular_function	31	15	16	1142	330	21445	ENSG00000203883(SOX18),ENSG00000176182(MYPOP),ENSG00000136826(KLF4),ENSG00000069011(PITX1),ENSG00000113196(HAND1),ENSG00000182759(MAFA),ENSG00000178951(ZBTB7A),ENSG00000166823(MESP1),ENSG00000213999(MEF2B),ENSG00000177732(SOX12),ENSG00000179588(ZFPM1),ENSG00000221869(CEBPD),ENSG00000172216(CEBPB),ENSG00000162772(ATF3),ENSG00000204103(MAFB),	ENSG00000138795(LEF1),ENSG00000136603(SKIL),ENSG00000065978(YBX1),ENSG00000102908(NFAT5),ENSG00000162676(GFI1),ENSG00000029153(ARNTL2),ENSG00000009950(MLXIPL),ENSG00000092607(TBX15),ENSG00000196628(TCF4),ENSG00000116833(NR5A2),ENSG00000172379(ARNT2),ENSG00000169946(ZFPM2),ENSG00000102554(KLF5),ENSG00000134852(CLOCK),ENSG00000118260(CREB1),ENSG00000188994(ZNF292),	1.76404	0.00352948	0.127626
GO:0001558	regulation of cell growth	biological_process	37	22	15	1142	394	21445	ENSG00000168243(GNG4),ENSG00000060491(OGFR),ENSG00000149177(PTPRJ),ENSG00000068001(HYAL2),ENSG00000089094(KDM2B),ENSG00000146674(IGFBP3),ENSG00000118523(CCN2),ENSG00000167674(HDGFL2),ENSG00000123080(CDKN2C),ENSG00000006327(TNFRSF12A),ENSG00000167680(SEMA6B),ENSG00000109084(TMEM97),ENSG00000064205(CCN5),ENSG00000115461(IGFBP5),ENSG00000163453(IGFBP7),ENSG00000040608(RTN4R),ENSG00000143537(ADAM15),…	ENSG00000171791(BCL2),ENSG00000168564(CDKN2AIP),ENSG00000116183(PAPPA2),ENSG00000134987(WDR36),ENSG00000136040(PLXNC1),ENSG00000127603(MACF1),ENSG00000215301(DDX3X),ENSG00000163539(CLASP2),ENSG00000140092(FBLN5),ENSG00000176390(CRLF3),ENSG00000004468(CD38),ENSG00000138795(LEF1),ENSG00000119401(TRIM32),ENSG00000118193(KIF14),ENSG00000131711(MAP1B),	1.76346	0.00155369	0.0844835
GO:0048871	multicellular organismal homeostasis	biological_process	32	11	21	1142	341	21445	ENSG00000103653(CSK),ENSG00000109501(WFS1),ENSG00000175793(SFN),ENSG00000111846(GCNT2),ENSG00000118523(CCN2),ENSG00000166710(B2M),ENSG00000143387(CTSK),ENSG00000153395(LPCAT1),ENSG00000167522(ANKRD11),ENSG00000068001(HYAL2),ENSG00000043591(ADRB1),	ENSG00000004468(CD38),ENSG00000125538(IL1B),ENSG00000196136(SERPINA3),ENSG00000133805(AMPD3),ENSG00000136160(EDNRB),ENSG00000119401(TRIM32),ENSG00000009950(MLXIPL),ENSG00000259207(ITGB3),ENSG00000003137(CYP26B1),ENSG00000233276(GPX1),ENSG00000128340(RAC2),ENSG00000134987(WDR36),ENSG00000154127(UBASH3B),ENSG00000121879(PIK3CA),ENSG00000108946(PRKAR1A),ENSG00000143631(FLG),ENSG00000171791(BCL2),ENS…	1.7622	0.00312111	0.120705
GO:0038024	cargo receptor activity	molecular_function	6	2	4	1142	64	21445	ENSG00000144476(ACKR3),ENSG00000168077(SCARA3),	ENSG00000142910(TINAGL1),ENSG00000173391(OLR1),ENSG00000157193(LRP8),ENSG00000074660(SCARF1),	1.76048	0.134598	0.847183
GO:0043195	terminal bouton	cellular_component	6	2	4	1142	64	21445	ENSG00000162065(TBC1D24),ENSG00000069696(DRD4),	ENSG00000115977(AAK1),ENSG00000079482(OPHN1),ENSG00000176884(GRIN1),ENSG00000159164(SV2A),	1.76048	0.134598	0.847183
GO:0060537	muscle tissue development	biological_process	33	17	16	1142	352	21445	ENSG00000185022(MAFF),ENSG00000163508(EOMES),ENSG00000166823(MESP1),ENSG00000164105(SAP30),ENSG00000165887(ANKRD2),ENSG00000148677(ANKRD1),ENSG00000162772(ATF3),ENSG00000168542(COL3A1),ENSG00000115641(FHL2),ENSG00000179588(ZFPM1),ENSG00000125378(BMP4),ENSG00000143867(OSR1),ENSG00000265107(GJA5),ENSG00000164442(CITED2),ENSG00000069011(PITX1),ENSG00000113196(HAND1),ENSG00000115461(IGFBP5),	ENSG00000108946(PRKAR1A),ENSG00000169946(ZFPM2),ENSG00000102554(KLF5),ENSG00000048052(HDAC9),ENSG00000096696(DSP),ENSG00000181744(DIPK2A),ENSG00000103034(NDRG4),ENSG00000171791(BCL2),ENSG00000065534(MYLK),ENSG00000092529(CAPN3),ENSG00000136603(SKIL),ENSG00000138795(LEF1),ENSG00000161270(NPHS1),ENSG00000233276(GPX1),ENSG00000003137(CYP26B1),ENSG00000047597(XK),	1.76048	0.00276042	0.114076
GO:0007041	lysosomal transport	biological_process	6	2	4	1142	64	21445	ENSG00000103174(NAGPA),ENSG00000143878(RHOB),	ENSG00000069869(NEDD4),ENSG00000198932(GPRASP1),ENSG00000134243(SORT1),ENSG00000039319(ZFYVE16),	1.76048	0.134598	0.847183
GO:2001237	negative regulation of extrinsic apoptotic signaling pathway	biological_process	10	3	7	1142	107	21445	ENSG00000131467(PSME3),ENSG00000171951(SCG2),ENSG00000204389(HSPA1A),	ENSG00000125538(IL1B),ENSG00000006210(CX3CL1),ENSG00000171791(BCL2),ENSG00000143384(MCL1),ENSG00000233276(GPX1),ENSG00000115008(IL1A),ENSG00000164400(CSF2),	1.755	0.0741622	0.624378
GO:0014902	myotube differentiation	biological_process	10	2	8	1142	107	21445	ENSG00000165887(ANKRD2),ENSG00000104936(DMPK),	ENSG00000161270(NPHS1),ENSG00000134243(SORT1),ENSG00000171791(BCL2),ENSG00000047597(XK),ENSG00000169245(CXCL10),ENSG00000048052(HDAC9),ENSG00000003137(CYP26B1),ENSG00000233276(GPX1),	1.755	0.0741622	0.624378
GO:2001234	negative regulation of apoptotic signaling pathway	biological_process	20	6	14	1142	214	21445	ENSG00000171951(SCG2),ENSG00000204389(HSPA1A),ENSG00000109501(WFS1),ENSG00000144476(ACKR3),ENSG00000141480(ARRB2),ENSG00000131467(PSME3),	ENSG00000233276(GPX1),ENSG00000164400(CSF2),ENSG00000115008(IL1A),ENSG00000171791(BCL2),ENSG00000116044(NFE2L2),ENSG00000089289(IGBP1),ENSG00000119401(TRIM32),ENSG00000215301(DDX3X),ENSG00000100985(MMP9),ENSG00000006210(CX3CL1),ENSG00000125538(IL1B),ENSG00000196396(PTPN1),ENSG00000143384(MCL1),ENSG00000132436(FIGNL1),	1.755	0.0174301	0.300131
GO:0050730	regulation of peptidyl-tyrosine phosphorylation	biological_process	20	10	10	1142	214	21445	ENSG00000150281(CTF1),ENSG00000115539(PDCL3),ENSG00000184160(ADRA2C),ENSG00000068001(HYAL2),ENSG00000160712(IL6R),ENSG00000167244(IGF2),ENSG00000068078(FGFR3),ENSG00000169242(EFNA1),ENSG00000185338(SOCS1),ENSG00000141480(ARRB2),	ENSG00000259207(ITGB3),ENSG00000164327(RICTOR),ENSG00000110944(IL23A),ENSG00000164400(CSF2),ENSG00000108342(CSF3),ENSG00000157193(LRP8),ENSG00000162892(IL24),ENSG00000196396(PTPN1),ENSG00000128342(LIF),ENSG00000180008(SOCS4),	1.755	0.0174301	0.300131
GO:0000978	RNA polymerase II core promoter proximal region sequence-specific DNA binding	molecular_function	33	14	19	1142	354	21445	ENSG00000178951(ZBTB7A),ENSG00000113196(HAND1),ENSG00000182759(MAFA),ENSG00000069011(PITX1),ENSG00000130522(JUND),ENSG00000176182(MYPOP),ENSG00000203883(SOX18),ENSG00000197134(ZNF257),ENSG00000221869(CEBPD),ENSG00000204103(MAFB),ENSG00000162772(ATF3),ENSG00000172216(CEBPB),ENSG00000166823(MESP1),ENSG00000213999(MEF2B),	ENSG00000196460(RFX8),ENSG00000186777(ZNF732),ENSG00000092607(TBX15),ENSG00000196628(TCF4),ENSG00000009950(MLXIPL),ENSG00000136603(SKIL),ENSG00000138795(LEF1),ENSG00000065978(YBX1),ENSG00000102908(NFAT5),ENSG00000118260(CREB1),ENSG00000080298(RFX3),ENSG00000196705(ZNF431),ENSG00000102554(KLF5),ENSG00000134852(CLOCK),ENSG00000181827(RFX7),ENSG00000172379(ARNT2),ENSG00000116833(NR5A2),ENSG000001602…	1.75053	0.00300755	0.120169
GO:0043588	skin development	biological_process	23	10	13	1142	247	21445	ENSG00000173801(JUP),ENSG00000135503(ACVR1B),ENSG00000196139(AKR1C3),ENSG00000115461(IGFBP5),ENSG00000108821(COL1A1),ENSG00000168542(COL3A1),ENSG00000175793(SFN),ENSG00000203883(SOX18),ENSG00000265972(TXNIP),ENSG00000221926(TRIM16),	ENSG00000162601(MYSM1),ENSG00000205213(LGR4),ENSG00000096696(DSP),ENSG00000003137(CYP26B1),ENSG00000138759(FRAS1),ENSG00000143631(FLG),ENSG00000171791(BCL2),ENSG00000130702(LAMA5),ENSG00000005884(ITGA3),ENSG00000138795(LEF1),ENSG00000115904(SOS1),ENSG00000175893(ZDHHC21),ENSG00000164171(ITGA2),	1.7486	0.0119143	0.238682
GO:0042088	T-helper 1 type immune response	biological_process	4	0	4	1142	43	21445	-	ENSG00000115604(IL18R1),ENSG00000138795(LEF1),ENSG00000135077(HAVCR2),ENSG00000110944(IL23A),	1.74683	0.188004	1
GO:0046850	regulation of bone remodeling	biological_process	4	1	3	1142	43	21445	ENSG00000103653(CSK),	ENSG00000004468(CD38),ENSG00000259207(ITGB3),ENSG00000154127(UBASH3B),	1.74683	0.188004	1
GO:0007094	mitotic spindle assembly checkpoint	biological_process	4	3	1	1142	43	21445	ENSG00000178295(GEN1),ENSG00000259288(BUB1B-PAK6),ENSG00000086827(ZW10),	ENSG00000149311(ATM),	1.74683	0.188004	1
GO:0045762	positive regulation of adenylate cyclase activity	biological_process	4	3	1	1142	43	21445	ENSG00000109501(WFS1),ENSG00000043591(ADRB1),ENSG00000010310(GIPR),	ENSG00000179841(AKAP5),	1.74683	0.188004	1
GO:0060491	regulation of cell projection assembly	biological_process	12	4	8	1142	129	21445	ENSG00000099864(PALM),ENSG00000198003(CCDC151),ENSG00000124839(RAB17),ENSG00000119729(RHOQ),	ENSG00000151422(FER),ENSG00000169760(NLGN1),ENSG00000113657(DPYSL3),ENSG00000110880(CORO1C),ENSG00000075651(PLD1),ENSG00000128340(RAC2),ENSG00000102554(KLF5),ENSG00000111490(TBC1D30),	1.74683	0.056795	0.546199
GO:0032934	sterol binding	molecular_function	4	1	3	1142	43	21445	ENSG00000197043(ANXA6),	ENSG00000165029(ABCA1),ENSG00000091039(OSBPL8),ENSG00000069667(RORA),	1.74683	0.188004	1
GO:0051101	regulation of DNA binding	biological_process	9	5	4	1142	97	21445	ENSG00000125968(ID1),ENSG00000136826(KLF4),ENSG00000113196(HAND1),ENSG00000178585(CTNNBIP1),ENSG00000130956(HABP4),	ENSG00000138795(LEF1),ENSG00000100985(MMP9),ENSG00000164171(ITGA2),ENSG00000128342(LIF),	1.74233	0.0894731	0.689839
GO:0002573	myeloid leukocyte differentiation	biological_process	19	8	11	1142	205	21445	ENSG00000204103(MAFB),ENSG00000178951(ZBTB7A),ENSG00000164442(CITED2),ENSG00000172216(CEBPB),ENSG00000125378(BMP4),ENSG00000179588(ZFPM1),ENSG00000178585(CTNNBIP1),ENSG00000087842(PIR),	ENSG00000110944(IL23A),ENSG00000108342(CSF3),ENSG00000164400(CSF2),ENSG00000118260(CREB1),ENSG00000128342(LIF),ENSG00000145675(PIK3R1),ENSG00000100867(DHRS2),ENSG00000154127(UBASH3B),ENSG00000100985(MMP9),ENSG00000157368(IL34),ENSG00000138795(LEF1),	1.74044	0.0217039	0.341966
GO:0055008	cardiac muscle tissue morphogenesis	biological_process	5	3	2	1142	54	21445	ENSG00000179588(ZFPM1),ENSG00000148677(ANKRD1),ENSG00000113196(HAND1),	ENSG00000169946(ZFPM2),ENSG00000096696(DSP),	1.73875	0.164108	0.95944
GO:0060079	excitatory postsynaptic potential	biological_process	5	3	2	1142	54	21445	ENSG00000104936(DMPK),ENSG00000104888(SLC17A7),ENSG00000069696(DRD4),	ENSG00000169760(NLGN1),ENSG00000176884(GRIN1),	1.73875	0.164108	0.95944
GO:0008585	female gonad development	biological_process	10	6	4	1142	108	21445	ENSG00000141480(ARRB2),ENSG00000172216(CEBPB),ENSG00000214274(ANG),ENSG00000106003(LFNG),ENSG00000125378(BMP4),ENSG00000154734(ADAMTS1),	ENSG00000026103(FAS),ENSG00000139618(BRCA2),ENSG00000169946(ZFPM2),ENSG00000171791(BCL2),	1.73875	0.0781269	0.636276
GO:0048863	stem cell differentiation	biological_process	26	14	12	1142	281	21445	ENSG00000111846(GCNT2),ENSG00000143537(ADAM15),ENSG00000164442(CITED2),ENSG00000168140(VASN),ENSG00000143867(OSR1),ENSG00000169242(EFNA1),ENSG00000203883(SOX18),ENSG00000107738(VSIR),ENSG00000108821(COL1A1),ENSG00000125378(BMP4),ENSG00000089094(KDM2B),ENSG00000095739(BAMBI),ENSG00000163508(EOMES),ENSG00000167680(SEMA6B),	ENSG00000197451(HNRNPAB),ENSG00000138795(LEF1),ENSG00000173402(DAG1),ENSG00000100030(MAPK1),ENSG00000136160(EDNRB),ENSG00000110880(CORO1C),ENSG00000171791(BCL2),ENSG00000116044(NFE2L2),ENSG00000125107(CNOT1),ENSG00000130702(LAMA5),ENSG00000128342(LIF),ENSG00000163539(CLASP2),	1.73751	0.00852874	0.196433
GO:0071333	cellular response to glucose stimulus	biological_process	11	1	10	1142	119	21445	ENSG00000167136(ENDOG),	ENSG00000122861(PLAU),ENSG00000026103(FAS),ENSG00000125538(IL1B),ENSG00000121879(PIK3CA),ENSG00000112293(GPLD1),ENSG00000009950(MLXIPL),ENSG00000105550(FGF21),ENSG00000147642(SYBU),ENSG00000131620(ANO1),ENSG00000178607(ERN1),	1.73582	0.0682626	0.594074
GO:0031965	nuclear membrane	cellular_component	28	11	17	1142	303	21445	ENSG00000183426(NPIPA1),ENSG00000170214(ADRA1B),ENSG00000139624(CERS5),ENSG00000074370(ATP2A3),ENSG00000109084(TMEM97),ENSG00000141524(TMC6),ENSG00000157601(MX1),ENSG00000140931(CMTM3),ENSG00000101255(TRIB3),ENSG00000108405(P2RX1),ENSG00000104936(DMPK),	ENSG00000134243(SORT1),ENSG00000150995(ITPR1),ENSG00000067798(NAV3),ENSG00000136160(EDNRB),ENSG00000178607(ERN1),ENSG00000065978(YBX1),ENSG00000174106(LEMD3),ENSG00000058063(ATP11B),ENSG00000198780(FAM169A),ENSG00000163904(SENP2),ENSG00000108506(INTS2),ENSG00000196586(MYO6),ENSG00000091039(OSBPL8),ENSG00000178904(DPY19L3),ENSG00000171791(BCL2),ENSG00000196313(POM121),ENSG00000132359(RAP1GAP2),	1.7353	0.00663591	0.172629
GO:0030104	water homeostasis	biological_process	6	3	3	1142	65	21445	ENSG00000175793(SFN),ENSG00000068001(HYAL2),ENSG00000109501(WFS1),	ENSG00000143631(FLG),ENSG00000108946(PRKAR1A),ENSG00000003137(CYP26B1),	1.7334	0.142898	0.880271
GO:0060078	regulation of postsynaptic membrane potential	biological_process	6	3	3	1142	65	21445	ENSG00000104888(SLC17A7),ENSG00000069696(DRD4),ENSG00000104936(DMPK),	ENSG00000169760(NLGN1),ENSG00000176884(GRIN1),ENSG00000006210(CX3CL1),	1.7334	0.142898	0.880271
GO:0001541	ovarian follicle development	biological_process	6	5	1	1142	65	21445	ENSG00000106003(LFNG),ENSG00000214274(ANG),ENSG00000141480(ARRB2),ENSG00000172216(CEBPB),ENSG00000125378(BMP4),	ENSG00000171791(BCL2),	1.7334	0.142898	0.880271
GO:1903076	regulation of protein localization to plasma membrane	biological_process	6	2	4	1142	65	21445	ENSG00000119729(RHOQ),ENSG00000103653(CSK),	ENSG00000095637(SORBS1),ENSG00000145675(PIK3R1),ENSG00000163818(LZTFL1),ENSG00000005884(ITGA3),	1.7334	0.142898	0.880271
GO:0032874	positive regulation of stress-activated MAPK cascade	biological_process	13	5	8	1142	141	21445	ENSG00000112679(DUSP22),ENSG00000103126(AXIN1),ENSG00000111907(TPD52L1),ENSG00000118523(CCN2),ENSG00000142733(MAP3K6),	ENSG00000160551(TAOK1),ENSG00000154310(TNIK),ENSG00000115008(IL1A),ENSG00000125538(IL1B),ENSG00000172575(RASGRP1),ENSG00000197442(MAP3K5),ENSG00000196396(PTPN1),ENSG00000178607(ERN1),	1.73135	0.0522218	0.524539
GO:0048771	tissue remodeling	biological_process	13	4	9	1142	141	21445	ENSG00000143387(CTSK),ENSG00000115461(IGFBP5),ENSG00000103653(CSK),ENSG00000265107(GJA5),	ENSG00000134250(NOTCH2),ENSG00000259207(ITGB3),ENSG00000205213(LGR4),ENSG00000110944(IL23A),ENSG00000115008(IL1A),ENSG00000154127(UBASH3B),ENSG00000128340(RAC2),ENSG00000004468(CD38),ENSG00000128342(LIF),	1.73135	0.0522218	0.524539
GO:0001776	leukocyte homeostasis	biological_process	7	1	6	1142	76	21445	ENSG00000213658(LAT),	ENSG00000115904(SOS1),ENSG00000026103(FAS),ENSG00000171791(BCL2),ENSG00000056586(RC3H2),ENSG00000136603(SKIL),ENSG00000135870(RC3H1),	1.72959	0.124365	0.811738
GO:0005938	cell cortex	cellular_component	22	7	15	1142	239	21445	ENSG00000125864(BFSP1),ENSG00000167460(TPM4),ENSG00000171700(RGS19),ENSG00000103126(AXIN1),ENSG00000069696(DRD4),ENSG00000118523(CCN2),ENSG00000133107(TRPC4),	ENSG00000069869(NEDD4),ENSG00000039560(RAI14),ENSG00000241399(CD302),ENSG00000116903(EXOC8),ENSG00000152818(UTRN),ENSG00000039068(CDH1),ENSG00000151422(FER),ENSG00000090316(MAEA),ENSG00000073712(FERMT2),ENSG00000196586(MYO6),ENSG00000073910(FRY),ENSG00000163539(CLASP2),ENSG00000142675(CNKSR1),ENSG00000091039(OSBPL8),ENSG00000134278(SPIRE1),	1.72856	0.0154477	0.274491
GO:0004721	phosphoprotein phosphatase activity	molecular_function	17	7	10	1142	185	21445	ENSG00000108861(DUSP3),ENSG00000149177(PTPRJ),ENSG00000112679(DUSP22),ENSG00000241360(PDXP),ENSG00000144677(CTDSPL),ENSG00000173281(PPP1R3B),ENSG00000158050(DUSP2),	ENSG00000058272(PPP1R12A),ENSG00000070778(PTPN21),ENSG00000153233(PTPRR),ENSG00000152104(PTPN14),ENSG00000158079(PTPDC1),ENSG00000154127(UBASH3B),ENSG00000175215(CTDSP2),ENSG00000196396(PTPN1),ENSG00000172840(PDP2),ENSG00000079335(CDC14A),	1.72559	0.0308107	0.402935
GO:0051270	regulation of cellular component movement	biological_process	71	27	44	1142	773	21445	ENSG00000142871(CCN1),ENSG00000115461(IGFBP5),ENSG00000111348(ARHGDIB),ENSG00000143537(ADAM15),ENSG00000164442(CITED2),ENSG00000173801(JUP),ENSG00000143878(RHOB),ENSG00000158747(NBL1),ENSG00000103888(CEMIP),ENSG00000167680(SEMA6B),ENSG00000146376(ARHGAP18),ENSG00000108821(COL1A1),ENSG00000149177(PTPRJ),ENSG00000124875(CXCL6),ENSG00000265107(GJA5),ENSG00000160712(IL6R),ENSG00000076706(MCAM),ENSG00…	ENSG00000242498(ARPIN),ENSG00000100030(MAPK1),ENSG00000075651(PLD1),ENSG00000110880(CORO1C),ENSG00000134954(ETS1),ENSG00000162733(DDR2),ENSG00000169245(CXCL10),ENSG00000113657(DPYSL3),ENSG00000089289(IGBP1),ENSG00000259207(ITGB3),ENSG00000105879(CBLL1),ENSG00000164171(ITGA2),ENSG00000128340(RAC2),ENSG00000127603(MACF1),ENSG00000136040(PLXNC1),ENSG00000122861(PLAU),ENSG00000091039(OSBPL8),ENSG0000…	1.7248	3.18197e-05	0.00676824
GO:0043484	regulation of RNA splicing	biological_process	9	2	7	1142	98	21445	ENSG00000205937(RNPS1),ENSG00000204389(HSPA1A),	ENSG00000154548(SRSF12),ENSG00000152332(UHMK1),ENSG00000117569(PTBP2),ENSG00000119707(RBM25),ENSG00000145675(PIK3R1),ENSG00000124942(AHNAK),ENSG00000178607(ERN1),	1.72455	0.09432	0.706862
GO:0001657	ureteric bud development	biological_process	9	4	5	1142	98	21445	ENSG00000143867(OSR1),ENSG00000125378(BMP4),ENSG00000178585(CTNNBIP1),ENSG00000115884(SDC1),	ENSG00000168743(NPNT),ENSG00000171791(BCL2),ENSG00000162849(KIF26B),ENSG00000205213(LGR4),ENSG00000130702(LAMA5),	1.72455	0.09432	0.706862
GO:0042552	myelination	biological_process	10	2	8	1142	109	21445	ENSG00000172201(ID4),ENSG00000204231(RXRB),	ENSG00000118193(KIF14),ENSG00000115020(PIKFYVE),ENSG00000172466(ZNF24),ENSG00000174607(UGT8),ENSG00000047597(XK),ENSG00000173402(DAG1),ENSG00000104419(NDRG1),ENSG00000186496(ZNF396),	1.72279	0.0822364	0.653554
GO:0098742	cell-cell adhesion via plasma-membrane adhesion molecules	biological_process	21	8	13	1142	229	21445	ENSG00000136826(KLF4),ENSG00000204970(PCDHA1),ENSG00000127418(FGFRL1),ENSG00000156453(PCDH1),ENSG00000189184(PCDH18),ENSG00000040731(CDH10),ENSG00000112852(PCDHB2),ENSG00000204956(PCDHGA1),	ENSG00000086570(FAT2),ENSG00000243232(PCDHAC2),ENSG00000138650(PCDH10),ENSG00000255408(PCDHA3),ENSG00000169760(NLGN1),ENSG00000197410(DCHS2),ENSG00000039068(CDH1),ENSG00000162692(VCAM1),ENSG00000006210(CX3CL1),ENSG00000276547(PCDHGB5),ENSG00000248383(PCDHAC1),ENSG00000254221(PCDHGB1),ENSG00000157224(CLDN12),	1.72204	0.0183479	0.308586
GO:0009584	detection of visible light	biological_process	11	5	6	1142	120	21445	ENSG00000135437(RDH5),ENSG00000115884(SDC1),ENSG00000054277(OPN3),ENSG00000196139(AKR1C3),ENSG00000088256(GNA11),	ENSG00000078369(GNB1),ENSG00000142798(HSPG2),ENSG00000118402(ELOVL4),ENSG00000183098(GPC6),ENSG00000167995(BEST1),ENSG00000157193(LRP8),	1.72136	0.071764	0.615655
GO:0001503	ossification	biological_process	34	23	11	1142	371	21445	ENSG00000125968(ID1),ENSG00000118523(CCN2),ENSG00000068078(FGFR3),ENSG00000167244(IGF2),ENSG00000147655(RSPO2),ENSG00000172201(ID4),ENSG00000125378(BMP4),ENSG00000143387(CTSK),ENSG00000115641(FHL2),ENSG00000108821(COL1A1),ENSG00000146674(IGFBP3),ENSG00000172216(CEBPB),ENSG00000143367(TUFT1),ENSG00000160712(IL6R),ENSG00000143867(OSR1),ENSG00000130522(JUND),ENSG00000142871(CCN1),ENSG00000178585(CTN…	ENSG00000100985(MMP9),ENSG00000165732(DDX21),ENSG00000112293(GPLD1),ENSG00000197157(SND1),ENSG00000171791(BCL2),ENSG00000205213(LGR4),ENSG00000138795(LEF1),ENSG00000132436(FIGNL1),ENSG00000168743(NPNT),ENSG00000134243(SORT1),ENSG00000162733(DDR2),	1.72094	0.00341599	0.126689
GO:0055002	striated muscle cell development	biological_process	12	5	7	1142	131	21445	ENSG00000115641(FHL2),ENSG00000125378(BMP4),ENSG00000165410(CFL2),ENSG00000115884(SDC1),ENSG00000148677(ANKRD1),	ENSG00000233276(GPX1),ENSG00000048052(HDAC9),ENSG00000047597(XK),ENSG00000171791(BCL2),ENSG00000092529(CAPN3),ENSG00000108946(PRKAR1A),ENSG00000138795(LEF1),	1.72016	0.0626801	0.57163
GO:0070304	positive regulation of stress-activated protein kinase signaling cascade	biological_process	13	5	8	1142	142	21445	ENSG00000118523(CCN2),ENSG00000142733(MAP3K6),ENSG00000112679(DUSP22),ENSG00000103126(AXIN1),ENSG00000111907(TPD52L1),	ENSG00000125538(IL1B),ENSG00000172575(RASGRP1),ENSG00000197442(MAP3K5),ENSG00000196396(PTPN1),ENSG00000178607(ERN1),ENSG00000160551(TAOK1),ENSG00000154310(TNIK),ENSG00000115008(IL1A),	1.71915	0.0547927	0.534765
GO:0003729	mRNA binding	molecular_function	15	3	12	1142	164	21445	ENSG00000234616(JRK),ENSG00000149016(TUT1),ENSG00000205937(RNPS1),	ENSG00000170144(HNRNPA3),ENSG00000135870(RC3H1),ENSG00000122068(FYTTD1),ENSG00000137449(CPEB2),ENSG00000215301(DDX3X),ENSG00000152332(UHMK1),ENSG00000272886(DCP1A),ENSG00000119707(RBM25),ENSG00000197451(HNRNPAB),ENSG00000117569(PTBP2),ENSG00000056586(RC3H2),ENSG00000113742(CPEB4),	1.71754	0.0419705	0.473527
GO:0007156	homophilic cell adhesion via plasma membrane adhesion molecules	biological_process	15	6	9	1142	164	21445	ENSG00000204970(PCDHA1),ENSG00000156453(PCDH1),ENSG00000189184(PCDH18),ENSG00000040731(CDH10),ENSG00000112852(PCDHB2),ENSG00000204956(PCDHGA1),	ENSG00000086570(FAT2),ENSG00000243232(PCDHAC2),ENSG00000255408(PCDHA3),ENSG00000138650(PCDH10),ENSG00000197410(DCHS2),ENSG00000039068(CDH1),ENSG00000276547(PCDHGB5),ENSG00000248383(PCDHAC1),ENSG00000254221(PCDHGB1),	1.71754	0.0419705	0.473527
GO:0019902	phosphatase binding	molecular_function	16	4	12	1142	175	21445	ENSG00000173801(JUP),ENSG00000177885(GRB2),ENSG00000105647(PIK3R2),ENSG00000103653(CSK),	ENSG00000143079(CTTNBP2NL),ENSG00000151422(FER),ENSG00000047936(ROS1),ENSG00000171791(BCL2),ENSG00000136874(STX17),ENSG00000089289(IGBP1),ENSG00000213949(ITGA1),ENSG00000145675(PIK3R1),ENSG00000179841(AKAP5),ENSG00000100030(MAPK1),ENSG00000197442(MAP3K5),ENSG00000196396(PTPN1),	1.71689	0.0367735	0.445471
GO:0043292	contractile fiber	cellular_component	20	12	8	1142	219	21445	ENSG00000198467(TPM2),ENSG00000183386(FHL3),ENSG00000101470(TNNC2),ENSG00000107796(ACTA2),ENSG00000165887(ANKRD2),ENSG00000148677(ANKRD1),ENSG00000154330(PGM5),ENSG00000167460(TPM4),ENSG00000173801(JUP),ENSG00000130956(HABP4),ENSG00000165410(CFL2),ENSG00000115641(FHL2),	ENSG00000119401(TRIM32),ENSG00000073712(FERMT2),ENSG00000170681(CAVIN4),ENSG00000173402(DAG1),ENSG00000168743(NPNT),ENSG00000124942(AHNAK),ENSG00000092529(CAPN3),ENSG00000058272(PPP1R12A),	1.71493	0.0218106	0.3429
GO:0051098	regulation of binding	biological_process	26	15	11	1142	285	21445	ENSG00000179588(ZFPM1),ENSG00000125378(BMP4),ENSG00000095739(BAMBI),ENSG00000166710(B2M),ENSG00000106003(LFNG),ENSG00000101255(TRIB3),ENSG00000125968(ID1),ENSG00000130956(HABP4),ENSG00000185745(IFIT1),ENSG00000113196(HAND1),ENSG00000136826(KLF4),ENSG00000143537(ADAM15),ENSG00000178585(CTNNBIP1),ENSG00000141480(ARRB2),ENSG00000162735(PEX19),	ENSG00000108342(CSF3),ENSG00000171791(BCL2),ENSG00000128342(LIF),ENSG00000167034(NKX3-1),ENSG00000163904(SENP2),ENSG00000164171(ITGA2),ENSG00000100985(MMP9),ENSG00000130119(GNL3L),ENSG00000075340(ADD2),ENSG00000138795(LEF1),ENSG00000186063(AIDA),	1.71312	0.010116	0.217734
GO:0005667	transcription factor complex	cellular_component	28	12	16	1142	307	21445	ENSG00000148677(ANKRD1),ENSG00000213999(MEF2B),ENSG00000152284(TCF7L1),ENSG00000179588(ZFPM1),ENSG00000204103(MAFB),ENSG00000068001(HYAL2),ENSG00000172216(CEBPB),ENSG00000130522(JUND),ENSG00000203883(SOX18),ENSG00000136826(KLF4),ENSG00000113196(HAND1),ENSG00000069011(PITX1),	ENSG00000134852(CLOCK),ENSG00000172379(ARNT2),ENSG00000116833(NR5A2),ENSG00000162924(REL),ENSG00000133740(E2F5),ENSG00000080298(RFX3),ENSG00000118260(CREB1),ENSG00000172766(NAA16),ENSG00000048052(HDAC9),ENSG00000138795(LEF1),ENSG00000147133(TAF1),ENSG00000134954(ETS1),ENSG00000029153(ARNTL2),ENSG00000196628(TCF4),ENSG00000009950(MLXIPL),ENSG00000197451(HNRNPAB),	1.71269	0.00785569	0.186883
GO:0000987	core promoter proximal region sequence-specific DNA binding	molecular_function	34	15	19	1142	373	21445	ENSG00000166823(MESP1),ENSG00000213999(MEF2B),ENSG00000204103(MAFB),ENSG00000172216(CEBPB),ENSG00000162772(ATF3),ENSG00000221869(CEBPD),ENSG00000176182(MYPOP),ENSG00000130522(JUND),ENSG00000203883(SOX18),ENSG00000197134(ZNF257),ENSG00000178951(ZBTB7A),ENSG00000069011(PITX1),ENSG00000182759(MAFA),ENSG00000113196(HAND1),ENSG00000136826(KLF4),	ENSG00000160229(ZNF66),ENSG00000234444(ZNF736),ENSG00000172379(ARNT2),ENSG00000102554(KLF5),ENSG00000181827(RFX7),ENSG00000134852(CLOCK),ENSG00000116833(NR5A2),ENSG00000196705(ZNF431),ENSG00000118260(CREB1),ENSG00000080298(RFX3),ENSG00000102908(NFAT5),ENSG00000065978(YBX1),ENSG00000136603(SKIL),ENSG00000138795(LEF1),ENSG00000092607(TBX15),ENSG00000196628(TCF4),ENSG00000009950(MLXIPL),ENSG00000196…	1.71171	0.00370664	0.132051
GO:0048599	oocyte development	biological_process	4	1	3	1142	44	21445	ENSG00000214274(ANG),	ENSG00000139618(BRCA2),ENSG00000171791(BCL2),ENSG00000149311(ATM),	1.70713	0.201118	1
GO:0045576	mast cell activation	biological_process	5	1	4	1142	55	21445	ENSG00000213658(LAT),	ENSG00000104419(NDRG1),ENSG00000128340(RAC2),ENSG00000151422(FER),ENSG00000172575(RASGRP1),	1.70713	0.174625	1
GO:0071173	spindle assembly checkpoint	biological_process	4	3	1	1142	44	21445	ENSG00000086827(ZW10),ENSG00000259288(BUB1B-PAK6),ENSG00000178295(GEN1),	ENSG00000149311(ATM),	1.70713	0.201118	1
GO:0043534	blood vessel endothelial cell migration	biological_process	7	4	3	1142	77	21445	ENSG00000125968(ID1),ENSG00000169242(EFNA1),ENSG00000136826(KLF4),ENSG00000203883(SOX18),	ENSG00000112293(GPLD1),ENSG00000233276(GPX1),ENSG00000048052(HDAC9),	1.70713	0.131485	0.834858
GO:0030217	T cell differentiation	biological_process	19	6	13	1142	209	21445	ENSG00000106003(LFNG),ENSG00000163508(EOMES),ENSG00000166710(B2M),ENSG00000204103(MAFB),ENSG00000125378(BMP4),ENSG00000179588(ZFPM1),	ENSG00000115604(IL18R1),ENSG00000135870(RC3H1),ENSG00000138795(LEF1),ENSG00000115904(SOS1),ENSG00000125538(IL1B),ENSG00000172575(RASGRP1),ENSG00000110944(IL23A),ENSG00000003137(CYP26B1),ENSG00000069667(RORA),ENSG00000026103(FAS),ENSG00000112149(CD83),ENSG00000056586(RC3H2),ENSG00000171791(BCL2),	1.70713	0.02595	0.378368
GO:0014033	neural crest cell differentiation	biological_process	7	2	5	1142	77	21445	ENSG00000164442(CITED2),ENSG00000167680(SEMA6B),	ENSG00000136160(EDNRB),ENSG00000130702(LAMA5),ENSG00000110880(CORO1C),ENSG00000138795(LEF1),ENSG00000100030(MAPK1),	1.70713	0.131485	0.834858
GO:0043303	mast cell degranulation	biological_process	4	1	3	1142	44	21445	ENSG00000213658(LAT),	ENSG00000172575(RASGRP1),ENSG00000128340(RAC2),ENSG00000151422(FER),	1.70713	0.201118	1
GO:0045058	T cell selection	biological_process	4	1	3	1142	44	21445	ENSG00000179588(ZFPM1),	ENSG00000026103(FAS),ENSG00000110944(IL23A),ENSG00000171791(BCL2),	1.70713	0.201118	1
GO:0009749	response to glucose	biological_process	17	6	11	1142	187	21445	ENSG00000118523(CCN2),ENSG00000265972(TXNIP),ENSG00000010310(GIPR),ENSG00000141959(PFKL),ENSG00000167136(ENDOG),ENSG00000182759(MAFA),	ENSG00000122861(PLAU),ENSG00000125538(IL1B),ENSG00000112293(GPLD1),ENSG00000121879(PIK3CA),ENSG00000105550(FGF21),ENSG00000135821(GLUL),ENSG00000131620(ANO1),ENSG00000178607(ERN1),ENSG00000026103(FAS),ENSG00000009950(MLXIPL),ENSG00000147642(SYBU),	1.70713	0.0337243	0.422694
GO:2000145	regulation of cell motility	biological_process	65	24	41	1142	715	21445	ENSG00000103888(CEMIP),ENSG00000167680(SEMA6B),ENSG00000158747(NBL1),ENSG00000124875(CXCL6),ENSG00000149177(PTPRJ),ENSG00000108821(COL1A1),ENSG00000146376(ARHGAP18),ENSG00000142871(CCN1),ENSG00000143878(RHOB),ENSG00000164442(CITED2),ENSG00000143537(ADAM15),ENSG00000111348(ARHGDIB),ENSG00000115461(IGFBP5),ENSG00000146674(IGFBP3),ENSG00000068001(HYAL2),ENSG00000125378(BMP4),ENSG00000168542(COL3A1),…	ENSG00000163539(CLASP2),ENSG00000112293(GPLD1),ENSG00000091039(OSBPL8),ENSG00000127603(MACF1),ENSG00000128340(RAC2),ENSG00000122861(PLAU),ENSG00000136040(PLXNC1),ENSG00000164171(ITGA2),ENSG00000105879(CBLL1),ENSG00000103034(NDRG4),ENSG00000048052(HDAC9),ENSG00000110944(IL23A),ENSG00000169429(CXCL8),ENSG00000134954(ETS1),ENSG00000162733(DDR2),ENSG00000110880(CORO1C),ENSG00000075651(PLD1),ENSG00000…	1.70713	8.85595e-05	0.0128092
GO:0032729	positive regulation of interferon-gamma production	biological_process	7	2	5	1142	77	21445	ENSG00000179588(ZFPM1),ENSG00000243414(TICAM2),	ENSG00000115604(IL18R1),ENSG00000110944(IL23A),ENSG00000135077(HAVCR2),ENSG00000172575(RASGRP1),ENSG00000125538(IL1B),	1.70713	0.131485	0.834858
GO:0009411	response to UV	biological_process	12	5	7	1142	132	21445	ENSG00000165806(CASP7),ENSG00000068001(HYAL2),ENSG00000166482(MFAP4),ENSG00000168077(SCARA3),ENSG00000186792(HYAL3),	ENSG00000233276(GPX1),ENSG00000139618(BRCA2),ENSG00000171791(BCL2),ENSG00000258839(MC1R),ENSG00000069869(NEDD4),ENSG00000145675(PIK3R1),ENSG00000119401(TRIM32),	1.70713	0.0657824	0.589515
GO:0040013	negative regulation of locomotion	biological_process	26	14	12	1142	286	21445	ENSG00000138061(CYP1B1),ENSG00000136826(KLF4),ENSG00000143537(ADAM15),ENSG00000111348(ARHGDIB),ENSG00000115461(IGFBP5),ENSG00000143878(RHOB),ENSG00000164442(CITED2),ENSG00000163661(PTX3),ENSG00000167680(SEMA6B),ENSG00000158747(NBL1),ENSG00000168542(COL3A1),ENSG00000149177(PTPRJ),ENSG00000068001(HYAL2),ENSG00000146674(IGFBP3),	ENSG00000242498(ARPIN),ENSG00000173402(DAG1),ENSG00000121060(TRIM25),ENSG00000110880(CORO1C),ENSG00000113657(DPYSL3),ENSG00000162892(IL24),ENSG00000091039(OSBPL8),ENSG00000163539(CLASP2),ENSG00000196935(SRGAP1),ENSG00000171791(BCL2),ENSG00000153233(PTPRR),ENSG00000103034(NDRG4),	1.70713	0.0105492	0.222425
GO:0072164	mesonephric tubule development	biological_process	9	4	5	1142	99	21445	ENSG00000178585(CTNNBIP1),ENSG00000115884(SDC1),ENSG00000143867(OSR1),ENSG00000125378(BMP4),	ENSG00000130702(LAMA5),ENSG00000205213(LGR4),ENSG00000171791(BCL2),ENSG00000168743(NPNT),ENSG00000162849(KIF26B),	1.70713	0.0993402	0.722765
GO:0030819	positive regulation of cAMP biosynthetic process	biological_process	7	4	3	1142	77	21445	ENSG00000010310(GIPR),ENSG00000109501(WFS1),ENSG00000043591(ADRB1),ENSG00000132329(RAMP1),	ENSG00000165029(ABCA1),ENSG00000179841(AKAP5),ENSG00000258839(MC1R),	1.70713	0.131485	0.834858
GO:0046164	alcohol catabolic process	biological_process	5	1	4	1142	55	21445	ENSG00000196139(AKR1C3),	ENSG00000103066(PLA2G15),ENSG00000074660(SCARF1),ENSG00000115159(GPD2),ENSG00000130768(SMPDL3B),	1.70713	0.174625	1
GO:0030071	regulation of mitotic metaphase/anaphase transition	biological_process	5	3	2	1142	55	21445	ENSG00000259288(BUB1B-PAK6),ENSG00000178295(GEN1),ENSG00000086827(ZW10),	ENSG00000138778(CENPE),ENSG00000149311(ATM),	1.70713	0.174625	1
GO:0010043	response to zinc ion	biological_process	5	3	2	1142	55	21445	ENSG00000169715(MT1E),ENSG00000158014(SLC30A2),ENSG00000205364(MT1M),	ENSG00000118260(CREB1),ENSG00000162692(VCAM1),	1.70713	0.174625	1
GO:0072163	mesonephric epithelium development	biological_process	9	4	5	1142	99	21445	ENSG00000143867(OSR1),ENSG00000125378(BMP4),ENSG00000178585(CTNNBIP1),ENSG00000115884(SDC1),	ENSG00000168743(NPNT),ENSG00000171791(BCL2),ENSG00000162849(KIF26B),ENSG00000205213(LGR4),ENSG00000130702(LAMA5),	1.70713	0.0993402	0.722765
GO:0009268	response to pH	biological_process	4	1	3	1142	44	21445	ENSG00000088256(GNA11),	ENSG00000121743(GJA3),ENSG00000163131(CTSS),ENSG00000112293(GPLD1),	1.70713	0.201118	1
GO:0001159	core promoter proximal region DNA binding	molecular_function	34	15	19	1142	375	21445	ENSG00000162772(ATF3),ENSG00000172216(CEBPB),ENSG00000204103(MAFB),ENSG00000221869(CEBPD),ENSG00000213999(MEF2B),ENSG00000166823(MESP1),ENSG00000182759(MAFA),ENSG00000113196(HAND1),ENSG00000069011(PITX1),ENSG00000178951(ZBTB7A),ENSG00000136826(KLF4),ENSG00000203883(SOX18),ENSG00000197134(ZNF257),ENSG00000130522(JUND),ENSG00000176182(MYPOP),	ENSG00000196705(ZNF431),ENSG00000118260(CREB1),ENSG00000080298(RFX3),ENSG00000234444(ZNF736),ENSG00000160229(ZNF66),ENSG00000116833(NR5A2),ENSG00000181827(RFX7),ENSG00000134852(CLOCK),ENSG00000102554(KLF5),ENSG00000172379(ARNT2),ENSG00000009950(MLXIPL),ENSG00000196628(TCF4),ENSG00000092607(TBX15),ENSG00000186777(ZNF732),ENSG00000196460(RFX8),ENSG00000102908(NFAT5),ENSG00000065978(YBX1),ENSG000001…	1.70258	0.00401845	0.133924
GO:0046822	regulation of nucleocytoplasmic transport	biological_process	21	8	13	1142	232	21445	ENSG00000103126(AXIN1),ENSG00000173801(JUP),ENSG00000068001(HYAL2),ENSG00000171700(RGS19),ENSG00000105647(PIK3R2),ENSG00000125378(BMP4),ENSG00000095739(BAMBI),ENSG00000175793(SFN),	ENSG00000110944(IL23A),ENSG00000152104(PTPN14),ENSG00000119950(MXI1),ENSG00000108342(CSF3),ENSG00000039068(CDH1),ENSG00000069869(NEDD4),ENSG00000058272(PPP1R12A),ENSG00000145675(PIK3R1),ENSG00000152332(UHMK1),ENSG00000115604(IL18R1),ENSG00000115137(DNAJC27),ENSG00000125538(IL1B),ENSG00000179841(AKAP5),	1.69977	0.0208945	0.334312
GO:0043627	response to estrogen	biological_process	20	10	10	1142	221	21445	ENSG00000108821(COL1A1),ENSG00000167136(ENDOG),ENSG00000125378(BMP4),ENSG00000164442(CITED2),ENSG00000167244(IGF2),ENSG00000179862(CITED4),ENSG00000118523(CCN2),ENSG00000265972(TXNIP),ENSG00000185338(SOCS1),ENSG00000184557(SOCS3),	ENSG00000139618(BRCA2),ENSG00000026103(FAS),ENSG00000164171(ITGA2),ENSG00000172379(ARNT2),ENSG00000125538(IL1B),ENSG00000100030(MAPK1),ENSG00000004468(CD38),ENSG00000121060(TRIM25),ENSG00000134954(ETS1),ENSG00000165474(GJB2),	1.69941	0.0237923	0.362245
GO:0043542	endothelial cell migration	biological_process	14	8	6	1142	155	21445	ENSG00000203883(SOX18),ENSG00000125968(ID1),ENSG00000169242(EFNA1),ENSG00000138061(CYP1B1),ENSG00000171951(SCG2),ENSG00000143878(RHOB),ENSG00000125378(BMP4),ENSG00000136826(KLF4),	ENSG00000112293(GPLD1),ENSG00000134954(ETS1),ENSG00000121879(PIK3CA),ENSG00000233276(GPX1),ENSG00000259207(ITGB3),ENSG00000048052(HDAC9),	1.69612	0.0526016	0.526162
GO:0055001	muscle cell development	biological_process	13	6	7	1142	144	21445	ENSG00000115884(SDC1),ENSG00000148677(ANKRD1),ENSG00000103126(AXIN1),ENSG00000115641(FHL2),ENSG00000125378(BMP4),ENSG00000165410(CFL2),	ENSG00000108946(PRKAR1A),ENSG00000138795(LEF1),ENSG00000233276(GPX1),ENSG00000048052(HDAC9),ENSG00000047597(XK),ENSG00000171791(BCL2),ENSG00000092529(CAPN3),	1.69528	0.0602118	0.565522
GO:0010975	regulation of neuron projection development	biological_process	37	14	23	1142	410	21445	ENSG00000125968(ID1),ENSG00000148677(ANKRD1),ENSG00000167680(SEMA6B),ENSG00000166710(B2M),ENSG00000006327(TNFRSF12A),ENSG00000125378(BMP4),ENSG00000149922(TBX6),ENSG00000103260(METRN),ENSG00000124839(RAB17),ENSG00000169242(EFNA1),ENSG00000040608(RTN4R),ENSG00000154734(ADAMTS1),ENSG00000136826(KLF4),ENSG00000099864(PALM),	ENSG00000136040(PLXNC1),ENSG00000127603(MACF1),ENSG00000074660(SCARF1),ENSG00000179841(AKAP5),ENSG00000134987(WDR36),ENSG00000163539(CLASP2),ENSG00000128342(LIF),ENSG00000153317(ASAP1),ENSG00000103034(NDRG4),ENSG00000077264(PAK3),ENSG00000132359(RAP1GAP2),ENSG00000005884(ITGA3),ENSG00000136603(SKIL),ENSG00000157193(LRP8),ENSG00000131711(MAP1B),ENSG00000176884(GRIN1),ENSG00000069869(NEDD4),ENSG000…	1.69464	0.00299614	0.120378
GO:0046890	regulation of lipid biosynthetic process	biological_process	12	5	7	1142	133	21445	ENSG00000142871(CCN1),ENSG00000101255(TRIB3),ENSG00000196139(AKR1C3),ENSG00000153395(LPCAT1),ENSG00000142784(WDTC1),	ENSG00000112293(GPLD1),ENSG00000156671(SAMD8),ENSG00000125538(IL1B),ENSG00000009950(MLXIPL),ENSG00000095637(SORBS1),ENSG00000162676(GFI1),ENSG00000118260(CREB1),	1.6943	0.0689936	0.599713
GO:0071248	cellular response to metal ion	biological_process	12	6	6	1142	133	21445	ENSG00000169715(MT1E),ENSG00000130522(JUND),ENSG00000166710(B2M),ENSG00000167136(ENDOG),ENSG00000196139(AKR1C3),ENSG00000205364(MT1M),	ENSG00000112293(GPLD1),ENSG00000118260(CREB1),ENSG00000092529(CAPN3),ENSG00000176884(GRIN1),ENSG00000026103(FAS),ENSG00000039068(CDH1),	1.6943	0.0689936	0.599713
GO:0031344	regulation of cell projection organization	biological_process	48	16	32	1142	532	21445	ENSG00000040608(RTN4R),ENSG00000099864(PALM),ENSG00000149922(TBX6),ENSG00000125968(ID1),ENSG00000148677(ANKRD1),ENSG00000167680(SEMA6B),ENSG00000119729(RHOQ),ENSG00000166710(B2M),ENSG00000154734(ADAMTS1),ENSG00000136826(KLF4),ENSG00000169242(EFNA1),ENSG00000125378(BMP4),ENSG00000103260(METRN),ENSG00000124839(RAB17),ENSG00000198003(CCDC151),ENSG00000006327(TNFRSF12A),	ENSG00000176884(GRIN1),ENSG00000069869(NEDD4),ENSG00000169760(NLGN1),ENSG00000047597(XK),ENSG00000162676(GFI1),ENSG00000113657(DPYSL3),ENSG00000078699(CBFA2T2),ENSG00000242498(ARPIN),ENSG00000136603(SKIL),ENSG00000157193(LRP8),ENSG00000166128(RAB8B),ENSG00000110880(CORO1C),ENSG00000075651(PLD1),ENSG00000103034(NDRG4),ENSG00000136040(PLXNC1),ENSG00000127603(MACF1),ENSG00000128340(RAC2),ENSG0000007…	1.6943	0.000805014	0.0570771
GO:0032872	regulation of stress-activated MAPK cascade	biological_process	18	6	12	1142	200	21445	ENSG00000118523(CCN2),ENSG00000142733(MAP3K6),ENSG00000108861(DUSP3),ENSG00000112679(DUSP22),ENSG00000103126(AXIN1),ENSG00000111907(TPD52L1),	ENSG00000172575(RASGRP1),ENSG00000125538(IL1B),ENSG00000196396(PTPN1),ENSG00000186063(AIDA),ENSG00000197442(MAP3K5),ENSG00000100030(MAPK1),ENSG00000178607(ERN1),ENSG00000160551(TAOK1),ENSG00000089289(IGBP1),ENSG00000168477(TNXB),ENSG00000154310(TNIK),ENSG00000115008(IL1A),	1.69006	0.0322842	0.416927
GO:0019432	triglyceride biosynthetic process	biological_process	9	2	7	1142	100	21445	ENSG00000167107(ACSF2),ENSG00000153395(LPCAT1),	ENSG00000206527(HACD2),ENSG00000149084(HSD17B12),ENSG00000197142(ACSL5),ENSG00000170522(ELOVL6),ENSG00000112293(GPLD1),ENSG00000172954(LCLAT1),ENSG00000118402(ELOVL4),	1.69006	0.104536	0.735409
GO:0030335	positive regulation of cell migration	biological_process	36	11	25	1142	400	21445	ENSG00000076706(MCAM),ENSG00000160712(IL6R),ENSG00000142871(CCN1),ENSG00000111846(GCNT2),ENSG00000143878(RHOB),ENSG00000135503(ACVR1B),ENSG00000103888(CEMIP),ENSG00000167680(SEMA6B),ENSG00000125378(BMP4),ENSG00000108821(COL1A1),ENSG00000124875(CXCL6),	ENSG00000138795(LEF1),ENSG00000100030(MAPK1),ENSG00000005884(ITGA3),ENSG00000125538(IL1B),ENSG00000006210(CX3CL1),ENSG00000134954(ETS1),ENSG00000162733(DDR2),ENSG00000119401(TRIM32),ENSG00000169245(CXCL10),ENSG00000151422(FER),ENSG00000115009(CCL20),ENSG00000259207(ITGB3),ENSG00000128340(RAC2),ENSG00000122861(PLAU),ENSG00000105879(CBLL1),ENSG00000100985(MMP9),ENSG00000164171(ITGA2),ENSG0000016353…	1.69006	0.00352879	0.128242
GO:0007596	blood coagulation	biological_process	53	23	30	1142	589	21445	ENSG00000213658(LAT),ENSG00000130956(HABP4),ENSG00000141480(ARRB2),ENSG00000275714(H3C1),ENSG00000179588(ZFPM1),ENSG00000168542(COL3A1),ENSG00000105647(PIK3R2),ENSG00000177885(GRB2),ENSG00000123405(NFE2),ENSG00000108405(P2RX1),ENSG00000197766(CFD),ENSG00000185022(MAFF),ENSG00000074370(ATP2A3),ENSG00000088256(GNA11),ENSG00000184160(ADRA2C),ENSG00000143878(RHOB),ENSG00000127824(TUBA4A),ENSG00000114…	ENSG00000197249(SERPINA1),ENSG00000156049(GNA14),ENSG00000078369(GNB1),ENSG00000138778(CENPE),ENSG00000115904(SOS1),ENSG00000005884(ITGA3),ENSG00000006210(CX3CL1),ENSG00000186469(GNG2),ENSG00000116044(NFE2L2),ENSG00000196396(PTPN1),ENSG00000108946(PRKAR1A),ENSG00000121879(PIK3CA),ENSG00000145675(PIK3R1),ENSG00000213949(ITGA1),ENSG00000259207(ITGB3),ENSG00000100030(MAPK1),ENSG00000140678(ITGAX),EN…	1.68974	0.000472658	0.0392904
GO:0097305	response to alcohol	biological_process	34	13	21	1142	378	21445	ENSG00000173801(JUP),ENSG00000136826(KLF4),ENSG00000154734(ADAMTS1),ENSG00000167136(ENDOG),ENSG00000185338(SOCS1),ENSG00000265972(TXNIP),ENSG00000108821(COL1A1),ENSG00000125378(BMP4),ENSG00000170430(MGMT),ENSG00000184557(SOCS3),ENSG00000167244(IGF2),ENSG00000118523(CCN2),ENSG00000069696(DRD4),	ENSG00000118777(ABCG2),ENSG00000181856(SLC2A4),ENSG00000039068(CDH1),ENSG00000162692(VCAM1),ENSG00000109189(USP46),ENSG00000169245(CXCL10),ENSG00000165029(ABCA1),ENSG00000176884(GRIN1),ENSG00000026103(FAS),ENSG00000165474(GJB2),ENSG00000134954(ETS1),ENSG00000125538(IL1B),ENSG00000157193(LRP8),ENSG00000004468(CD38),ENSG00000154518(ATP5MC3),ENSG00000139618(BRCA2),ENSG00000069667(RORA),ENSG000001670…	1.68907	0.00452857	0.140561
GO:0007200	phospholipase C-activating G-protein coupled receptor signaling pathway	biological_process	8	2	6	1142	89	21445	ENSG00000170214(ADRA1B),ENSG00000088256(GNA11),	ENSG00000213906(LTB4R2),ENSG00000131620(ANO1),ENSG00000136160(EDNRB),ENSG00000078369(GNB1),ENSG00000156049(GNA14),ENSG00000196639(HRH1),	1.68795	0.120389	0.795843
GO:0010632	regulation of epithelial cell migration	biological_process	15	4	11	1142	167	21445	ENSG00000169242(EFNA1),ENSG00000136826(KLF4),ENSG00000125378(BMP4),ENSG00000143878(RHOB),	ENSG00000100985(MMP9),ENSG00000164171(ITGA2),ENSG00000127603(MACF1),ENSG00000005884(ITGA3),ENSG00000110880(CORO1C),ENSG00000134954(ETS1),ENSG00000112293(GPLD1),ENSG00000163539(CLASP2),ENSG00000048052(HDAC9),ENSG00000259207(ITGB3),ENSG00000153233(PTPRR),	1.68669	0.0481153	0.499239
GO:0035770	ribonucleoprotein granule	cellular_component	15	2	13	1142	167	21445	ENSG00000172795(DCP2),ENSG00000254726(MEX3A),	ENSG00000056586(RC3H2),ENSG00000090905(TNRC6A),ENSG00000155508(CNOT8),ENSG00000125107(CNOT1),ENSG00000170860(LSM3),ENSG00000134852(CLOCK),ENSG00000272886(DCP1A),ENSG00000065978(YBX1),ENSG00000152332(UHMK1),ENSG00000215301(DDX3X),ENSG00000135870(RC3H1),ENSG00000170144(HNRNPA3),ENSG00000070756(PABPC1),	1.68669	0.0481153	0.499239
GO:0051117	ATPase binding	molecular_function	7	6	1	1142	78	21445	ENSG00000162735(PEX19),ENSG00000144401(METTL21A),ENSG00000105202(FBL),ENSG00000105929(ATP6V0A4),ENSG00000109501(WFS1),ENSG00000128228(SDF2L1),	ENSG00000165029(ABCA1),	1.68525	0.138853	0.864931
GO:0046425	regulation of JAK-STAT cascade	biological_process	13	7	6	1142	145	21445	ENSG00000040608(RTN4R),ENSG00000150281(CTF1),ENSG00000184557(SOCS3),ENSG00000185338(SOCS1),ENSG00000138061(CYP1B1),ENSG00000068078(FGFR3),ENSG00000160712(IL6R),	ENSG00000164400(CSF2),ENSG00000176390(CRLF3),ENSG00000110944(IL23A),ENSG00000180008(SOCS4),ENSG00000128342(LIF),ENSG00000162892(IL24),	1.68359	0.0630635	0.572959
GO:0034644	cellular response to UV	biological_process	6	3	3	1142	67	21445	ENSG00000166482(MFAP4),ENSG00000068001(HYAL2),ENSG00000186792(HYAL3),	ENSG00000145675(PIK3R1),ENSG00000069869(NEDD4),ENSG00000258839(MC1R),	1.68165	0.160387	0.949977
GO:0001938	positive regulation of endothelial cell proliferation	biological_process	6	4	2	1142	67	21445	ENSG00000115539(PDCL3),ENSG00000125378(BMP4),ENSG00000214274(ANG),ENSG00000171951(SCG2),	ENSG00000259207(ITGB3),ENSG00000164327(RICTOR),	1.68165	0.160387	0.949977
GO:0034284	response to monosaccharide	biological_process	18	6	12	1142	201	21445	ENSG00000167136(ENDOG),ENSG00000182759(MAFA),ENSG00000118523(CCN2),ENSG00000265972(TXNIP),ENSG00000010310(GIPR),ENSG00000141959(PFKL),	ENSG00000026103(FAS),ENSG00000009950(MLXIPL),ENSG00000147642(SYBU),ENSG00000122861(PLAU),ENSG00000164171(ITGA2),ENSG00000125538(IL1B),ENSG00000112293(GPLD1),ENSG00000121879(PIK3CA),ENSG00000105550(FGF21),ENSG00000135821(GLUL),ENSG00000131620(ANO1),ENSG00000178607(ERN1),	1.68165	0.0337103	0.423252
GO:0019867	outer membrane	cellular_component	17	6	11	1142	190	21445	ENSG00000104936(DMPK),ENSG00000108405(P2RX1),ENSG00000117009(KMO),ENSG00000108828(VAT1),ENSG00000138942(RNF185),ENSG00000177427(MIEF2),	ENSG00000214736(TOMM6),ENSG00000171791(BCL2),ENSG00000140379(BCL2A1),ENSG00000154518(ATP5MC3),ENSG00000104765(BNIP3L),ENSG00000143384(MCL1),ENSG00000173402(DAG1),ENSG00000137463(MGARP),ENSG00000197142(ACSL5),ENSG00000215301(DDX3X),ENSG00000067798(NAV3),	1.68018	0.03849	0.446806
GO:0007259	JAK-STAT cascade	biological_process	16	7	9	1142	179	21445	ENSG00000185338(SOCS1),ENSG00000184557(SOCS3),ENSG00000138061(CYP1B1),ENSG00000160712(IL6R),ENSG00000068078(FGFR3),ENSG00000040608(RTN4R),ENSG00000150281(CTF1),	ENSG00000180008(SOCS4),ENSG00000128342(LIF),ENSG00000196396(PTPN1),ENSG00000100030(MAPK1),ENSG00000162892(IL24),ENSG00000176390(CRLF3),ENSG00000164400(CSF2),ENSG00000151422(FER),ENSG00000110944(IL23A),	1.67852	0.0439837	0.477613
GO:0007091	metaphase/anaphase transition of mitotic cell cycle	biological_process	5	3	2	1142	56	21445	ENSG00000259288(BUB1B-PAK6),ENSG00000178295(GEN1),ENSG00000086827(ZW10),	ENSG00000138778(CENPE),ENSG00000149311(ATM),	1.67665	0.185502	1
GO:0045839	negative regulation of mitotic nuclear division	biological_process	5	4	1	1142	56	21445	ENSG00000178295(GEN1),ENSG00000259288(BUB1B-PAK6),ENSG00000125378(BMP4),ENSG00000086827(ZW10),	ENSG00000149311(ATM),	1.67665	0.185502	1
GO:0006611	protein export from nucleus	biological_process	5	1	4	1142	56	21445	ENSG00000175793(SFN),	ENSG00000152332(UHMK1),ENSG00000115137(DNAJC27),ENSG00000125538(IL1B),ENSG00000152104(PTPN14),	1.67665	0.185502	1
GO:0008366	axon ensheathment	biological_process	10	2	8	1142	112	21445	ENSG00000204231(RXRB),ENSG00000172201(ID4),	ENSG00000118193(KIF14),ENSG00000115020(PIKFYVE),ENSG00000172466(ZNF24),ENSG00000173402(DAG1),ENSG00000104419(NDRG1),ENSG00000186496(ZNF396),ENSG00000047597(XK),ENSG00000174607(UGT8),	1.67665	0.0954543	0.710212
GO:0050817	coagulation	biological_process	53	23	30	1142	594	21445	ENSG00000127824(TUBA4A),ENSG00000114353(GNAI2),ENSG00000103653(CSK),ENSG00000184160(ADRA2C),ENSG00000143878(RHOB),ENSG00000074370(ATP2A3),ENSG00000088256(GNA11),ENSG00000077420(APBB1IP),ENSG00000167244(IGF2),ENSG00000274267(HIST1H3B),ENSG00000108821(COL1A1),ENSG00000141480(ARRB2),ENSG00000275714(H3C1),ENSG00000213658(LAT),ENSG00000130956(HABP4),ENSG00000197766(CFD),ENSG00000185022(MAFF),ENSG00000…	ENSG00000115290(GRB14),ENSG00000169896(ITGAM),ENSG00000100030(MAPK1),ENSG00000140678(ITGAX),ENSG00000150995(ITPR1),ENSG00000157193(LRP8),ENSG00000259207(ITGB3),ENSG00000213949(ITGA1),ENSG00000128340(RAC2),ENSG00000122861(PLAU),ENSG00000111252(SH2B3),ENSG00000154127(UBASH3B),ENSG00000172575(RASGRP1),ENSG00000164171(ITGA2),ENSG00000169946(ZFPM2),ENSG00000198682(PAPSS2),ENSG00000173391(OLR1),ENSG000…	1.67552	0.000570033	0.0433945
GO:0007599	hemostasis	biological_process	53	23	30	1142	594	21445	ENSG00000141480(ARRB2),ENSG00000275714(H3C1),ENSG00000130956(HABP4),ENSG00000213658(LAT),ENSG00000108405(P2RX1),ENSG00000197766(CFD),ENSG00000185022(MAFF),ENSG00000179588(ZFPM1),ENSG00000168542(COL3A1),ENSG00000105647(PIK3R2),ENSG00000177885(GRB2),ENSG00000123405(NFE2),ENSG00000114353(GNAI2),ENSG00000127824(TUBA4A),ENSG00000103653(CSK),ENSG00000088256(GNA11),ENSG00000074370(ATP2A3),ENSG0000014387…	ENSG00000005884(ITGA3),ENSG00000115904(SOS1),ENSG00000186469(GNG2),ENSG00000006210(CX3CL1),ENSG00000156049(GNA14),ENSG00000197249(SERPINA1),ENSG00000078369(GNB1),ENSG00000138778(CENPE),ENSG00000196396(PTPN1),ENSG00000121879(PIK3CA),ENSG00000108946(PRKAR1A),ENSG00000145675(PIK3R1),ENSG00000116044(NFE2L2),ENSG00000140678(ITGAX),ENSG00000100030(MAPK1),ENSG00000157193(LRP8),ENSG00000150995(ITPR1),ENS…	1.67552	0.000570033	0.0433945
GO:0001822	kidney development	biological_process	24	10	14	1142	269	21445	ENSG00000154734(ADAMTS1),ENSG00000166396(SERPINB7),ENSG00000117318(ID3),ENSG00000143867(OSR1),ENSG00000178585(CTNNBIP1),ENSG00000109501(WFS1),ENSG00000125378(BMP4),ENSG00000068001(HYAL2),ENSG00000107796(ACTA2),ENSG00000115884(SDC1),	ENSG00000176928(GCNT4),ENSG00000170873(MTSS1),ENSG00000138759(FRAS1),ENSG00000187210(GCNT1),ENSG00000168743(NPNT),ENSG00000138795(LEF1),ENSG00000161270(NPHS1),ENSG00000005884(ITGA3),ENSG00000171791(BCL2),ENSG00000205213(LGR4),ENSG00000162849(KIF26B),ENSG00000130702(LAMA5),ENSG00000128342(LIF),ENSG00000167034(NKX3-1),	1.6754	0.0167493	0.29118
GO:0007254	JNK cascade	biological_process	18	6	12	1142	202	21445	ENSG00000112679(DUSP22),ENSG00000108861(DUSP3),ENSG00000111907(TPD52L1),ENSG00000103126(AXIN1),ENSG00000118523(CCN2),ENSG00000142733(MAP3K6),	ENSG00000168477(TNXB),ENSG00000160551(TAOK1),ENSG00000115008(IL1A),ENSG00000154310(TNIK),ENSG00000095370(SH2D3C),ENSG00000196396(PTPN1),ENSG00000161270(NPHS1),ENSG00000197442(MAP3K5),ENSG00000186063(AIDA),ENSG00000172575(RASGRP1),ENSG00000125538(IL1B),ENSG00000178607(ERN1),	1.67333	0.035185	0.433489
GO:0005911	cell-cell junction	cellular_component	36	16	20	1142	404	21445	ENSG00000127418(FGFRL1),ENSG00000149177(PTPRJ),ENSG00000107738(VSIR),ENSG00000073150(PANX2),ENSG00000177885(GRB2),ENSG00000164877(MICALL2),ENSG00000154330(PGM5),ENSG00000213658(LAT),ENSG00000173801(JUP),ENSG00000156453(PCDH1),ENSG00000184363(PKP3),ENSG00000133107(TRPC4),ENSG00000103653(CSK),ENSG00000265107(GJA5),ENSG00000178184(PARD6G),ENSG00000197043(ANXA6),	ENSG00000148943(LIN7C),ENSG00000096696(DSP),ENSG00000197822(OCLN),ENSG00000124942(AHNAK),ENSG00000104419(NDRG1),ENSG00000157224(CLDN12),ENSG00000142675(CNKSR1),ENSG00000145675(PIK3R1),ENSG00000039068(CDH1),ENSG00000159164(SV2A),ENSG00000095637(SORBS1),ENSG00000115020(PIKFYVE),ENSG00000086570(FAT2),ENSG00000121743(GJA3),ENSG00000165757(JCAD),ENSG00000165474(GJB2),ENSG00000166250(CLMP),ENSG00000173…	1.67333	0.00412274	0.135526
GO:0034599	cellular response to oxidative stress	biological_process	21	9	12	1142	236	21445	ENSG00000138061(CYP1B1),ENSG00000165887(ANKRD2),ENSG00000196139(AKR1C3),ENSG00000143878(RHOB),ENSG00000204389(HSPA1A),ENSG00000167136(ENDOG),ENSG00000136826(KLF4),ENSG00000170430(MGMT),ENSG00000125378(BMP4),	ENSG00000137449(CPEB2),ENSG00000100867(DHRS2),ENSG00000134954(ETS1),ENSG00000165474(GJB2),ENSG00000143384(MCL1),ENSG00000197442(MAP3K5),ENSG00000233276(GPX1),ENSG00000151422(FER),ENSG00000171791(BCL2),ENSG00000140092(FBLN5),ENSG00000116044(NFE2L2),ENSG00000026103(FAS),	1.67096	0.0247241	0.370197
GO:0070206	protein trimerization	biological_process	4	1	3	1142	45	21445	ENSG00000108821(COL1A1),	ENSG00000258659(TRIM34),ENSG00000049249(TNFRSF9),ENSG00000136603(SKIL),	1.6692	0.214676	1
GO:0030516	regulation of axon extension	biological_process	8	3	5	1142	90	21445	ENSG00000167680(SEMA6B),ENSG00000006327(TNFRSF12A),ENSG00000040608(RTN4R),	ENSG00000131711(MAP1B),ENSG00000163539(CLASP2),ENSG00000127603(MACF1),ENSG00000136040(PLXNC1),ENSG00000134987(WDR36),	1.6692	0.126761	0.818514
GO:0006986	response to unfolded protein	biological_process	16	7	9	1142	180	21445	ENSG00000126803(HSPA2),ENSG00000204389(HSPA1A),ENSG00000162772(ATF3),ENSG00000124702(KLHDC3),ENSG00000197930(ERO1A),ENSG00000109501(WFS1),ENSG00000128228(SDF2L1),	ENSG00000243708(PLA2G4B),ENSG00000169429(CXCL8),ENSG00000116044(NFE2L2),ENSG00000145675(PIK3R1),ENSG00000178607(ERN1),ENSG00000105550(FGF21),ENSG00000175215(CTDSP2),ENSG00000196396(PTPN1),ENSG00000118217(ATF6),	1.6692	0.0459434	0.489341
GO:0046426	negative regulation of JAK-STAT cascade	biological_process	4	3	1	1142	45	21445	ENSG00000040608(RTN4R),ENSG00000184557(SOCS3),ENSG00000185338(SOCS1),	ENSG00000180008(SOCS4),	1.6692	0.214676	1
GO:0043621	protein self-association	molecular_function	4	1	3	1142	45	21445	ENSG00000125968(ID1),	ENSG00000196628(TCF4),ENSG00000119401(TRIM32),ENSG00000167034(NKX3-1),	1.6692	0.214676	1
GO:0006509	membrane protein ectodomain proteolysis	biological_process	4	0	4	1142	45	21445	-	ENSG00000173402(DAG1),ENSG00000112293(GPLD1),ENSG00000125538(IL1B),ENSG00000028137(TNFRSF1B),	1.6692	0.214676	1
GO:0097110	scaffold protein binding	molecular_function	4	1	3	1142	45	21445	ENSG00000111057(KRT18),	ENSG00000171346(KRT15),ENSG00000169760(NLGN1),ENSG00000096696(DSP),	1.6692	0.214676	1
GO:0071174	mitotic spindle checkpoint	biological_process	4	3	1	1142	45	21445	ENSG00000259288(BUB1B-PAK6),ENSG00000178295(GEN1),ENSG00000086827(ZW10),	ENSG00000149311(ATM),	1.6692	0.214676	1
GO:0007088	regulation of mitotic nuclear division	biological_process	12	6	6	1142	135	21445	ENSG00000125378(BMP4),ENSG00000259288(BUB1B-PAK6),ENSG00000167244(IGF2),ENSG00000241360(PDXP),ENSG00000178295(GEN1),ENSG00000086827(ZW10),	ENSG00000115008(IL1A),ENSG00000149311(ATM),ENSG00000138778(CENPE),ENSG00000125538(IL1B),ENSG00000079335(CDC14A),ENSG00000164114(MAP9),	1.6692	0.0757496	0.628235
GO:0042692	muscle cell differentiation	biological_process	31	14	17	1142	349	21445	ENSG00000115461(IGFBP5),ENSG00000069011(PITX1),ENSG00000117318(ID3),ENSG00000104936(DMPK),ENSG00000115641(FHL2),ENSG00000165410(CFL2),ENSG00000125378(BMP4),ENSG00000103126(AXIN1),ENSG00000146674(IGFBP3),ENSG00000148677(ANKRD1),ENSG00000165887(ANKRD2),ENSG00000105088(OLFM2),ENSG00000115884(SDC1),ENSG00000166823(MESP1),	ENSG00000047597(XK),ENSG00000169245(CXCL10),ENSG00000003137(CYP26B1),ENSG00000233276(GPX1),ENSG00000134243(SORT1),ENSG00000168743(NPNT),ENSG00000166135(HIF1AN),ENSG00000197442(MAP3K5),ENSG00000161270(NPHS1),ENSG00000138795(LEF1),ENSG00000136160(EDNRB),ENSG00000119401(TRIM32),ENSG00000171791(BCL2),ENSG00000092529(CAPN3),ENSG00000069667(RORA),ENSG00000048052(HDAC9),ENSG00000108946(PRKAR1A),	1.668	0.00772421	0.186828
GO:0045069	regulation of viral genome replication	biological_process	7	2	5	1142	79	21445	ENSG00000157601(MX1),ENSG00000185745(IFIT1),	ENSG00000171791(BCL2),ENSG00000116833(NR5A2),ENSG00000169429(CXCL8),ENSG00000244509(APOBEC3C),ENSG00000215301(DDX3X),	1.66391	0.146468	0.888636
GO:0016049	cell growth	biological_process	44	23	21	1142	497	21445	ENSG00000118523(CCN2),ENSG00000167680(SEMA6B),ENSG00000006327(TNFRSF12A),ENSG00000123080(CDKN2C),ENSG00000167674(HDGFL2),ENSG00000149177(PTPRJ),ENSG00000168243(GNG4),ENSG00000060491(OGFR),ENSG00000068001(HYAL2),ENSG00000146674(IGFBP3),ENSG00000089094(KDM2B),ENSG00000198890(PRMT6),ENSG00000141753(IGFBP4),ENSG00000175793(SFN),ENSG00000142871(CCN1),ENSG00000040608(RTN4R),ENSG00000143537(ADAM15),ENSG…	ENSG00000136040(PLXNC1),ENSG00000127603(MACF1),ENSG00000134987(WDR36),ENSG00000163539(CLASP2),ENSG00000215301(DDX3X),ENSG00000124785(NRN1),ENSG00000134250(NOTCH2),ENSG00000171791(BCL2),ENSG00000047936(ROS1),ENSG00000116183(PAPPA2),ENSG00000103034(NDRG4),ENSG00000168564(CDKN2AIP),ENSG00000138795(LEF1),ENSG00000004468(CD38),ENSG00000131711(MAP1B),ENSG00000119401(TRIM32),ENSG00000118193(KIF14),ENSG0…	1.66248	0.0018469	0.0947287
GO:0003007	heart morphogenesis	biological_process	20	14	6	1142	226	21445	ENSG00000113196(HAND1),ENSG00000164442(CITED2),ENSG00000127418(FGFRL1),ENSG00000179588(ZFPM1),ENSG00000143537(ADAM15),ENSG00000125378(BMP4),ENSG00000115641(FHL2),ENSG00000154734(ADAMTS1),ENSG00000166823(MESP1),ENSG00000203883(SOX18),ENSG00000142871(CCN1),ENSG00000169242(EFNA1),ENSG00000148677(ANKRD1),ENSG00000265107(GJA5),	ENSG00000103034(NDRG4),ENSG00000096696(DSP),ENSG00000134250(NOTCH2),ENSG00000069869(NEDD4),ENSG00000115904(SOS1),ENSG00000169946(ZFPM2),	1.66181	0.0293785	0.397131
GO:0051291	protein heterooligomerization	biological_process	10	6	4	1142	113	21445	ENSG00000275714(H3C1),ENSG00000173801(JUP),ENSG00000270882(H4C14),ENSG00000274267(HIST1H3B),ENSG00000108821(COL1A1),ENSG00000108405(P2RX1),	ENSG00000166913(YWHAB),ENSG00000023445(BIRC3),ENSG00000136603(SKIL),ENSG00000169760(NLGN1),	1.66181	0.100163	0.720774
GO:0010821	regulation of mitochondrion organization	biological_process	20	10	10	1142	226	21445	ENSG00000204389(HSPA1A),ENSG00000156928(MALSU1),ENSG00000213190(MLLT11),ENSG00000143387(CTSK),ENSG00000177427(MIEF2),ENSG00000175793(SFN),ENSG00000141480(ARRB2),ENSG00000164877(MICALL2),ENSG00000117481(NSUN4),ENSG00000108828(VAT1),	ENSG00000233276(GPX1),ENSG00000166913(YWHAB),ENSG00000104765(BNIP3L),ENSG00000086758(HUWE1),ENSG00000171791(BCL2),ENSG00000143603(KCNN3),ENSG00000100985(MMP9),ENSG00000128340(RAC2),ENSG00000137463(MGARP),ENSG00000140678(ITGAX),	1.66181	0.0293785	0.397131
GO:0014706	striated muscle tissue development	biological_process	30	15	15	1142	339	21445	ENSG00000265107(GJA5),ENSG00000115461(IGFBP5),ENSG00000164442(CITED2),ENSG00000113196(HAND1),ENSG00000069011(PITX1),ENSG00000148677(ANKRD1),ENSG00000165887(ANKRD2),ENSG00000163508(EOMES),ENSG00000185022(MAFF),ENSG00000164105(SAP30),ENSG00000166823(MESP1),ENSG00000115641(FHL2),ENSG00000125378(BMP4),ENSG00000179588(ZFPM1),ENSG00000162772(ATF3),	ENSG00000136603(SKIL),ENSG00000161270(NPHS1),ENSG00000138795(LEF1),ENSG00000047597(XK),ENSG00000003137(CYP26B1),ENSG00000233276(GPX1),ENSG00000102554(KLF5),ENSG00000169946(ZFPM2),ENSG00000108946(PRKAR1A),ENSG00000171791(BCL2),ENSG00000092529(CAPN3),ENSG00000181744(DIPK2A),ENSG00000096696(DSP),ENSG00000048052(HDAC9),ENSG00000103034(NDRG4),	1.66181	0.00911434	0.204071
GO:0042826	histone deacetylase binding	molecular_function	10	6	4	1142	113	21445	ENSG00000136826(KLF4),ENSG00000142784(WDTC1),ENSG00000148677(ANKRD1),ENSG00000204389(HSPA1A),ENSG00000213999(MEF2B),ENSG00000172216(CEBPB),	ENSG00000138795(LEF1),ENSG00000048052(HDAC9),ENSG00000166913(YWHAB),ENSG00000167034(NKX3-1),	1.66181	0.100163	0.720774
GO:0006885	regulation of pH	biological_process	6	3	3	1142	68	21445	ENSG00000127419(TMEM175),ENSG00000104888(SLC17A7),ENSG00000105929(ATP6V0A4),	ENSG00000179331(RAB39A),ENSG00000136160(EDNRB),ENSG00000171791(BCL2),	1.65692	0.169576	0.981883
GO:0032947	protein complex scaffold	molecular_function	6	2	4	1142	68	21445	ENSG00000141480(ARRB2),ENSG00000103126(AXIN1),	ENSG00000092529(CAPN3),ENSG00000170776(AKAP13),ENSG00000125107(CNOT1),ENSG00000151718(WWC2),	1.65692	0.169576	0.981883
GO:0030802	regulation of cyclic nucleotide biosynthetic process	biological_process	12	7	5	1142	136	21445	ENSG00000069696(DRD4),ENSG00000114353(GNAI2),ENSG00000010310(GIPR),ENSG00000109501(WFS1),ENSG00000132329(RAMP1),ENSG00000099864(PALM),ENSG00000043591(ADRB1),	ENSG00000179841(AKAP5),ENSG00000136160(EDNRB),ENSG00000258839(MC1R),ENSG00000165029(ABCA1),ENSG00000213906(LTB4R2),	1.65692	0.0792979	0.639334
GO:0071396	cellular response to lipid	biological_process	50	17	33	1142	567	21445	ENSG00000204231(RXRB),ENSG00000243414(TICAM2),ENSG00000160113(NR2F6),ENSG00000125378(BMP4),ENSG00000141480(ARRB2),ENSG00000169981(ZNF35),ENSG00000154734(ADAMTS1),ENSG00000136826(KLF4),ENSG00000166710(B2M),ENSG00000148677(ANKRD1),ENSG00000172216(CEBPB),ENSG00000196139(AKR1C3),ENSG00000108821(COL1A1),ENSG00000115641(FHL2),ENSG00000188582(PAQR9),ENSG00000143867(OSR1),ENSG00000117318(ID3),	ENSG00000167034(NKX3-1),ENSG00000125107(CNOT1),ENSG00000116833(NR5A2),ENSG00000162892(IL24),ENSG00000135077(HAVCR2),ENSG00000134852(CLOCK),ENSG00000164400(CSF2),ENSG00000108342(CSF3),ENSG00000138795(LEF1),ENSG00000186469(GNG2),ENSG00000125538(IL1B),ENSG00000078369(GNB1),ENSG00000115009(CCL20),ENSG00000118777(ABCG2),ENSG00000026103(FAS),ENSG00000165029(ABCA1),ENSG00000112293(GPLD1),ENSG00000122861…	1.65595	0.00102451	0.0655687
GO:0009416	response to light stimulus	biological_process	32	13	19	1142	363	21445	ENSG00000088256(GNA11),ENSG00000165806(CASP7),ENSG00000054277(OPN3),ENSG00000130522(JUND),ENSG00000168077(SCARA3),ENSG00000068001(HYAL2),ENSG00000166482(MFAP4),ENSG00000135437(RDH5),ENSG00000160113(NR2F6),ENSG00000196139(AKR1C3),ENSG00000069696(DRD4),ENSG00000115884(SDC1),ENSG00000186792(HYAL3),	ENSG00000176884(GRIN1),ENSG00000069869(NEDD4),ENSG00000196639(HRH1),ENSG00000078369(GNB1),ENSG00000233276(GPX1),ENSG00000183098(GPC6),ENSG00000157193(LRP8),ENSG00000142798(HSPG2),ENSG00000119401(TRIM32),ENSG00000118402(ELOVL4),ENSG00000118260(CREB1),ENSG00000167995(BEST1),ENSG00000118058(KMT2A),ENSG00000139618(BRCA2),ENSG00000258839(MC1R),ENSG00000171791(BCL2),ENSG00000103034(NDRG4),ENSG000001348…	1.6554	0.00764194	0.186083
GO:1901342	regulation of vasculature development	biological_process	20	9	11	1142	227	21445	ENSG00000143878(RHOB),ENSG00000166396(SERPINB7),ENSG00000115539(PDCL3),ENSG00000125378(BMP4),ENSG00000136826(KLF4),ENSG00000006327(TNFRSF12A),ENSG00000138061(CYP1B1),ENSG00000169242(EFNA1),ENSG00000125968(ID1),	ENSG00000115008(IL1A),ENSG00000048052(HDAC9),ENSG00000196628(TCF4),ENSG00000169429(CXCL8),ENSG00000163349(HIPK1),ENSG00000169245(CXCL10),ENSG00000134954(ETS1),ENSG00000128342(LIF),ENSG00000006210(CX3CL1),ENSG00000125538(IL1B),ENSG00000166135(HIF1AN),	1.65449	0.0306107	0.403236
GO:0002690	positive regulation of leukocyte chemotaxis	biological_process	8	2	6	1142	91	21445	ENSG00000124875(CXCL6),ENSG00000160712(IL6R),	ENSG00000169429(CXCL8),ENSG00000110944(IL23A),ENSG00000169245(CXCL10),ENSG00000125538(IL1B),ENSG00000006210(CX3CL1),ENSG00000128340(RAC2),	1.65085	0.133343	0.841479
GO:0046209	nitric oxide metabolic process	biological_process	8	5	3	1142	91	21445	ENSG00000163661(PTX3),ENSG00000136826(KLF4),ENSG00000213722(DDAH2),ENSG00000138061(CYP1B1),ENSG00000142546(NOSIP),	ENSG00000125538(IL1B),ENSG00000175893(ZDHHC21),ENSG00000069667(RORA),	1.65085	0.133343	0.841479
GO:0022898	regulation of transmembrane transporter activity	biological_process	16	5	11	1142	182	21445	ENSG00000125378(BMP4),ENSG00000126803(HSPA2),ENSG00000174871(CNIH2),ENSG00000069696(DRD4),ENSG00000124134(KCNS1),	ENSG00000069869(NEDD4),ENSG00000169760(NLGN1),ENSG00000171791(BCL2),ENSG00000152818(UTRN),ENSG00000185101(ANO9),ENSG00000124942(AHNAK),ENSG00000142408(CACNG8),ENSG00000100985(MMP9),ENSG00000058335(RASGRF1),ENSG00000163131(CTSS),ENSG00000173221(GLRX),	1.65085	0.0500602	0.508477
GO:0030427	site of polarized growth	cellular_component	13	3	10	1142	148	21445	ENSG00000040608(RTN4R),ENSG00000214274(ANG),ENSG00000169258(GPRIN1),	ENSG00000116903(EXOC8),ENSG00000113657(DPYSL3),ENSG00000152818(UTRN),ENSG00000117569(PTBP2),ENSG00000187672(ERC2),ENSG00000058335(RASGRF1),ENSG00000005884(ITGA3),ENSG00000254221(PCDHGB1),ENSG00000073910(FRY),ENSG00000163539(CLASP2),	1.64946	0.0722062	0.617252
GO:0002066	columnar/cuboidal epithelial cell development	biological_process	5	1	4	1142	57	21445	ENSG00000125378(BMP4),	ENSG00000102554(KLF5),ENSG00000134852(CLOCK),ENSG00000080298(RFX3),ENSG00000047936(ROS1),	1.64723	0.196735	1
GO:1904427	positive regulation of calcium ion transmembrane transport	biological_process	5	3	2	1142	57	21445	ENSG00000125378(BMP4),ENSG00000126803(HSPA2),ENSG00000103888(CEMIP),	ENSG00000169245(CXCL10),ENSG00000092529(CAPN3),	1.64723	0.196735	1
GO:0005778	peroxisomal membrane	cellular_component	5	3	2	1142	57	21445	ENSG00000160097(FNDC5),ENSG00000162735(PEX19),ENSG00000101417(PXMP4),	ENSG00000125107(CNOT1),ENSG00000166128(RAB8B),	1.64723	0.196735	1
GO:0048813	dendrite morphogenesis	biological_process	10	2	8	1142	114	21445	ENSG00000125968(ID1),ENSG00000169242(EFNA1),	ENSG00000179841(AKAP5),ENSG00000157193(LRP8),ENSG00000176884(GRIN1),ENSG00000069869(NEDD4),ENSG00000169760(NLGN1),ENSG00000133083(DCLK1),ENSG00000154310(TNIK),ENSG00000077264(PAK3),	1.64723	0.105025	0.737421
GO:0045143	homologous chromosome segregation	biological_process	5	1	4	1142	57	21445	ENSG00000141696(P3H4),	ENSG00000139618(BRCA2),ENSG00000133863(TEX15),ENSG00000149311(ATM),ENSG00000162039(MEIOB),	1.64723	0.196735	1
GO:0043022	ribosome binding	molecular_function	5	1	4	1142	57	21445	ENSG00000104626(ERI1),	ENSG00000172766(NAA16),ENSG00000164327(RICTOR),ENSG00000137449(CPEB2),ENSG00000113742(CPEB4),	1.64723	0.196735	1
GO:0072073	kidney epithelium development	biological_process	12	4	8	1142	137	21445	ENSG00000125378(BMP4),ENSG00000178585(CTNNBIP1),ENSG00000115884(SDC1),ENSG00000143867(OSR1),	ENSG00000205213(LGR4),ENSG00000171791(BCL2),ENSG00000170873(MTSS1),ENSG00000128342(LIF),ENSG00000130702(LAMA5),ENSG00000168743(NPNT),ENSG00000161270(NPHS1),ENSG00000162849(KIF26B),	1.64483	0.0829619	0.653573
GO:0051146	striated muscle cell differentiation	biological_process	21	9	12	1142	240	21445	ENSG00000125378(BMP4),ENSG00000115461(IGFBP5),ENSG00000165410(CFL2),ENSG00000115641(FHL2),ENSG00000104936(DMPK),ENSG00000165887(ANKRD2),ENSG00000148677(ANKRD1),ENSG00000166823(MESP1),ENSG00000115884(SDC1),	ENSG00000092529(CAPN3),ENSG00000169245(CXCL10),ENSG00000047597(XK),ENSG00000171791(BCL2),ENSG00000233276(GPX1),ENSG00000003137(CYP26B1),ENSG00000048052(HDAC9),ENSG00000138795(LEF1),ENSG00000161270(NPHS1),ENSG00000134243(SORT1),ENSG00000108946(PRKAR1A),ENSG00000119401(TRIM32),	1.64312	0.0290943	0.39775
GO:0036464	cytoplasmic ribonucleoprotein granule	cellular_component	14	2	12	1142	160	21445	ENSG00000172795(DCP2),ENSG00000254726(MEX3A),	ENSG00000170860(LSM3),ENSG00000155508(CNOT8),ENSG00000125107(CNOT1),ENSG00000134852(CLOCK),ENSG00000272886(DCP1A),ENSG00000065978(YBX1),ENSG00000152332(UHMK1),ENSG00000215301(DDX3X),ENSG00000135870(RC3H1),ENSG00000070756(PABPC1),ENSG00000056586(RC3H2),ENSG00000090905(TNRC6A),	1.64312	0.0657291	0.589768
GO:2000147	positive regulation of cell motility	biological_process	36	11	25	1142	412	21445	ENSG00000076706(MCAM),ENSG00000160712(IL6R),ENSG00000142871(CCN1),ENSG00000111846(GCNT2),ENSG00000143878(RHOB),ENSG00000135503(ACVR1B),ENSG00000167680(SEMA6B),ENSG00000103888(CEMIP),ENSG00000125378(BMP4),ENSG00000108821(COL1A1),ENSG00000124875(CXCL6),	ENSG00000100030(MAPK1),ENSG00000138795(LEF1),ENSG00000005884(ITGA3),ENSG00000125538(IL1B),ENSG00000006210(CX3CL1),ENSG00000134954(ETS1),ENSG00000162733(DDR2),ENSG00000119401(TRIM32),ENSG00000169245(CXCL10),ENSG00000151422(FER),ENSG00000115009(CCL20),ENSG00000259207(ITGB3),ENSG00000122861(PLAU),ENSG00000128340(RAC2),ENSG00000105879(CBLL1),ENSG00000164171(ITGA2),ENSG00000100985(MMP9),ENSG0000016353…	1.64084	0.0055738	0.159327
GO:0019233	sensory perception of pain	biological_process	9	3	6	1142	103	21445	ENSG00000160113(NR2F6),ENSG00000184160(ADRA2C),ENSG00000141480(ARRB2),	ENSG00000164171(ITGA2),ENSG00000258839(MC1R),ENSG00000100030(MAPK1),ENSG00000176884(GRIN1),ENSG00000131620(ANO1),ENSG00000136160(EDNRB),	1.64084	0.121189	0.799669
GO:0048017	inositol lipid-mediated signaling	biological_process	18	5	13	1142	206	21445	ENSG00000177885(GRB2),ENSG00000136826(KLF4),ENSG00000105647(PIK3R2),ENSG00000068078(FGFR3),ENSG00000101255(TRIB3),	ENSG00000118260(CREB1),ENSG00000069869(NEDD4),ENSG00000164327(RICTOR),ENSG00000181744(DIPK2A),ENSG00000110395(CBL),ENSG00000108342(CSF3),ENSG00000090905(TNRC6A),ENSG00000172575(RASGRP1),ENSG00000186654(PRR5),ENSG00000075651(PLD1),ENSG00000145675(PIK3R1),ENSG00000121879(PIK3CA),ENSG00000167034(NKX3-1),	1.64084	0.04159	0.469967
GO:0001823	mesonephros development	biological_process	9	4	5	1142	103	21445	ENSG00000115884(SDC1),ENSG00000178585(CTNNBIP1),ENSG00000125378(BMP4),ENSG00000143867(OSR1),	ENSG00000130702(LAMA5),ENSG00000205213(LGR4),ENSG00000162849(KIF26B),ENSG00000168743(NPNT),ENSG00000171791(BCL2),	1.64084	0.121189	0.799669
GO:0051017	actin filament bundle assembly	biological_process	11	4	7	1142	126	21445	ENSG00000125968(ID1),ENSG00000118523(CCN2),ENSG00000241360(PDXP),ENSG00000050405(LIMA1),	ENSG00000075340(ADD2),ENSG00000136167(LCP1),ENSG00000113657(DPYSL3),ENSG00000095637(SORBS1),ENSG00000163539(CLASP2),ENSG00000134278(SPIRE1),ENSG00000145675(PIK3R1),	1.63939	0.0954653	0.709563
GO:0046982	protein heterodimerization activity	molecular_function	42	22	20	1142	482	21445	ENSG00000246705(H2AJ),ENSG00000188763(FZD9),ENSG00000203812(H2AC18),ENSG00000170214(ADRA1B),ENSG00000113196(HAND1),ENSG00000182759(MAFA),ENSG00000111907(TPD52L1),ENSG00000184160(ADRA2C),ENSG00000203883(SOX18),ENSG00000275714(H3C1),ENSG00000105647(PIK3R2),ENSG00000274267(HIST1H3B),ENSG00000180573(H2AC6),ENSG00000162772(ATF3),ENSG00000172216(CEBPB),ENSG00000043591(ADRB1),ENSG00000165156(ZHX1),ENSG0…	ENSG00000176884(GRIN1),ENSG00000123411(IKZF4),ENSG00000174373(RALGAPA1),ENSG00000030419(IKZF2),ENSG00000009950(MLXIPL),ENSG00000140379(BCL2A1),ENSG00000196628(TCF4),ENSG00000092607(TBX15),ENSG00000104765(BNIP3L),ENSG00000115904(SOS1),ENSG00000143384(MCL1),ENSG00000005884(ITGA3),ENSG00000075340(ADD2),ENSG00000124785(NRN1),ENSG00000171791(BCL2),ENSG00000275221(H2AC15),ENSG00000118217(ATF6),ENSG0000…	1.6363	0.00305496	0.121393
GO:0000989	transcription factor activity, transcription factor binding	molecular_function	52	27	25	1142	597	21445	ENSG00000115641(FHL2),ENSG00000149922(TBX6),ENSG00000141979(AC008764.1),ENSG00000148677(ANKRD1),ENSG00000164105(SAP30),ENSG00000173801(JUP),ENSG00000164442(CITED2),ENSG00000069011(PITX1),ENSG00000161920(MED11),ENSG00000117318(ID3),ENSG00000110031(LPXN),ENSG00000179862(CITED4),ENSG00000087842(PIR),ENSG00000130522(JUND),ENSG00000123405(NFE2),ENSG00000068001(HYAL2),ENSG00000162772(ATF3),ENSG00000165…	ENSG00000118260(CREB1),ENSG00000048052(HDAC9),ENSG00000166913(YWHAB),ENSG00000152104(PTPN14),ENSG00000169946(ZFPM2),ENSG00000118217(ATF6),ENSG00000197157(SND1),ENSG00000128342(LIF),ENSG00000115112(TFCP2L1),ENSG00000078699(CBFA2T2),ENSG00000179583(CIITA),ENSG00000092607(TBX15),ENSG00000144893(MED12L),ENSG00000136603(SKIL),ENSG00000144802(NFKBIZ),ENSG00000147133(TAF1),ENSG00000134250(NOTCH2),ENSG00…	1.63564	0.00106865	0.0672039
GO:0006220	pyrimidine nucleotide metabolic process	biological_process	4	3	1	1142	46	21445	ENSG00000205309(NT5M),ENSG00000154328(NEIL2),ENSG00000094841(UPRT),	ENSG00000156136(DCK),	1.63291	0.228667	1
GO:0051899	membrane depolarization	biological_process	8	5	3	1142	92	21445	ENSG00000160325(CACFD1),ENSG00000166710(B2M),ENSG00000166762(CATSPER2),ENSG00000265107(GJA5),ENSG00000213190(MLLT11),	ENSG00000148408(CACNA1B),ENSG00000118058(KMT2A),ENSG00000171791(BCL2),	1.63291	0.140135	0.869175
GO:0034502	protein localization to chromosome	biological_process	4	1	3	1142	46	21445	ENSG00000086827(ZW10),	ENSG00000130119(GNL3L),ENSG00000133863(TEX15),ENSG00000139618(BRCA2),	1.63291	0.228667	1
GO:0001961	positive regulation of cytokine-mediated signaling pathway	biological_process	4	2	2	1142	46	21445	ENSG00000204389(HSPA1A),ENSG00000243414(TICAM2),	ENSG00000162676(GFI1),ENSG00000119401(TRIM32),	1.63291	0.228667	1
GO:0030218	erythrocyte differentiation	biological_process	8	5	3	1142	92	21445	ENSG00000179588(ZFPM1),ENSG00000125378(BMP4),ENSG00000135503(ACVR1B),ENSG00000204103(MAFB),ENSG00000164442(CITED2),	ENSG00000143479(DYRK3),ENSG00000134954(ETS1),ENSG00000090316(MAEA),	1.63291	0.140135	0.869175
GO:0048066	developmental pigmentation	biological_process	4	1	3	1142	46	21445	ENSG00000088256(GNA11),	ENSG00000138795(LEF1),ENSG00000136160(EDNRB),ENSG00000171791(BCL2),	1.63291	0.228667	1
GO:0032924	activin receptor signaling pathway	biological_process	4	3	1	1142	46	21445	ENSG00000135503(ACVR1B),ENSG00000164442(CITED2),ENSG00000118707(TGIF2),	ENSG00000174106(LEMD3),	1.63291	0.228667	1
GO:0060996	dendritic spine development	biological_process	6	2	4	1142	69	21445	ENSG00000099864(PALM),ENSG00000169242(EFNA1),	ENSG00000077264(PAK3),ENSG00000153317(ASAP1),ENSG00000169760(NLGN1),ENSG00000157193(LRP8),	1.63291	0.179058	1
GO:0019207	kinase regulator activity	molecular_function	18	11	7	1142	207	21445	ENSG00000068001(HYAL2),ENSG00000105647(PIK3R2),ENSG00000136826(KLF4),ENSG00000040608(RTN4R),ENSG00000184557(SOCS3),ENSG00000168517(HEXIM2),ENSG00000185338(SOCS1),ENSG00000123080(CDKN2C),ENSG00000175793(SFN),ENSG00000167244(IGF2),ENSG00000101255(TRIB3),	ENSG00000169245(CXCL10),ENSG00000145675(PIK3R1),ENSG00000108946(PRKAR1A),ENSG00000180008(SOCS4),ENSG00000121879(PIK3CA),ENSG00000167034(NKX3-1),ENSG00000128340(RAC2),	1.63291	0.043323	0.47761
GO:0001894	tissue homeostasis	biological_process	18	7	11	1142	207	21445	ENSG00000153395(LPCAT1),ENSG00000167522(ANKRD11),ENSG00000111846(GCNT2),ENSG00000143387(CTSK),ENSG00000166710(B2M),ENSG00000103653(CSK),ENSG00000118523(CCN2),	ENSG00000259207(ITGB3),ENSG00000133863(TEX15),ENSG00000171791(BCL2),ENSG00000118058(KMT2A),ENSG00000107611(CUBN),ENSG00000119401(TRIM32),ENSG00000134987(WDR36),ENSG00000196136(SERPINA3),ENSG00000154127(UBASH3B),ENSG00000128340(RAC2),ENSG00000004468(CD38),	1.63291	0.043323	0.47761
GO:0045604	regulation of epidermal cell differentiation	biological_process	4	4	0	1142	46	21445	ENSG00000185022(MAFF),ENSG00000125378(BMP4),ENSG00000175793(SFN),ENSG00000221926(TRIM16),	-	1.63291	0.228667	1
GO:0002448	mast cell mediated immunity	biological_process	4	1	3	1142	46	21445	ENSG00000213658(LAT),	ENSG00000172575(RASGRP1),ENSG00000151422(FER),ENSG00000128340(RAC2),	1.63291	0.228667	1
GO:0030017	sarcomere	cellular_component	16	11	5	1142	184	21445	ENSG00000167460(TPM4),ENSG00000173801(JUP),ENSG00000130956(HABP4),ENSG00000165410(CFL2),ENSG00000115641(FHL2),ENSG00000198467(TPM2),ENSG00000183386(FHL3),ENSG00000101470(TNNC2),ENSG00000165887(ANKRD2),ENSG00000148677(ANKRD1),ENSG00000154330(PGM5),	ENSG00000092529(CAPN3),ENSG00000058272(PPP1R12A),ENSG00000119401(TRIM32),ENSG00000170681(CAVIN4),ENSG00000073712(FERMT2),	1.63291	0.0544486	0.535016
GO:0048365	Rac GTPase binding	molecular_function	4	0	4	1142	46	21445	-	ENSG00000110880(CORO1C),ENSG00000196935(SRGAP1),ENSG00000077264(PAK3),ENSG00000137843(PAK6),	1.63291	0.228667	1
GO:0030120	vesicle coat	cellular_component	4	0	4	1142	46	21445	-	ENSG00000131374(TBC1D5),ENSG00000113615(SEC24A),ENSG00000006125(AP2B1),ENSG00000181744(DIPK2A),	1.63291	0.228667	1
GO:0005044	scavenger receptor activity	molecular_function	4	2	2	1142	46	21445	ENSG00000144476(ACKR3),ENSG00000168077(SCARA3),	ENSG00000074660(SCARF1),ENSG00000142910(TINAGL1),	1.63291	0.228667	1
GO:0030016	myofibril	cellular_component	18	11	7	1142	207	21445	ENSG00000167460(TPM4),ENSG00000130956(HABP4),ENSG00000173801(JUP),ENSG00000165410(CFL2),ENSG00000115641(FHL2),ENSG00000183386(FHL3),ENSG00000198467(TPM2),ENSG00000101470(TNNC2),ENSG00000148677(ANKRD1),ENSG00000165887(ANKRD2),ENSG00000154330(PGM5),	ENSG00000124942(AHNAK),ENSG00000058272(PPP1R12A),ENSG00000092529(CAPN3),ENSG00000119401(TRIM32),ENSG00000170681(CAVIN4),ENSG00000073712(FERMT2),ENSG00000173402(DAG1),	1.63291	0.043323	0.47761
[truncated: 1,447 more rows]
